# Supplementary material for: Hypoxia and loss of GCM1 expression prevent differentiation and contact inhibition in human trophoblast stem cells
Source: Stem Cell Reports. 2025 Apr 24;20(5):102481. doi: 10.1016/j.stemcr.2025.102481 (PMC12143156; doi:10.1016/j.stemcr.2025.102481)
Supplement: Table S1. Gene expression associated with different oxygen concentrations, including FPKM of all samples, differentially expressed genes for 2% and 5% O2 as compared with 20% O2, and gene cluster analysis to identify genes associated with O2 level [file mmc2.xlsx]

## Sheet: FPKM_Hypoxia
Gene ID	Gene Name	BT2-20%_rep1	BT2-20%_rep2	BT2-2%_rep1	BT2-2%_rep2	BT2-2%_rep3	BT2-5%_rep1	BT2-5%_rep2	BT2-5%_rep3	CT1-20%_rep1	CT1-20%_rep2	CT1-20%_rep3	CT1-2%_rep1	CT1-2%_rep2	CT1-2%_rep3	CT1-5%_rep1	CT1-5%_rep2	CT1-5%_rep3	CT3-20%_rep1	CT3-20%_rep2	CT3-20%_rep3	CT3-2%_rep1	CT3-2%_rep2	CT3-2%_rep3	CT3-5%_rep1	CT3-5%_rep2	CT3-5%_rep3		BT2-20% Mean	SEM	BT2-5% Mean	SEM	BT2-2% Mean	SEM	CT1-20% Mean	SEM	CT1-5% Mean	SEM	CT1-2% Mean	SEM	CT3-20% Mean	SEM	CT3-5% Mean	SEM	CT3-2% Mean	SEM
ENSG00000000003	TSPAN6	6.13868	6.55137	8.76648	7.86252	8.32959	8.4068	7.43709	8.38176	9.03148	5.15004	7.35603	8.23695	6.4687	7.81803	5.66983	5.1958	7.61068	5.62779	6.20424	6.38898	7.79306	6.15172	8.4897	5.4943	4.9571	6.55548		6.34502	0.206349	8.07522	0.319144	8.31953	0.261001	7.17918	1.12396	6.28137	0.859521	7.50789	0.533483	6.07367	0.229227	5.66896	0.469606	7.47816	0.693039
ENSG00000000005	TNMD	0	0	0	0	0	0	0.092916	0	0	0	0	0	0	0	0	0	0	0	0	0	0	0	0	0	0	0		0	0	0.030972	0.030972	0	0	0	0	0	0	0	0	0	0	0	0	0	0
ENSG00000000419	DPM1	98.4416	59.0521	107.78	47.0831	70.6948	91.0761	52.7289	84.8819	107.595	57.4088	77.6947	103.599	36.6196	71.6923	84.6018	46.8152	73.4465	93.198	62.1633	82.0052	67.6399	45.4678	71.9546	69.8917	38.5585	78.9652		78.7469	19.6948	76.2289	11.8853	75.1859	17.6649	80.8996	14.576	70.1345	11.7718	70.637	19.3425	79.1222	9.07419	62.4718	12.2402	61.6874	8.20489
ENSG00000000457	SCYL3	1.67861	1.89599	1.92554	1.48227	1.85994	1.68328	1.70115	2.28961	1.84851	2.03485	2.16743	1.35451	1.19399	1.78759	2.65122	1.28112	1.67007	1.92961	1.67806	2.38095	1.23766	1.10823	1.66514	1.49392	1.01649	2.33243		1.7873	0.108691	1.89135	0.199198	1.75592	0.138128	2.01693	0.0924989	1.97799	0.395689	1.44536	0.177278	1.99621	0.205619	1.61428	0.384617	1.33701	0.168265
ENSG00000000460	C1orf112	4.0918	2.26914	3.8062	2.96932	3.62596	3.19703	1.84636	3.8204	2.77223	1.30036	2.14766	3.97342	1.78356	4.22156	3.49146	1.27238	3.52562	1.97778	1.35983	1.485	2.71782	1.49441	1.97662	2.13992	1.30468	2.54778		3.18047	0.91133	2.9546	0.582607	3.46716	0.2543	2.07342	0.426511	2.65822	0.697642	3.32618	0.774629	1.60754	0.188615	1.99746	0.365853	2.06295	0.355796
ENSG00000000938	FGR	0.043953	0	0	0	0.006086	0	0.038181	0.024985	0	0	0.040135	0	0	0.005642	0.063569	0	0	0	0	0	0.028111	0	0	0	0	0		0.0219765	0.0219765	0.0210553	0.0111957	0.00202867	0.00202867	0.0133783	0.0133783	0.0211897	0.0211897	0.00188067	0.00188067	0	0	0	0	0.00937033	0.00937033
ENSG00000000971	CFH	0	0	0	0	0	0	0	0	0	0	0	0	0	0	0	0	0	0	0.012582	0	0	0.015321	0	0	0	0		0	0	0	0	0	0	0	0	0	0	0	0	0.004194	0.004194	0	0	0.005107	0.005107
ENSG00000001036	FUCA2	48.0834	47.8623	51.9181	46.728	55.3589	46.0587	46.5272	53.0872	38.9566	41.8368	47.0875	41.6946	31.9073	47.5718	37.8531	38.1619	47.3969	41.2302	44.2181	47.883	42.2663	34.8753	51.2124	39.6635	35.2994	48.9174		47.9729	0.110548	48.5577	2.26878	51.335	2.50853	42.627	2.38021	41.0971	3.09086	40.3913	4.56866	44.4438	1.92381	41.2934	4.01475	42.7847	4.72324
ENSG00000001084	GCLC	15.3586	11.0439	10.3524	6.30191	10.825	12.6128	8.95606	12.9107	19.7311	10.1807	10.0935	15.3871	6.4061	11.4056	13.3945	7.16862	11.8305	13.0141	9.50162	12.1649	9.53125	5.76121	6.19907	8.62326	6.26509	9.24934		13.2013	2.15733	11.4932	1.27147	9.15978	1.43543	13.3351	3.19811	10.6844	1.84186	11.0663	2.59815	11.5602	1.05809	8.0459	0.90856	7.16384	1.19043
ENSG00000001167	NFYA	6.41863	5.19435	5.24833	5.63376	5.61284	5.35231	5.43522	6.23632	5.00218	4.55015	8.1518	7.55891	5.10279	8.26761	7.8837	5.48092	9.01585	6.91637	3.69583	6.46302	5.55274	5.12448	5.34172	6.23058	3.93845	6.28862		5.80649	0.612144	5.67461	0.281871	5.49831	0.125137	5.90138	1.13275	7.48299	1.05934	6.97644	0.958901	5.69174	1.0065	5.48588	0.773899	5.33965	0.123633
ENSG00000001460	STPG1	2.23174	2.67419	1.24181	2.10033	3.04038	2.52555	3.09174	1.40726	0.558009	1.42836	0.925086	1.37887	1.31094	1.69462	0.815775	0.922959	1.46374	1.63102	2.13923	1.58991	1.15302	2.01803	1.36437	0.667004	1.007	1.56457		2.45296	0.221227	2.34152	0.494898	2.12751	0.519379	0.970484	0.252271	0.954103	0.0902086	1.46148	0.118209	1.78672	0.176653	1.07952	0.261629	1.51181	0.260359
ENSG00000001461	NIPAL3	3.71953	5.87772	3.66585	3.10368	4.36729	3.49215	4.10672	4.71755	3.35001	5.24353	5.48393	2.84693	2.6913	3.58594	2.99594	3.62636	3.581	4.95363	5.58644	6.57791	4.58788	3.48923	4.2736	5.14851	4.40669	5.65515		4.79862	1.07909	4.10547	0.353745	3.71227	0.365512	4.69249	0.674817	3.45396	0.231329	3.04139	0.275957	5.70599	0.472683	5.07012	0.362524	4.11691	0.326687
ENSG00000001497	LAS1L	23.155	16.3199	24.2423	15.6793	21.5224	22.1975	17.6146	24.02	34.5232	13.4096	25.0284	26.0565	14.1236	25.9855	20.9256	14.4421	27.2203	18.8982	12.3836	21.1997	17.1757	11.4223	18.2259	12.8551	13.4797	17.9757		19.7374	3.41754	21.2774	1.90543	20.4813	2.52613	24.3204	6.10524	20.7368	3.58098	22.0552	3.96585	17.4938	2.64008	14.7702	1.61286	15.608	2.11467
ENSG00000001561	ENPP4	1.15048	0.510593	0.928103	0.28827	0.802137	1.01248	0.535256	1.02473	3.89988	1.23756	4.15827	3.6864	0.906705	3.77877	3.88657	0.969232	3.94158	2.26187	0.834909	2.01126	1.88944	0.666353	1.30677	2.18882	0.401422	1.84351		0.830538	0.319945	0.857488	0.161155	0.672837	0.195692	3.09857	0.933489	2.96613	0.999466	2.79063	0.942338	1.70268	0.439874	1.47792	0.547401	1.28752	0.353205
ENSG00000001617	SEMA3F	1.12259	0.816368	1.06404	0.771244	0.706245	1.15602	0.733143	0.910445	0.467421	0.456058	0.503094	0.681763	0.824545	0.696782	0.631675	0.427068	0.568943	1.21508	0.442559	0.61877	1.17675	0.678275	0.611482	1.31985	0.399747	0.586877		0.969477	0.153109	0.933203	0.122603	0.847176	0.110043	0.475524	0.0141697	0.512145	0.0615258	0.734363	0.0452988	0.758804	0.233742	0.768824	0.280758	0.82217	0.178337
ENSG00000001626	CFTR	0.01583	0.011497	0.009289	0.007699	0	0	0.02002	0.0288	0.025264	0	0.021975	0	0.008765	0	0.012388	0	0	0.008248	0.005437	0.006399	0	0.012633	0.007638	0	0.021403	0.005866		0.0136635	0.0021665	0.0162733	0.00852229	0.00566267	0.0028683	0.0157463	0.00793021	0.00412933	0.00412933	0.00292167	0.00292167	0.00669467	0.000824822	0.00908967	0.0063853	0.006757	0.00367334
ENSG00000001629	ANKIB1	22.4254	18.2827	17.3764	18.3577	18.2947	18.6119	18.3501	21.2687	19.0479	13.1398	17.2317	22.8357	16.1418	21.2189	21.9438	14.8417	22.6855	22.9018	14.941	19.7437	18.314	16.0526	10.7133	20.1214	15.7368	20.9229		20.354	2.07135	19.4102	0.932291	18.0096	0.317123	16.4731	1.7472	19.817	2.49632	20.0655	2.01659	19.1955	2.31438	18.927	1.61179	15.0266	2.25331
ENSG00000001630	CYP51A1	56.6315	69.3661	72.4459	53.3433	56.3718	77.6748	60.8372	48.2326	64.7293	87.275	50.1554	52.6656	51.7309	53.6767	46.6196	75.8006	48.3174	49.9209	122.64	53.1101	65.7137	60.4425	48.291	51.7137	68.3874	54.546		62.9988	6.36732	62.2482	8.52848	60.7203	5.9276	67.3866	10.7976	57.2235	9.31953	52.6911	0.561831	75.2237	23.726	58.2157	5.15114	58.1491	5.15858
ENSG00000001631	KRIT1	9.14798	5.41144	10.7916	7.06941	7.75106	7.20948	7.30225	9.36205	8.2321	4.58967	8.16396	10.0781	5.10425	9.44919	10.9651	6.71569	10.3117	8.44588	4.62663	8.29087	6.0775	5.98748	6.54356	8.04733	5.39315	8.39105		7.27971	1.86827	7.95793	0.702574	8.53736	1.14417	6.99524	1.20295	9.53259	1.40852	8.2105	1.5637	7.12113	1.24805	7.27718	0.947224	6.20285	0.172326
ENSG00000002016	RAD52	3.24285	0.838834	2.50775	0.320024	1.91697	2.18422	1.17756	1.93864	4.68666	0.674942	2.22099	3.99923	0.935488	3.13745	5.33897	0.949738	3.35213	4.41509	1.19725	2.42471	2.30862	0.502007	1.26455	5.52796	0.540888	1.92491		2.04084	1.20201	1.76681	0.303035	1.58158	0.653427	2.52753	1.16818	3.02371	1.27279	2.69072	0.912197	2.67902	0.93757	2.66459	1.48639	1.35839	0.523632
ENSG00000002079	MYH16	0.145139	0.015875	0.204098	0	0.120077	0.052803	0.107308	0	0	0	0	0.01947	0	0	0	0	0.011759	0.006183	0	0	0	0	0	0	0	0		0.080507	0.064632	0.0533703	0.0309785	0.108058	0.0592237	0	0	0.00195983	0.00195983	0.00649	0.00649	0.002061	0.002061	0	0	0	0
ENSG00000002330	BAD	83.9573	129.343	112.844	76.0087	109.997	109.483	95.7744	104.151	94.2056	143.053	143.676	79.7778	73.3138	100.767	87.6635	108.113	113.304	113.381	139.171	127.86	120.264	62.4591	168.692	101.063	94.2115	120.75		106.65	22.6931	103.136	3.98978	99.6165	11.8325	126.978	16.3874	103.632	8.23667	84.6196	8.28666	126.804	7.46357	105.342	7.95412	117.138	30.7065
ENSG00000002549	LAP3	18.9303	23.8732	16.9083	21.4755	22.3186	18.6908	22.7326	24.2909	29.8132	28.36	24.6339	24.1267	15.2364	22.3975	21.1693	21.5391	22.8674	26.9726	20.1108	27.087	22.4242	12.5245	20.9977	27.2354	13.192	24.9745		21.4017	2.47142	21.9048	1.66876	20.2341	1.68063	27.6023	1.54239	21.7842	0.443004	20.5869	2.72141	24.7235	2.30657	21.8006	4.35351	18.6488	3.08972
ENSG00000002586	CD99	222.998	290.338	442.272	464.867	353.38	367.098	373.24	302.319	357.077	268.308	260.071	297.76	522.505	334.919	229.858	420.809	295.15	231.332	301.981	246.829	355.755	468.592	432.869	259.308	374.539	277.783		256.668	33.67	347.552	22.6861	420.173	34.0275	295.152	31.0535	312.95	56.4967	385.061	69.5542	260.047	21.4389	303.877	35.7314	419.072	33.2959
ENSG00000002587	HS3ST1	0.083059	0.205449	0.225159	0.16652	0.14745	0.158413	0.098088	0.099096	0.044724	0.372665	0.12735	0.069602	0.151906	0.08227	0.066078	0.238464	0.086217	0.081434	0.1585	0.250355	0.098665	0.063491	0.165018	0.073162	0.115675	0.157185		0.144254	0.061195	0.118532	0.0199425	0.17971	0.023382	0.18158	0.098475	0.132796	0.0534385	0.101259	0.025586	0.16343	0.0488255	0.115341	0.0242559	0.109058	0.0297654
ENSG00000002726	AOC1	0.036072	0.22502	0.067301	0.185519	0.052174	0	0.504328	0.054625	0.044219	0.377152	0.311784	0.160845	0.319645	0.716404	0.098944	0.569132	0.406764	0	0.126545	0	0.080417	0.02419	0.176496	0	0.102524	0.06696		0.130546	0.094474	0.186318	0.159785	0.101665	0.042154	0.244385	0.101846	0.370989	0.140671	0.398965	0.165207	0.0421817	0.0421817	0.0564947	0.0300551	0.093701	0.0444658
ENSG00000002745	WNT16	0	0	0.033875	0	0	0.012394	0.044139	0	0	0	0	0	0	0	0	0	0	0	0	0.012463	0	0	0	0	0	0		0	0	0.0188443	0.0131437	0.0112917	0.0112917	0	0	0	0	0	0	0.00415433	0.00415433	0	0	0	0
ENSG00000002746	HECW1	0.060792	0.007616	0	0	0	0.001672	0	0.004151	0.147867	0	0.141815	0.217637	0	0.069289	0.011021	0.013539	0.059913	0	0.019849	0.004021	0.00253	0.013549	0	0.007446	0	0.007651		0.034204	0.026588	0.001941	0.00120582	0	0	0.0965607	0.0483119	0.039762	0.0274916	0.095642	0.0641933	0.00795667	0.0060584	0.00503233	0.00251686	0.00535967	0.00415929
ENSG00000002822	MAD1L1	21.2077	20.1954	19.7601	15.6244	22.3313	21.2947	19.5464	19.9664	21.4067	14.3209	15.3869	17.3782	10.6674	18.1812	16.3114	12.2778	12.9448	16.4921	15.7918	15.0978	14.9925	8.76295	16.5245	14.7206	11.5441	13.9407		20.7015	0.506127	20.2691	0.526901	19.2386	1.95358	17.0382	2.20584	14.196	1.16859	15.4089	2.38206	15.7939	0.402501	13.4018	0.955736	13.4266	2.37342
ENSG00000002834	LASP1	81.2345	53.6139	76.689	70.903	89.2554	78.0364	67.2344	78.2514	91.4704	46.8811	75.6732	86.7622	62.7358	99.6415	78.9143	53.2438	91.1571	82.2551	35.7054	64.5218	105.688	52.3524	76.847	65.721	50.1732	67.9779		67.4242	13.8103	74.5074	3.63703	78.9491	5.41706	71.3416	13.0527	73.713	10.6392	83.0465	10.8145	60.8274	13.5641	61.2907	5.5968	78.2959	15.4137
ENSG00000002919	SNX11	7.68247	8.12956	7.67482	5.80889	7.61087	7.81768	7.57301	8.06207	8.15637	7.22118	8.87299	9.06569	5.66775	7.52936	5.56002	4.55363	6.82276	7.61328	7.3748	8.02131	7.51981	4.03547	6.79126	6.6792	5.41239	7.53799		7.90602	0.223542	7.81759	0.141177	7.03153	0.611597	8.08351	0.478227	5.55906	0.580204	7.42094	0.982397	7.6698	0.188759	6.54319	0.617363	6.11551	1.06107
ENSG00000002933	TMEM176A	0	0	0.072517	0	0	0	0	0	0.11468	0.038142	0.173701	0.098323	0	0.638503	0.150245	0	0.369014	0	0	0	0	0	0	0	0	0		0	0	0	0	0.0241723	0.0241723	0.108841	0.0392413	0.168331	0.102806	0.245609	0.198487	0	0	0	0	0	0
ENSG00000003056	M6PR	55.6527	53.7862	57.8935	57.1883	68.8864	57.7501	56.776	68.8893	67.326	49.0097	65.5634	68.0991	53.9211	68.4733	69.7378	54.0706	73.8244	63.0225	47.0571	62.4124	75.9091	50.4226	63.8592	71.6525	48.0729	67.8335		54.7194	0.933232	61.1384	3.8856	61.3227	3.7873	60.633	5.83392	65.2091	5.60158	63.4978	4.7896	57.4973	5.22307	62.5196	7.30699	63.397	7.36094
ENSG00000003096	KLHL13	0.130063	0.084387	0.085638	0.027664	0.225266	0.18977	0.096092	0.224806	0.7406	0.04141	0.2819	0.610317	0.133922	0.28469	0.50224	0.010923	0.488067	0.178085	0.049705	0.144202	0.325308	0.056033	0.102507	0.12785	0.119315	0.106066		0.107225	0.022838	0.170223	0.0384205	0.112856	0.0586437	0.354637	0.205089	0.297264	0.14755	0.342976	0.140577	0.123997	0.0384124	0.117744	0.00633739	0.161283	0.0831027
ENSG00000003137	CYP26B1	0.773942	0.444113	0.488785	0.694381	0.477478	0.421709	0.538746	0.453204	0.529727	0.176913	1.55457	1.38089	0.632132	1.5951	1.45702	0.408175	1.91871	0.787721	0.26932	0.538164	0.599481	0.871079	0.460294	0.958207	0.625841	0.83657		0.609028	0.164914	0.47122	0.0349659	0.553548	0.0704921	0.753736	0.413166	1.33858	0.506449	1.20271	0.291913	0.531735	0.149684	0.806873	0.097088	0.643618	0.120619
ENSG00000003147	ICA1	2.5185	4.09171	2.6939	2.77121	2.33255	2.08261	3.05363	2.97401	3.96487	3.83107	3.4999	2.62948	2.87211	3.22734	2.60672	3.83025	3.73994	5.00294	4.07945	5.23969	3.3063	2.98329	3.80205	4.16823	3.02063	3.89691		3.3051	0.786608	2.70342	0.311253	2.59922	0.135188	3.76528	0.138196	3.21439	0.353228	2.90964	0.173606	4.77403	0.353949	3.69526	0.346286	3.36388	0.238101
ENSG00000003249	DBNDD1	28.6936	33.9674	21.5513	26.5324	32.9128	21.7543	30.2139	30.5639	16.6594	18.6944	29.9988	20.9268	26.3108	25.1021	28.7405	22.1291	24.8224	36.7159	18.9097	31.407	33.4911	20.206	36.0526	32.3631	26.3102	29.9073		31.3305	2.63689	27.5107	2.87998	26.9989	3.28807	21.7842	4.14908	25.3547	1.91023	24.1132	1.63096	29.0109	5.278	29.5269	1.75765	29.9165	4.91126
ENSG00000003393	ALS2	10.1098	5.29232	7.68216	5.02532	9.84349	7.98585	5.16061	7.12406	8.70304	2.6372	5.35116	7.96217	4.01043	6.1897	7.62806	2.34954	5.91111	6.94005	3.58787	5.67355	6.31419	3.03785	2.61788	5.63099	2.14262	5.34094		7.70106	2.40873	6.75684	0.835988	7.51699	1.39333	5.5638	1.75428	5.19789	1.53806	6.0541	1.14278	5.40049	0.977275	4.37152	1.11759	3.98997	1.16841
ENSG00000003400	CASP10	2.61137	1.73272	2.50968	1.34374	3.09079	2.49622	2.22435	3.21422	2.46409	1.10491	2.07608	2.00546	1.1514	2.49631	1.78074	1.18119	3.63602	1.88734	1.75688	2.68862	1.74278	0.87998	1.72988	2.46781	1.0846	2.38538		2.17204	0.439325	2.64493	0.295265	2.31474	0.513661	1.88169	0.404218	1.97069	0.519413	1.88439	0.392934	2.11095	0.29128	1.97926	0.447965	1.45088	0.285475
ENSG00000003402	CFLAR	5.44912	6.70881	4.37729	10.488	3.59809	3.04372	6.24286	3.63926	5.20385	5.55232	2.86989	3.61072	7.03523	2.97354	2.01224	3.85516	2.88217	2.47588	5.51149	5.19363	1.64698	2.98172	3.67529	1.96262	5.42979	3.56875		6.07897	0.629845	4.30861	0.982282	6.15446	2.17842	4.54202	0.842093	2.81276	0.545577	4.53983	1.26119	4.39367	0.963273	3.65372	1.00179	2.768	0.595194
ENSG00000003436	TFPI	14.4268	63.0695	14.9436	56.371	16.3053	17.4767	56.8283	15.1605	3.25009	125.041	4.3123	0.408435	54.315	1.45863	1.96633	89.9052	1.64994	11.0825	175.503	52.6295	11.1875	92.0462	25.3881	14.9752	101.642	42.773		38.7482	24.3214	29.8218	13.5198	29.2066	13.5879	44.201	40.421	31.0191	29.4439	18.7274	17.7964	79.7383	49.3616	53.1302	25.549	42.8739	24.9256
ENSG00000003509	NDUFAF7	7.18459	5.21232	5.58177	5.5979	4.61598	6.47398	5.18542	7.16344	7.60009	6.51429	7.38271	7.96246	4.46107	5.74013	6.75361	5.34223	7.35013	10.4075	8.17862	8.92566	5.54145	6.31915	5.74032	5.80983	5.18485	7.46112		6.19846	0.986136	6.27428	0.57967	5.26522	0.32465	7.1657	0.331695	6.34842	0.506257	6.05455	1.02292	9.17061	0.654987	6.15193	0.679002	5.86697	0.233262
ENSG00000003756	RBM5	23.1298	13.3574	17.0126	8.49494	16.5018	13.9726	11.9222	19.8399	23.7241	14.4306	19.6371	20.7957	8.29004	21.8024	26.2206	12.8668	21.8165	23.7007	13.5225	21.0281	11.38	8.0734	15.5521	24.5631	9.34402	18.2765		18.2436	4.88618	15.2449	2.37251	14.0031	2.75802	19.2639	2.68928	20.2078	3.91169	16.9627	4.34606	19.4171	3.04661	17.3945	4.41545	11.6685	2.16373
ENSG00000003987	MTMR7	3.7387	1.5181	5.46215	2.10063	3.26236	4.63128	1.56561	3.66088	4.00476	1.64079	2.95777	6.29526	2.85311	4.21485	7.96158	2.3399	3.32279	4.93487	1.6694	2.25044	5.0237	1.60619	2.58015	6.42049	1.36142	2.94119		2.6284	1.1103	3.28593	0.904622	3.60838	0.985687	2.86777	0.683901	4.66597	1.6937	4.45441	1.00086	2.95157	1.00574	3.57437	1.49435	3.07001	1.0165
ENSG00000003989	SLC7A2	52.1958	41.4125	50.4621	38.4074	51.8176	66.9441	40.1075	47.692	67.4813	67.1351	53.3606	95.2762	38.7147	53.676	92.442	50.4406	58.5516	74.1694	61.4689	39.7421	102.953	34.9074	29.9046	82.5395	42.2019	52.1452		46.8041	5.39168	51.5812	7.9874	46.8957	4.26216	62.659	4.65028	67.4431	12.767	62.5556	16.9208	58.4602	10.0515	58.9622	12.133	55.9217	23.56
ENSG00000004059	ARF5	55.6378	67.1897	89.8335	78.2349	82.7244	80.3065	77.301	73.1739	93.5404	60.9463	82.1638	71.5124	92.8918	101.23	64.6262	69.7825	85.6149	72.9818	59.0846	66.6267	92.4917	66.2134	122.836	66.015	65.9313	78.5989		61.4138	5.77592	76.9271	2.06747	83.5976	3.37656	78.8835	9.55097	73.0119	5.99525	88.5448	8.84984	66.2311	4.01666	70.1818	4.20865	93.8469	16.3595
ENSG00000004139	SARM1	0.105339	0.073897	0.063196	0.003432	0.091094	0.093613	0.036524	0.107628	0.155919	0.037837	0.09667	0.083775	0.078386	0.220159	0.154808	0.061376	0.17322	0.17647	0.06491	0.153104	0.107973	0.063923	0.193501	0.243283	0.032914	0.127378		0.089618	0.015721	0.079255	0.0217452	0.052574	0.0258572	0.0968087	0.0340874	0.139513	0.0414092	0.12744	0.0463856	0.131495	0.0339688	0.134525	0.0608333	0.121799	0.0380394
ENSG00000004142	POLDIP2	38.9216	41.9824	35.9736	36.5863	48.9562	39.7382	39.6528	47.3759	51.7301	30.9473	45.3725	44.1324	30.9132	46.2352	36.7392	32.3259	42.7922	36.8267	34.5347	45.936	43.3638	25.6343	37.5775	29.0038	31.3041	38.0111		40.452	1.53038	42.2556	2.56023	40.5054	4.22913	42.6833	6.1483	37.3742	3.11419	40.4269	4.79545	39.0991	3.48188	32.773	2.70191	35.5252	5.21993
ENSG00000004399	PLXND1	54.2083	59.7702	42.5979	63.0533	45.0877	51.4191	65.8881	49.6224	33.8706	65.5874	50.5176	31.3424	76.3481	36.9162	41.9383	70.3755	40.0082	76.6716	61.2043	63.6605	53.6412	64.9365	46.5863	81.1458	84.1921	65.8423		56.9893	2.78093	55.6432	5.14863	50.2463	6.44371	49.9919	9.1596	50.5073	9.96529	48.2022	14.1646	67.1788	4.79909	77.0601	5.67739	55.0547	5.34418
ENSG00000004455	AK2	31.4556	31.5052	34.3233	34.6121	39.1299	31.8838	31.6288	38.3194	40.9798	28.7134	42.6541	40.5499	27.0299	44.1722	33.6766	26.6005	45.2521	31.4905	29.5796	36.155	31.7719	32.4105	48.2938	29.4862	25.7508	40.107		31.4804	0.024803	33.944	2.18893	36.0218	1.55629	37.4491	4.39449	34.4589	4.77887	37.2507	5.21627	32.4084	1.95284	31.7813	4.30023	37.4921	5.40402
ENSG00000004468	CD38	0.024987	0.018461	0.066721	0	0	0	0	0.028006	0.040625	0	0.029365	0	0	0.058222	0.031314	0	0.065681	0.032852	0	0.011073	0	0.008771	0.00961	0.014084	0	0.01861		0.021724	0.003263	0.00933533	0.00933533	0.0222403	0.0222403	0.02333	0.0121094	0.026728	0.0142927	0.0194073	0.0194073	0.0146417	0.00964996	0.010898	0.00560345	0.006127	0.00307306
ENSG00000004478	FKBP4	53.5465	64.7187	50.3524	43.5537	50.8367	55.3733	52.8228	52.3109	105.54	52.9784	86.297	97.7486	34.1199	79.3559	78.9672	43.29	79.2823	57.7321	51.1729	74.6179	57.4348	32.3037	55.2321	44.9856	38.0465	62.1314		59.1326	5.58608	53.5023	0.947101	48.2476	2.35109	81.6051	15.3535	67.3719	12.0437	70.4081	18.905	61.1743	6.98339	48.3879	7.1578	48.3235	8.03511
ENSG00000004487	KDM1A	137.773	168.709	152.967	120.019	136.177	163.353	129.029	149.769	155.224	119.49	194.549	189.366	68.748	168.379	168.597	85.518	170.826	142	121.941	97.1408	129.358	57.396	85.1397	124.876	66.4502	104.551		153.241	15.4681	147.383	9.98008	136.387	9.51184	156.421	21.6761	143.041	28.8211	142.165	37.2049	120.361	12.9737	98.6255	17.1242	90.6313	20.9544
ENSG00000004534	RBM6	23.7613	11.8104	19.8374	7.38096	11.8515	13.8971	9.38763	16.8971	25.3713	10.3712	14.4123	21.0655	4.70715	19.1395	20.5947	9.34892	17.0701	26.2545	10.3379	16.5779	10.9175	5.23142	9.26856	14.7484	5.80162	11.1537		17.7859	5.97548	13.394	2.18235	13.0233	3.6433	16.7183	4.48102	15.8701	3.36835	14.9707	5.16183	17.7235	4.63029	10.5679	2.59927	8.47249	1.689
ENSG00000004660	CAMKK1	0.804989	0.599671	0.856541	0.601426	0.394722	0.625056	0.414138	0.7968	1.59094	0.327631	1.27734	1.00769	0.722423	0.892116	1.20623	0.5179	0.999575	1.50544	0.627313	1.68369	0.775048	0.591133	0.933058	1.22948	0.759318	0.986073		0.70233	0.102659	0.611998	0.110658	0.617563	0.13356	1.0653	0.379783	0.91634	0.205983	0.874077	0.0828425	1.27215	0.326498	0.991623	0.135752	0.766413	0.0987996
ENSG00000004700	RECQL	13.8938	4.82885	13.8942	6.24914	9.70969	13.933	6.30117	10.4946	15.4259	3.68194	7.45456	14.9701	5.52958	10.9756	12.1546	4.47092	10.35	9.49206	4.59461	7.95199	9.70171	5.17191	6.61796	7.93331	4.62928	7.3099		9.36135	4.5325	10.2429	2.20672	9.95102	2.21024	8.85412	3.46165	9.4235	2.48066	10.4918	2.73597	7.34622	1.44585	6.62416	1.01355	7.16386	1.33582
ENSG00000004766	VPS50	5.19799	3.74328	4.57328	2.42309	4.5045	4.93216	3.67028	4.84197	6.20772	6.33711	4.24922	5.17141	2.0851	3.86646	4.34619	3.16029	5.62258	5.10423	3.52886	4.67551	4.34843	1.70476	3.00445	3.91212	2.84768	3.9466		4.47063	0.727353	4.48147	0.406431	3.83362	0.705545	5.59802	0.675433	4.172	0.540881	3.70766	0.894474	4.4362	0.470246	3.5688	0.360697	3.01921	0.763196
ENSG00000004776	HSPB6	0	0	0.058277	0.047661	0	0	0.074236	0.043077	0	0	0.063066	0	0	0	0.107386	0.077687	0	0	0	0.072687	0	0.051077	0	0.0566	0.10289	0		0	0	0.0391043	0.0215219	0.0353127	0.0179203	0.021022	0.021022	0.061691	0.0320148	0	0	0.024229	0.024229	0.0531633	0.0297514	0.0170257	0.0170257
ENSG00000004777	ARHGAP33	0.79395	0.181063	0.485299	0.511081	0.714184	0.752862	0.398464	0.435269	0.61331	0.060923	0.448856	1.24208	0.660681	0.844142	1.66107	0.277175	0.963815	0.986126	0.177412	0.397286	0.643077	0.38627	0.664503	0.7248	0.941419	0.573021		0.487507	0.306443	0.528865	0.112501	0.570188	0.0723817	0.374363	0.163753	0.903771	0.404805	0.915633	0.171599	0.520275	0.241419	0.746413	0.106895	0.564617	0.0893876
ENSG00000004779	NDUFAB1	56.3036	40.525	67.3323	42.9131	59.0137	58.6949	44.0212	67.9104	80.927	37.9908	54.7381	58.6187	34.8469	55.7767	46.4679	28.8035	57.1513	44.9237	50.6235	53.2921	40.1218	34.8063	54.0814	28.3647	28.6609	49.398		48.4143	7.88931	56.8755	6.95596	56.4197	7.16754	57.8853	12.4941	45.3267	9.22789	49.7474	7.49529	49.6131	2.46803	35.4745	6.96227	43.0032	5.7477
ENSG00000004799	PDK4	0.054799	0.054082	0.099493	0.039657	0.017454	0	0	0.103229	0	0	0	0	0	0	0.013632	0.01617	0	0	0.017939	0.115865	0	0	0	0	0.055101	0		0.0544405	0.0003585	0.0344097	0.0344097	0.0522013	0.0244991	0	0	0.009934	0.00502074	0	0	0.0446013	0.0360062	0.018367	0.018367	0	0
ENSG00000004809	SLC22A16	0	0	0	0.04751	0	0.022175	0	0.038169	0	0.057621	0.078603	0	0	0	0.038016	0	0.051835	0.023837	0.017139	0	0	0	0.013264	0	0	0.009304		0	0	0.0201147	0.0110665	0.0158367	0.0158367	0.045408	0.0234981	0.0213112	0.0112134	0	0	0.0136587	0.00709777	0.00310133	0.00310133	0.00442133	0.00442133
ENSG00000004838	ZMYND10	0	0.115767	0.175583	0	0.089074	0	0	0.188564	0	0	0.030001	0.1424	0.029661	0.149717	0.178792	0	0	0.082551	0.04462	0	0.288137	0	0.106799	0.127432	0	0		0.0578835	0.0578835	0.0628547	0.0628547	0.088219	0.0506882	0.0100003	0.0100003	0.0927812	0.0517237	0.107259	0.0388566	0.0423903	0.0238565	0.0424773	0.0424773	0.131645	0.0841006
ENSG00000004846	ABCB5	0	0	0	0	0	0	0	0	0	0	0	0	0	0	0	0	0	0	0	0	0	0	0	0	0	0		0	0	0	0	0	0	0	0	0	0	0	0	0	0	0	0	0	0
ENSG00000004848	ARX	0.032217	0.037523	0.022717	0	0.091307	0.018138	0.034103	0.016074	0.030148	0.031319	0.065558	0.039289	0.153569	0.029786	0	0	0.05241	0.082808	0.022585	0.025745	0.04343	0	0.071489	0.024755	0.023818	0.017435		0.03487	0.002653	0.0227717	0.00569691	0.038008	0.0274445	0.0423417	0.0116131	0.0347412	0.0347412	0.0742147	0.0397719	0.0437127	0.0195689	0.0220027	0.0022998	0.0383063	0.0207955
ENSG00000004864	SLC25A13	40.7443	29.1606	36.7659	25.1805	35.2657	40.4321	29.0191	35.1686	40.6415	28.5628	29.9881	42.2832	18.0575	30.7625	37.4799	20.72	28.4609	32.4706	25.4389	27.2163	35.0342	13.5694	19.5984	23.7318	16.4193	26.2545		34.9525	5.79187	34.8733	3.29794	32.404	3.63764	33.0641	3.81095	29.035	4.83861	30.3677	6.99614	28.3753	2.11097	22.1352	2.94927	22.734	6.39163
ENSG00000004866	ST7	8.33159	14.7736	4.70964	9.98952	8.84545	5.5855	10.9695	8.93771	4.15147	11.9474	8.65458	4.51658	9.13914	4.86522	4.35437	9.62554	5.64482	9.20491	10.1678	9.40924	5.76046	8.96187	6.86368	9.60554	11.0808	10.4794		11.5526	3.22098	8.49758	1.56974	7.8482	1.60366	8.25114	2.25951	6.68275	1.55236	6.17365	1.48616	9.59397	0.292897	10.3886	0.42828	7.19534	0.938927
ENSG00000004897	CDC27	19.25	13.0328	16.9294	11.7885	16.2353	17.305	13.7608	16.8532	19.7432	10.6799	14.6331	22.0044	10.3263	17.2794	19.579	11.1806	17.6543	16.8818	12.7157	15.3174	17.5442	10.5319	10.8071	16.6569	10.0578	15.2052		16.1414	3.10857	15.973	1.11375	14.9844	1.61044	15.0187	2.62343	16.1198	2.53481	16.5367	3.39157	14.9716	1.21502	13.9733	2.00212	12.9611	2.29295
ENSG00000004939	SLC4A1	0	0.008253	0.005086	0	0	0.03696	0	0	0	0.011516	0.017306	0	0	0	0.004384	0	0	0.005554	0.008852	0.008558	0	0	0	0.025052	0	0		0.0041265	0.0041265	0.01232	0.01232	0.00169533	0.00169533	0.00960733	0.00508615	0.00146133	0.00146133	0	0	0.00765467	0.00105376	0.00835067	0.00835067	0	0
ENSG00000004948	CALCR	0.084348	0.109662	0.026602	0.061924	0.013048	0	0.178558	0.081645	0.049961	0.063904	0	0.030721	0.02779	0.008431	0.070237	0.030414	0.055044	0.061581	0.096366	0.155323	0.081901	0.129285	0.127075	0.159736	0.07652	0.05389		0.097005	0.012657	0.0867343	0.051608	0.033858	0.0145683	0.037955	0.0193996	0.0427243	0.0137816	0.022314	0.00699288	0.104423	0.0273592	0.0967153	0.0321804	0.112754	0.0154395
ENSG00000004961	HCCS	14.7192	13.0093	13.9318	7.83993	12.8939	14.5019	11.0701	14.5073	21.6533	14.1209	16.3516	17.5461	8.50374	15.3754	13.9552	10.7138	16.3975	11.1693	13.0022	13.7886	11.6592	5.9992	11.0829	9.55117	6.85665	12.0179		13.8643	0.854941	13.3597	1.14484	11.5552	1.88165	17.3753	2.23383	13.4489	1.45519	13.8084	2.72537	12.6534	0.77599	9.47525	1.49042	9.58043	1.79833
ENSG00000004975	DVL2	15.4714	18.5095	18.2906	14.821	16.5503	16.1096	16.9679	17.3701	11.3531	23.8548	20.2044	16.5225	14.0249	18.1263	17.8529	18.3953	18.416	16.8804	20.8911	15.2712	15.5912	14.1757	15.3611	17.5682	16.9937	17.4372		16.9905	1.51903	16.8158	0.371738	16.554	1.00161	18.4708	3.71156	18.0517	0.172475	16.2246	1.19329	17.6809	1.67098	17.333	0.173828	15.0427	0.438535
ENSG00000005001	PRSS22	11.5916	17.9608	10.2129	14.4024	8.63348	7.58869	15.0444	10.1135	16.9481	18.4514	22.599	17.6642	16.1912	24.4615	20.2336	17.3491	22.7107	19.9505	22.6203	13.6989	9.65008	14.8418	19.8228	17.7329	21.2431	14.9489		14.7762	3.18459	10.9155	2.18933	11.0829	1.72122	19.3329	1.68976	20.0802	1.53444	19.439	2.54702	18.7565	2.64366	17.975	1.82102	14.7716	2.93681
ENSG00000005007	UPF1	40.7876	45.8651	39.2641	37.78	41.1189	44.1065	40.1757	43.4482	46.3273	40.0456	39.2485	46.8314	37.0865	39.5584	42.2048	34.3773	38.0162	44.4932	37.424	41.4436	39.8687	31.6326	32.1069	40.4748	32.4415	39.6858		43.3264	2.53872	42.5768	1.2155	39.3877	0.965824	41.8738	2.23862	37.958	2.28401	41.1588	2.92471	41.1203	2.04711	37.534	2.55644	34.5361	2.66982
ENSG00000005020	SKAP2	8.53553	4.8524	7.62218	5.83502	6.63955	7.5463	5.6968	7.16639	8.42868	3.90213	6.78327	8.89406	5.41832	8.79773	8.04888	4.19255	8.05467	6.5837	4.37157	6.63125	6.99583	5.34141	5.12091	6.63731	4.43522	6.14951		6.69397	1.84156	6.80316	0.563949	6.69892	0.516764	6.37136	1.32283	6.92956	1.37604	7.70337	1.14286	5.86217	0.745429	5.74068	0.667746	5.81938	0.591656
ENSG00000005022	SLC25A5	245.277	244.666	289.037	222.591	254.431	299.765	220.627	247.043	263.295	196.046	193.83	256.447	164.379	176.065	217.204	153.404	170.807	203.104	216.701	222.9	291.116	135.839	164.141	147.416	150.536	164.692		244.971	0.305687	255.812	23.262	255.353	19.187	217.724	22.7946	179.033	19.4555	198.963	28.9389	214.235	5.84621	154.215	5.31563	197.032	47.7463
ENSG00000005059	MCUB	28.4786	26.492	30.5198	29.3878	27.6557	27.9604	30.1512	27.1902	26.5906	18.7074	32.0098	33.677	24.1722	43.3309	30.0551	17.8589	39.2873	26.3536	19.3703	30.5512	33.1673	25.0707	29.5496	23.3749	18.6869	28.3817		27.4853	0.993317	28.434	0.886948	29.1878	0.832801	25.7692	3.86198	29.644	6.68864	33.7267	5.53068	25.425	3.26088	23.4812	2.79918	29.2625	2.34169
ENSG00000005073	HOXA11	0	0.0121	0.060256	0	0.019577	0.032272	0.049633	0.031747	0	0.031011	0.036994	0.014849	0.116382	0	0.026219	0	0	0.050626	0.15206	0.090075	0	0.037569	0	0	0	0.040993		0.00605	0.00605	0.037884	0.00587645	0.026611	0.0177464	0.0226683	0.011465	0.00873967	0.00873967	0.0437437	0.0365712	0.097587	0.0295214	0.0136643	0.0136643	0.012523	0.012523
ENSG00000005075	POLR2J	49.9278	47.7462	35.6527	42.868	58.9653	29.7365	44.897	63.1915	22.7155	36.9934	55.3639	32.793	34.1884	53.2795	47.1643	38.8719	53.8245	41.238	27.1612	54.5089	29.715	35.8579	69.8548	36.6208	35.4867	46.9057		48.837	1.0908	45.9417	9.67176	45.8287	6.89067	38.3576	9.44943	46.0294	3.84682	40.087	6.60856	40.9694	7.89575	39.6711	3.6321	45.1426	12.4827
ENSG00000005100	DHX33	13.1744	6.66275	9.14183	5.00762	9.8741	9.66502	5.87539	10.3325	16.6074	5.098	9.17287	16.2395	3.91678	9.53968	13.7495	4.62248	9.16357	11.9003	4.97998	9.47357	8.25961	3.53016	4.34215	7.78562	3.9755	7.13486		9.91855	3.25581	8.62432	1.3879	8.00785	1.51494	10.2928	3.36934	9.24232	2.63535	9.89865	3.56179	8.78462	2.02721	6.29866	1.17667	5.3773	1.46009
ENSG00000005102	MEOX1	0.082983	0.014421	0.050483	0.040887	0.042244	0	0.02096	0.030353	0.095221	0.015671	0.05776	0.057878	0.037704	0.070468	0	0.023259	0	0.170724	0.063575	0.073023	0	0	0	0	0	0		0.048702	0.034281	0.0171043	0.00897173	0.044538	0.0029982	0.0562173	0.0229771	0.007753	0.007753	0.05535	0.00954224	0.102441	0.0342504	0	0	0	0
ENSG00000005108	THSD7A	1.84175	6.38826	1.16268	3.00671	3.74432	1.79539	3.8398	4.91108	2.33349	7.16429	4.33674	1.33547	4.71161	4.75726	2.48814	5.81429	5.53146	8.0445	10.0209	11.38	5.86046	5.41005	5.71163	9.62131	6.31168	11.7626		4.115	2.27326	3.51542	0.91393	2.6379	0.767732	4.61151	1.40128	4.62668	1.07145	3.60145	1.13307	9.81515	0.968363	9.23185	1.58554	5.66071	0.132493
ENSG00000005156	LIG3	8.992	8.55569	5.6437	7.29102	7.16514	7.52231	7.25984	8.06369	10.3726	7.43162	7.219	8.30342	6.76182	6.40021	8.94928	6.71347	6.75868	8.93887	7.42115	8.63489	5.92782	7.72111	4.52049	6.53978	6.96998	7.341		8.77384	0.218154	7.61528	0.23666	6.69995	0.529376	8.34108	1.01762	7.38334	0.785692	7.15515	0.583548	8.33164	0.463624	6.95025	0.231501	6.05647	0.926174
ENSG00000005175	RPAP3	17.0763	10.2146	13.2609	7.08829	10.5548	13.3846	8.7184	14.1816	17.858	7.16216	12.8262	17.3358	6.48789	13.5032	14.52	6.4471	13.2351	14.2712	9.55429	12.753	10.5116	5.63857	9.26691	10.0429	5.41089	11.2091		13.6454	3.4309	12.0948	1.70383	10.3013	1.78639	12.6155	3.08943	11.6474	2.60488	12.4423	3.17614	12.1928	1.39016	8.88761	1.77066	8.47237	1.46175
ENSG00000005187	ACSM3	0.180199	0.175367	0.025199	0.126279	0.18708	0.195869	0.151963	0.191296	0.180277	0.115075	0.507473	0.24437	0.125143	0.281375	0.292707	0.311517	0.139207	0.379481	0.627748	0.749542	0.41389	0.588713	0.383574	0.356965	0.336523	0.464115		0.177783	0.002416	0.179709	0.0139358	0.112853	0.0472107	0.267608	0.1214	0.224609	0.0776928	0.216963	0.0471363	0.58559	0.108887	0.385868	0.0395662	0.462059	0.0639288
ENSG00000005189	REXO5	1.14479	1.08175	1.17769	0.864909	1.36174	1.30802	1.21564	1.49101	2.34491	0.588094	1.35002	2.00224	1.4014	1.75521	1.45334	0.801244	2.02637	0.88833	0.895216	1.03895	1.24592	0.723394	0.908365	1.0834	0.661699	0.852313		1.11327	0.03152	1.33823	0.080916	1.13478	0.145019	1.42768	0.508634	1.35448	0.29504	1.71962	0.174357	0.94083	0.0490976	0.865802	0.12192	0.959226	0.152969
ENSG00000005194	CIAPIN1	21.6026	18.131	20.9698	11.4468	23.1728	22.8422	15.6944	24.1939	33.6501	16.0593	24.4471	26.3449	10.2342	24.0394	20.4307	12.3872	22.8234	23.0731	16.6248	25.2457	21.7386	6.89076	21.805	16.2281	10.0239	21.3059		19.8668	1.73582	20.9102	2.63691	18.5298	3.59814	24.7188	5.07983	18.7525	3.29908	20.2062	5.03021	21.6479	2.58865	15.8527	3.26223	16.8114	4.96037
ENSG00000005206	SPPL2B	15.8825	10.3699	15.911	8.25738	8.19845	11.108	10.5065	12.1845	22.7378	8.92034	12.8918	16.1267	9.91798	14.906	21.8313	10.1203	12.4961	22.7954	7.75258	11.7096	12.6271	8.29137	11.4625	20.8247	8.91209	11.5009		13.1262	2.75626	11.2663	0.490826	10.7889	2.56107	14.85	4.10717	14.8542	3.56189	13.6502	1.89911	14.0859	4.5021	13.7459	3.61744	10.7937	1.29552
ENSG00000005238	FAM214B	6.14074	6.39272	4.32037	6.39795	6.22069	4.58078	6.01579	7.53205	2.27923	3.45397	6.54201	4.06902	3.37438	4.2592	4.16905	4.97175	5.44065	4.36838	3.64578	4.51833	4.41398	3.38277	3.24742	3.96544	6.62826	4.97823		6.26673	0.125989	6.04287	0.852067	5.64634	0.664954	4.09174	1.2712	4.92309	0.421997	3.90087	0.268907	4.1775	0.269358	5.19064	0.775994	3.68139	0.368372
ENSG00000005243	COPZ2	0.169434	0.058531	0.387382	0.233186	0.132248	0	0.105292	0.205885	0	0.065491	0.198579	0.015569	0.164124	0.202587	0.108049	0.229262	0.059607	0.189559	0.10768	0.173208	0.411123	0.1641	0.437903	0.437973	0.313009	0.040037		0.113983	0.0554515	0.103726	0.059439	0.250939	0.0741838	0.0880233	0.0584214	0.203276	0.0492236	0.127427	0.0570203	0.156816	0.0250172	0.263673	0.117493	0.337709	0.0871479
ENSG00000005249	PRKAR2B	6.41802	2.62227	5.78788	2.34259	4.42588	6.83963	2.87113	4.26395	2.71708	0.608243	1.32786	2.6774	0.531984	1.35719	2.45207	0.350868	1.13589	3.59984	1.68031	3.11068	3.84279	1.10861	1.64666	3.61891	1.40065	2.85274		4.52015	1.89788	4.65823	1.16245	4.18545	1.00181	1.55106	0.618914	1.41756	0.606778	1.52219	0.6248	2.79694	0.575895	2.6241	0.650483	2.19935	0.836268
ENSG00000005302	MSL3	5.89391	4.83786	6.48811	3.86893	5.60461	5.83368	4.9349	7.45255	7.49116	4.45391	5.84648	5.27109	4.14368	5.76888	5.44934	4.17513	6.35498	5.45777	4.92631	5.77712	6.57372	3.49057	6.36309	5.24433	3.13334	7.22924		5.36589	0.528024	6.07371	0.736626	5.32055	0.769317	5.93052	0.877785	5.32314	0.629544	5.06122	0.480746	5.38707	0.248139	5.20231	1.18257	5.47579	0.994474
ENSG00000005339	CREBBP	6.81187	6.38349	2.59456	4.40903	5.95221	4.75421	5.38294	7.45774	6.69085	5.8273	6.46902	6.75549	5.68653	7.08806	7.67257	5.74163	6.59608	7.69614	4.913	7.20597	6.7262	4.86026	3.71915	7.45694	4.65193	7.07585		6.59768	0.214188	5.86496	0.81681	4.3186	0.970326	6.32906	0.258924	6.64953	0.56038	6.51003	0.422792	6.60503	0.85777	6.39491	0.878405	5.10187	0.876427
ENSG00000005379	TSPOAP1	0.107307	0.085159	0.353672	0.136172	0.120539	0.07768	0.061653	0.331261	0.395527	0.065763	0.587866	0.642232	0.029436	1.62354	0.841916	0.073543	0.713759	0.213215	0.032754	0.213203	0.198653	0.063553	0.153698	0.38252	0.052458	0.264965		0.096233	0.011074	0.156865	0.0873208	0.203461	0.075241	0.349719	0.152449	0.484481	0.223418	0.765071	0.46426	0.153057	0.0601517	0.233314	0.096586	0.138635	0.0397206
ENSG00000005381	MPO	0.239341	0.075037	0.381583	0.090403	0	0.259269	0.079233	0.359368	0.247161	0.151843	0.393483	0.40712	0	0.470568	0.52955	0	0.48259	0.140946	0.105908	0.098882	0.139575	0.111506	0.132587	0.202054	0.178634	0.248977		0.157189	0.082152	0.232623	0.0819581	0.157329	0.115124	0.264162	0.0702715	0.33756	0.169311	0.292563	0.147424	0.115245	0.0130094	0.209888	0.0206806	0.127889	0.00843639
ENSG00000005421	PON1	0	0	0	0	0	0	0	0	0	0	0	0	0	0	0	0	0	0	0	0	0	0	0.05046	0	0	0		0	0	0	0	0	0	0	0	0	0	0	0	0	0	0	0	0.01682	0.01682
ENSG00000005436	GCFC2	3.36025	2.96641	5.61244	3.33289	3.68528	4.00817	2.90892	3.38873	5.34753	3.68615	3.63185	4.19107	2.76213	4.65113	3.9457	3.89458	4.35071	4.79755	4.45984	4.2573	3.78383	3.38354	3.12282	4.52011	3.38521	3.94124		3.16333	0.196924	3.43527	0.318179	4.2102	0.708461	4.22184	0.563062	4.12526	0.205642	3.86811	0.568715	4.5049	0.157572	3.94885	0.327641	3.43006	0.19223
ENSG00000005448	WDR54	4.37254	1.82442	14.2458	17.1241	11.7028	8.07791	6.49169	6.07895	3.80034	1.69188	8.51283	7.47826	17.4607	15.7857	8.77655	8.43542	13.2231	3.93175	1.74068	3.64501	12.5956	15.3387	19.8954	9.70308	8.80145	6.92606		3.09848	1.27406	6.88285	0.609294	14.3576	1.566	4.66835	2.0163	9.99651	1.39401	13.5749	3.08644	3.10581	0.687569	8.47686	0.817919	15.9432	2.12884
ENSG00000005469	CROT	29.4765	19.8044	27.8005	11.5316	24.2616	24.3654	15.0914	30.6577	43.6128	16.0286	40.1485	42.1622	7.61546	41.0219	44.5752	10.9798	45.163	44.1614	11.0309	25.3802	30.2141	5.22624	18.8544	36.3352	4.57815	22.4816		24.6404	4.83604	23.3715	4.52101	21.1979	4.93996	33.2633	8.67519	34.3194	11.6983	30.2665	11.3303	26.8575	9.59243	21.1316	9.19227	18.0983	7.22329
ENSG00000005471	ABCB4	0.202523	0	0.33147	0.121324	0.34373	0.206717	0	0.365666	0.277379	0	0.644961	0.3114	0	0.987028	0.371492	0	0.576988	0.234623	0.058227	0.243229	0.346271	0.078708	0.316718	0.496298	0	0.184293		0.101262	0.101261	0.190794	0.105858	0.265508	0.0721788	0.307447	0.18679	0.330847	0.18043	0.432809	0.291325	0.178693	0.0602842	0.226864	0.144841	0.247232	0.0846929
ENSG00000005483	KMT2E	7.29467	5.64859	5.54611	6.58201	6.80071	6.159	6.08623	6.99495	7.37459	3.78491	6.82335	8.07787	5.80278	10.4855	10.6736	5.26055	11.1587	7.80576	4.02532	6.15132	7.97458	5.93579	6.64659	9.63421	5.85245	8.02142		6.47163	0.823036	6.41339	0.291536	6.30961	0.386936	5.99428	1.11609	8.955	1.84872	8.12205	1.35196	5.99413	1.09414	7.83603	1.09563	6.85232	0.59747
ENSG00000005486	RHBDD2	14.9649	14.5199	11.2986	11.6864	15.5717	12.8224	14.7407	15.7226	13.7915	15.5463	13.1064	10.5568	13.8956	10.6394	9.92279	12.3461	9.74633	15.6293	12.2933	15.3007	12.3983	8.83258	10.4566	11.0464	11.8081	10.959		14.7424	0.222523	14.4286	0.851651	12.8522	1.36436	14.1481	0.726558	10.4844	0.954919	11.6973	1.0994	14.4078	1.06148	11.2712	0.269642	10.5625	1.0307
ENSG00000005513	SOX8	0	0	0	0	0.017148	0.014005	0	0	0	0	0.131545	0.027458	0	0.133992	0.01446	0.014021	0.370131	0.013749	0.011501	0.018705	0.027967	0.018971	0	0	0	0.043224		0	0	0.00466833	0.00466833	0.005716	0.005716	0.0438483	0.0438483	0.129283	0.115043	0.0538167	0.0408638	0.0146517	0.00212803	0.014408	0.014408	0.015646	0.00824277
ENSG00000005700	IBTK	15.4384	6.72756	11.5735	7.3126	9.91856	11.7775	7.85673	10.0747	17.0947	4.69676	5.39256	11.7133	6.33641	8.53031	9.04046	5.03419	7.85693	8.76794	5.59036	8.63891	9.47393	5.87984	5.41602	7.51211	5.93952	7.07282		11.083	4.3554	9.90297	1.13509	9.60154	1.24018	9.06134	4.0217	7.92897	1.46032	8.86001	1.5609	7.66574	1.03836	6.84148	0.468474	6.92326	1.28234
ENSG00000005801	ZNF195	3.53697	2.57987	6.62268	2.42964	4.57046	5.85205	3.06105	5.19537	6.79826	1.82298	5.48465	8.39867	2.03886	6.58097	8.94566	2.65338	8.11329	10.8567	2.19302	4.64576	6.91537	1.83531	5.81773	4.76351	1.63661	5.49817		3.05842	0.478553	4.70282	0.842491	4.54093	1.21052	4.70196	1.4886	6.55509	1.9673	5.67283	1.89124	5.8985	2.57824	3.9661	1.18389	4.85614	1.54329
ENSG00000005810	MYCBP2	8.06907	5.77832	3.34683	3.28593	5.78047	5.57221	3.56914	7.74848	7.29696	4.04445	6.23715	8.48718	3.45673	5.36133	8.18253	3.32921	6.00334	9.4914	4.40602	7.85578	6.01909	2.51881	4.18784	7.38226	2.92625	7.68636		6.9237	1.14538	5.62994	1.20682	4.13775	0.821552	5.85952	0.957717	5.81801	1.40241	5.76841	1.46636	7.25107	1.49884	5.99829	1.53853	4.24191	1.01081
ENSG00000005812	FBXL3	14.3195	14.9503	15.3317	13.9332	14.5751	16.7821	15.1737	15.7498	19.648	18.7222	17.7459	20.1132	16.3115	17.6259	16.645	16.9701	18.7144	16.7557	15.9773	14.9387	18.7863	15.2857	13.0969	16.9903	13.4572	19.5364		14.6349	0.315374	15.9019	0.470509	14.6133	0.404178	18.7054	0.549143	17.6038	0.801725	18.0169	1.11474	15.8906	0.526327	16.6613	1.76262	15.723	1.65688
ENSG00000005844	ITGAL	0.029572	0.020999	0.017468	0.02493	0.11039	0.029086	0.01648	0.032252	0.015554	0.044876	0.062495	0.024973	0.035198	0.012668	0.034136	0.01719	0.046324	0	0.018728	0.034817	0.02788	0.061936	0.018296	0.089843	0.036248	0.026274		0.0252855	0.0042865	0.0259393	0.00481716	0.0509293	0.0298083	0.040975	0.0136904	0.0347377	0.0103092	0.0242797	0.00651308	0.0178483	0.0100604	0.0507883	0.0197385	0.0360373	0.0132416
ENSG00000005882	PDK2	2.27171	3.74479	2.92088	3.30133	3.74423	2.71542	3.05757	4.5088	2.5951	3.10325	5.18103	2.56759	3.85121	3.71187	4.67384	3.55776	3.74297	5.7347	3.69937	5.5053	7.0153	2.30963	4.64452	4.54911	4.54634	4.55318		3.00825	0.736541	3.42726	0.549714	3.32215	0.237909	3.62646	0.791005	3.94988	0.362399	3.37689	0.406644	4.97979	0.643624	4.54954	0.00198773	4.65648	1.35842
ENSG00000005884	ITGA3	70.305	91.0548	56.3364	97.2114	61.7697	68.6258	95.215	64.9196	45.6543	57.5044	50.5363	37.5427	83.0199	52.7974	34.9239	70.2784	49.6303	52.1182	55.2123	66.0858	42.4129	69.9339	50.2063	48.2893	69.6782	56.1961		80.6799	10.3749	76.2535	9.54095	71.7725	12.8158	51.2317	3.43847	50.8928	10.348	57.7867	13.363	57.8054	4.23543	58.0545	6.24396	54.1844	8.18983
ENSG00000005889	ZFX	5.22377	5.35702	4.24967	3.96777	4.80038	5.2962	4.89017	4.90862	8.60947	6.13458	6.72727	8.38889	4.26659	6.9558	8.79016	5.07286	7.79704	6.77004	6.64266	5.61903	7.48044	3.55414	3.74863	8.30403	3.12097	6.54787		5.2904	0.0666245	5.03166	0.132376	4.33927	0.244494	7.15711	0.746066	7.22843	1.11341	6.53709	1.20828	6.34391	0.364302	5.99096	1.52191	4.92774	1.27759
ENSG00000005893	LAMP2	59.4727	50.281	56.7123	58.8824	52.7898	56.7119	52.3909	49.7795	48.5835	55.7705	48.6356	52.1991	68.1322	55.4796	50.9285	60.444	52.87	51.8712	43.6243	49.5085	52.3396	61.1727	49.9186	57.6249	44.9773	58.9019		54.8769	4.59583	52.9608	2.0214	56.1282	1.78286	50.9965	2.38701	55.4899	2.75389	58.6036	4.85749	48.3347	2.45197	53.8347	4.44403	54.477	3.42004
ENSG00000005961	ITGA2B	0.793771	0.272046	1.51876	0.650204	1.06581	0.863901	0.647125	0.802845	2.22344	0.086495	0.796777	1.67339	0.453055	1.66289	1.62556	0.103452	1.26295	1.03575	0.31869	0.635565	1.21699	0.229302	0.672618	1.21476	0.335792	0.889712		0.532909	0.260862	0.77129	0.0645361	1.07826	0.250809	1.03557	0.628333	1.00715	0.461968	1.26311	0.405039	0.663337	0.207464	0.813421	0.256587	0.706304	0.285618
ENSG00000005981	ASB4	0	0	0	0	0	0	0.041951	0	0.016485	0	0	0	0.01377	0	0	0	0	0.013658	0	0	0.033402	0.042087	0	0.035246	0	0		0	0	0.0139837	0.0139837	0	0	0.005495	0.005495	0	0	0.00459	0.00459	0.00455267	0.00455267	0.0117487	0.0117487	0.025163	0.0128289
ENSG00000006007	GDE1	59.1559	84.7764	67.7315	74.1349	63.0091	70.4051	71.0537	64.9176	50.2641	94.3723	82.2982	61.5374	63.8675	55.976	63.712	75.0087	63.2149	59.9361	78.6367	71.4557	55.9374	56.2054	54.0588	55.9614	52.853	62.2917		71.9662	12.8103	68.7922	1.94629	68.2918	3.22395	75.6449	13.1603	67.6993	3.65976	60.4603	2.34088	70.0095	5.4466	57.0354	2.77714	55.4005	0.675324
ENSG00000006015	REX1BD	27.6742	24.5121	40.6214	30.6023	31.2003	29.0501	29.7014	32.4322	57.9364	22.6671	34.2923	30.2176	32.838	39.8924	25.2553	29.3256	41.8468	26.8844	19.64	29.6866	30.737	23.3667	53.9483	23.3542	28.9517	26.6544		26.0932	1.58104	30.3946	1.03601	34.1413	3.24463	38.2986	10.3766	31.6234	4.48946	34.316	2.88902	25.4036	2.99322	26.3201	1.62448	36.0173	9.21447
ENSG00000006016	CRLF1	8.10909	20.2278	7.09488	14.724	7.88888	8.73652	16.3583	7.64949	5.64365	9.42733	14.1966	8.16561	9.10972	8.50687	9.14142	9.1509	9.44141	6.52935	15.9353	10.3629	5.19233	11.964	8.84495	5.82693	15.0478	7.77958		14.1685	6.05936	10.9148	2.73978	9.90259	2.42158	9.75587	2.47449	9.26899	0.122864	8.59407	0.276005	10.9425	2.73067	9.55144	2.80539	8.6671	1.95684
ENSG00000006025	OSBPL7	0.226488	0.084221	0.187766	0.030734	0.219881	0.220523	0.037708	0.27141	0.177488	0.01509	0.078897	0.130245	0.041615	0.280087	0.018575	0	0.104143	0.249531	0.033445	0.14581	0.114638	0	0.248343	0.232161	0	0.052952		0.155355	0.0711335	0.176547	0.0709567	0.146127	0.0584366	0.0904917	0.0472374	0.0418107	0.0329622	0.150649	0.0695928	0.142929	0.0623953	0.0950377	0.070245	0.120994	0.0717608
ENSG00000006042	TMEM98	3.84382	2.17055	5.80812	3.10071	7.29876	5.19526	4.13754	4.49184	8.35115	2.89805	7.79236	6.31448	3.29189	14.9468	6.6838	4.3478	10.1158	3.68643	3.54971	7.1333	7.92448	3.37152	8.49481	4.92427	3.07786	5.35889		3.00719	0.836634	4.60822	0.310831	5.40253	1.22872	6.34719	1.7321	7.36891	1.97199	8.18438	3.49197	4.78981	1.17241	4.45367	0.699256	6.59694	1.62109
ENSG00000006047	YBX2	0.479755	0.216128	1.27908	0.25032	0.162783	0.728324	0.203772	0.432976	0.727417	0.310145	1.09352	2.08179	0.288688	2.0489	2.67196	0.431195	1.22701	1.3388	0.379264	0.424345	0.850507	0.65838	0.477419	1.37103	0.380253	0.531731		0.347942	0.131813	0.455024	0.151826	0.56406	0.3584	0.71036	0.226301	1.39483	0.665574	1.47313	0.592296	0.714136	0.312602	0.761005	0.308132	0.662102	0.107717
ENSG00000006059	KRT33A	0.059651	0	0	0	0	0	0	0.103163	0	0	0.027206	0	0	0	0	0	0	0	0	0	0	0	0	0	0	0		0.0298255	0.0298255	0.0343877	0.0343877	0	0	0.00906867	0.00906867	0	0	0	0	0	0	0	0	0	0
ENSG00000006062	MAP3K14	0.751367	0.140304	0.902991	0.16475	0.7547	0.502212	0.252858	0.8739	0.71096	0.1227	0.639669	0.872557	0.248253	0.726529	0.970367	0.227049	0.798018	0.682875	0.172317	0.596098	0.216867	0.161241	0.651909	1.11833	0.144688	0.528877		0.445835	0.305532	0.54299	0.180435	0.60748	0.225466	0.49111	0.185351	0.610063	0.214878	0.61578	0.188536	0.483763	0.157725	0.597299	0.283142	0.343339	0.155118
ENSG00000006071	ABCC8	0	0.002701	0	0.002047	0	0	0	0	0.00417	0	0	0	0	0	0.008725	0.011666	0.002996	0	0.003127	0	0.020327	0	0	0	0	0.003449		0.0013505	0.0013505	0	0	0.000682333	0.000682333	0.00139	0.00139	0.00729633	0.00302092	0	0	0.00104233	0.00104233	0.00114967	0.00114967	0.00677567	0.00677567
ENSG00000006116	CACNG3	0	0	0	0	0	0	0	0	0	0	0	0	0	0	0	0	0	0	0	0	0	0	0	0	0	0		0	0	0	0	0	0	0	0	0	0	0	0	0	0	0	0	0	0
ENSG00000006118	TMEM132A	23.4618	25.7879	25.9628	21.9408	22.6533	19.9817	24.4495	23.5059	37.891	25.774	43.6664	31.4404	26.6398	44.3969	36.4789	27.326	42.4302	41.8426	24.9023	34.7057	34.4482	24.9953	37.5588	39.0812	31.7531	35.1267		24.6248	1.16307	22.6457	1.35956	23.519	1.23911	35.7771	5.27211	35.4994	4.46313	34.159	5.3032	33.8169	4.9104	35.3203	2.11764	32.3341	3.77766
ENSG00000006125	AP2B1	44.9663	33.1154	38.4199	43.8667	43.2139	44.5669	38.5265	42.9946	39.4019	27.7094	37.2285	48.2128	37.929	44.222	47.4322	31.969	42.7608	36.0209	29.8127	31.9923	53.4514	36.5954	28.8682	38.1867	31.9929	34.3541		39.0409	5.92541	42.0293	1.80927	41.8335	1.71716	34.7799	3.5905	41.3241	4.74989	43.4546	2.99338	32.6086	1.81844	34.8446	1.80473	39.6383	7.25781
ENSG00000006128	TAC1	0	0	0	0	0	0	0	0	0	0	0	0	0	0	0	0	0	0	0	0	0	0	0.090759	0	0	0		0	0	0	0	0	0	0	0	0	0	0	0	0	0	0	0	0.030253	0.030253
ENSG00000006194	ZNF263	9.09892	7.22751	11.3111	6.33369	8.53289	7.65163	6.67255	8.73493	16.5563	6.74158	11.0876	12.6944	5.32269	10.1893	9.6555	6.29857	10.5574	10.5624	5.7509	8.03097	9.5099	5.59714	8.80852	10.5992	5.13082	10.3273		8.16322	0.935705	7.68637	0.595613	8.72589	1.44009	11.4618	2.83944	8.91473	1.34846	9.40213	2.16412	8.11477	1.3896	8.68578	1.77921	7.97185	1.2045
ENSG00000006210	CX3CL1	0.049018	0.158082	0.023013	0.053084	0.041048	0.042298	0.076344	0.163234	0.023439	0.213776	0.514594	0.015828	0.061517	0.151246	0.043367	0.19297	0.390462	0.33377	0.098534	0.254454	0.031532	0.073886	0.06568	0.257845	0.057872	0.199671		0.10355	0.054532	0.0939587	0.036005	0.0390483	0.00873814	0.250603	0.142975	0.17379	0.0704194	0.076197	0.0397749	0.228919	0.0690966	0.171796	0.0593859	0.0570327	0.0129685
ENSG00000006282	SPATA20	2.91462	3.60026	2.77061	3.64127	3.07271	2.70671	3.28841	3.84775	3.82304	2.80961	4.62867	2.37238	4.46211	4.0692	2.33595	2.98968	3.88516	3.164	2.27039	3.40997	2.01391	2.63464	2.29251	2.35907	2.49462	2.41759		3.25744	0.342819	3.28095	0.329411	3.16153	0.255233	3.75377	0.526259	3.00164	0.387831	3.63456	0.641204	2.94812	0.346224	2.42376	0.0392524	2.31369	0.1795
ENSG00000006283	CACNA1G	0.119266	0	0.028017	0.009224	0	0.048909	0.03256	0.081385	0.026107	0.041426	0.055429	0.058073	0.028327	0.080638	0.1303	0	0.031563	0.054701	0.024961	0.051854	0.053109	0.014229	0	0.032454	0.025338	0.059069		0.059633	0.059633	0.0542847	0.0143486	0.0124137	0.00824355	0.0409873	0.00846737	0.0486938	0.0410566	0.0556793	0.0151482	0.0438387	0.00947455	0.0389537	0.0102653	0.022446	0.0158722
ENSG00000006327	TNFRSF12A	94.3608	111.057	49.5257	101.932	88.1636	51.7487	111.805	91.8101	36.8503	77.7646	66.5059	46.4087	91.137	79.3517	46.667	78.0259	71.5446	52.0152	68.419	92.8576	28.2975	95.5182	62.9802	37.1753	83.4991	58.9244		102.709	8.34803	85.1213	17.6564	79.8739	15.686	60.3736	12.2025	64.638	9.33806	72.2991	13.3848	71.0973	11.866	59.8663	13.3808	62.2653	19.4082
ENSG00000006377	DLX6	0.131136	0.242695	0.163496	0.169559	0.221248	0.161336	0.300592	0.266074	0.757924	3.35787	7.54183	1.64605	1.75666	3.42862	2.24678	2.87891	4.38371	0.915469	0.211231	1.168	0.763748	0.209477	0.712496	1.21776	0.19123	1.00387		0.186916	0.0557795	0.242667	0.0418687	0.184768	0.0183239	3.88587	1.97606	3.15775	0.622258	2.27711	0.576641	0.764899	0.286272	0.804285	0.312684	0.561907	0.176835
ENSG00000006432	MAP3K9	3.25423	2.02558	2.51271	2.87891	2.03258	3.34539	1.73866	3.06472	3.86528	2.41407	3.7135	3.96685	1.95829	2.74678	4.28508	2.6833	3.39101	3.89668	3.36254	3.1174	3.06857	1.99892	1.8552	3.68555	1.82292	3.94379		2.6399	0.614323	2.71626	0.495471	2.47473	0.245052	3.33095	0.460528	3.28508	0.503443	2.89064	0.584266	3.45887	0.230058	3.15075	0.66809	2.30757	0.38276
ENSG00000006451	RALA	28.3023	21.1062	34.2013	25.4939	25.9799	33.2497	25.2561	25.4946	33.044	18.3102	20.7832	32.9542	19.6516	23.4379	24.3847	19.7968	21.975	21.4088	19.2189	19.936	24.6708	19.5414	22.9574	19.6062	15.8304	21.81		24.7043	3.59806	28.0001	2.62569	28.5584	2.82495	24.0458	4.55537	22.332	1.34621	25.3479	3.95711	20.1879	0.644576	19.0822	1.74593	22.3899	1.50768
ENSG00000006453	BAIAP2L1	27.221	21.5408	27.0808	21.5421	20.5087	24.3174	21.1817	21.5827	26.5361	13.3894	25.0694	30.419	15.7946	22.8598	28.8036	15.0162	23.783	25.1484	17.0838	16.7026	24.4233	19.1596	16.7909	24.4931	17.7526	17.8256		24.3809	2.8401	22.3606	0.985198	23.0439	2.04038	21.665	4.1594	22.4903	4.02217	23.0245	4.2225	19.6449	2.75393	20.0238	2.23476	20.1246	2.25552
ENSG00000006459	KDM7A	0.866594	1.00594	0.630633	0.534213	0.439507	0.596464	0.666434	0.74432	1.15689	2.3933	2.22078	1.29829	1.22073	1.03603	1.15455	1.60441	1.59206	1.55647	1.88294	1.31535	0.879252	0.865732	0.443024	1.07082	0.986505	1.0015		0.936266	0.069672	0.669073	0.0427027	0.534784	0.0551741	1.92366	0.386606	1.44569	0.145765	1.18502	0.0777845	1.58492	0.164464	1.01961	0.0259688	0.729336	0.143209
ENSG00000006468	ETV1	0.154463	0.137952	0.202096	0.163303	0.322856	0.133693	0.2359	0.158325	0.115575	0.049788	0.147268	0.189048	0.071331	0.072134	0.092491	0.094477	0.095316	0.154236	0.071586	0.309764	0.095663	0.130809	0.176775	0.134701	0.071448	0.17258		0.146207	0.0082555	0.175973	0.0307958	0.229418	0.0480422	0.10421	0.028708	0.0847782	0.00872469	0.110838	0.0391059	0.178529	0.0698207	0.126243	0.029499	0.134416	0.0234844
ENSG00000006530	AGK	7.2872	4.9161	5.87579	3.81821	8.00186	5.28171	5.08248	6.24528	7.30763	3.21307	6.78816	6.64474	3.72645	7.62698	6.37343	3.73566	7.14636	6.84392	3.80403	8.27679	5.98534	3.532	5.35986	6.96551	3.23034	6.22655		6.10165	1.18555	5.53649	0.359031	5.89862	1.20777	5.76962	1.28704	5.82364	1.08228	5.99939	1.17131	6.30825	1.31866	5.47413	1.142	4.95907	0.736024
ENSG00000006534	ALDH3B1	0.565853	0.858869	0.760626	1.98264	2.43055	1.51763	1.21041	1.47306	1.60467	0.876681	0.819797	1.2314	3.00607	0.869115	1.46781	1.72147	1.15771	1.13367	0.840057	0.908492	3.94014	1.26779	3.21576	0.952746	1.98822	0.707865		0.712361	0.146508	1.40037	0.0958436	1.72461	0.499032	1.10038	0.252679	1.33715	0.2677	1.7022	0.660272	0.960741	0.0886946	1.21628	0.39239	2.8079	0.797943
ENSG00000006555	TTC22	0.131334	0.273857	0.11393	0.085669	0.230252	0.188429	0.234379	0.096378	0.071788	0.095823	0.535846	0.404018	0.112007	1.18799	0.305104	0.16122	0.809273	0.183073	0.067936	0.118273	0.278684	0.058163	0.319514	0.20202	0.151901	0.230356		0.202596	0.0712615	0.173062	0.0405717	0.143284	0.0442428	0.234486	0.15084	0.399475	0.171421	0.568007	0.321251	0.123094	0.0333245	0.194759	0.0229371	0.218787	0.0811723
ENSG00000006576	PHTF2	12.9608	6.08109	12.0743	8.73422	9.90939	10.487	6.4182	11.5238	15.9787	6.73994	7.8246	16.9781	7.18445	9.73245	13.0287	6.07099	9.83099	13.0328	8.76892	10.1784	10.3393	7.2916	6.10153	9.52764	5.55395	10.3121		9.52096	3.43987	9.47634	1.55809	10.2393	0.978196	10.1811	2.91567	9.72268	2.01595	11.2983	2.93361	10.6601	1.25423	8.46457	1.47282	7.9108	1.2619
ENSG00000006606	CCL26	0.155019	0	0.223473	0	0	0	0	0	0	0	0	0	0	0	0	0	0	0	0	0	0	0	0	0	0	0		0.0775095	0.0775095	0	0	0.074491	0.074491	0	0	0	0	0	0	0	0	0	0	0	0
ENSG00000006607	FARP2	11.7629	7.81712	6.15909	7.36498	9.2306	8.13512	7.24305	11.1777	9.19762	6.0617	11.1102	12.4452	5.89624	13.056	12.7506	6.22338	13.2364	12.1953	5.53844	10.1681	9.51945	5.89717	6.84973	11.569	5.4676	11.1246		9.79	1.97289	8.85196	1.19105	7.58489	0.893461	8.78985	1.47158	10.7915	2.29174	10.4658	2.29158	9.30061	1.97001	9.38707	1.96393	7.42212	1.08412
ENSG00000006611	USH1C	0.202912	0.213558	0.201694	0.348853	0.382962	0.271181	0.346425	0.522801	2.44329	0.554252	8.11008	5.7412	0.844949	7.14847	5.96026	0.591484	7.76578	1.21165	0.222406	1.24594	0.630007	0.257935	1.06556	0.583261	0.317053	1.04584		0.208235	0.005323	0.380136	0.0745664	0.31117	0.0556164	3.70254	2.27024	4.82917	2.19424	4.57821	1.91032	0.893332	0.335609	0.648717	0.212913	0.651169	0.233382
ENSG00000006625	GGCT	66.3357	38.0923	96.7393	38.6624	67.9631	79.1406	45.2531	65.1142	77.4	34.9974	52.8761	64.0308	36.3153	49.7104	58.3289	41.442	54.3634	64.4814	41.6117	61.0031	66.2679	37.2432	77.6762	69.2592	31.8676	63.9662		52.214	14.1217	63.1693	9.83069	67.7883	16.7656	55.0912	12.2906	51.5636	5.15558	50.0189	8.00227	55.6988	7.11472	55.031	11.6821	60.3958	12.0356
ENSG00000006634	DBF4	12.3047	5.7003	12.7999	5.65137	9.17938	11.9643	7.82133	8.1819	13.6175	6.59774	8.97591	19.142	5.39665	13.3145	20.6225	5.91248	11.297	9.70058	7.43154	8.50346	12.6235	6.49535	7.23063	9.17926	5.46279	6.81378		9.00252	3.30222	9.32251	1.32499	9.21022	2.06366	9.73038	2.06124	12.6163	4.29607	12.6177	3.98322	8.54519	0.655347	7.15195	1.0861	8.78315	1.93185
ENSG00000006638	TBXA2R	2.84817	1.45916	3.7428	2.50986	3.38032	3.19714	1.65742	3.0143	2.8139	2.15154	3.70406	3.2298	3.01269	3.53016	3.6116	3.29092	3.21831	3.52574	1.86977	2.41855	6.08544	3.27296	6.23143	4.9343	3.93118	4.35917		2.15367	0.694504	2.62296	0.485642	3.21099	0.365849	2.88983	0.449778	3.36374	0.127398	3.25755	0.150025	2.60468	0.487013	4.40822	0.290612	5.19661	0.962747
ENSG00000006652	IFRD1	11.3609	23.5453	10.8148	16.5578	9.84555	7.56246	18.1513	18.7662	11.5784	42.5017	20.0429	10.3576	16.0632	10.563	8.55695	23.2977	13.7569	15.925	43.2928	21.3426	3.47563	26.5822	16.5264	15.3916	23.5207	25.7652		17.4531	6.09217	14.8266	3.63643	12.406	2.09466	24.7077	9.22648	15.4084	4.28681	12.3279	1.86856	26.8535	8.3671	21.5592	3.15112	15.5281	6.68893
ENSG00000006659	LGALS14	0	0	0	0	0	0	0	0	0	0	0	0	0	0.141689	0	0	0	0	0.31213	0.263749	0	0.052823	0	0	0	0.142608		0	0	0	0	0	0	0	0	0	0	0.0472297	0.0472297	0.19196	0.0969907	0.047536	0.047536	0.0176077	0.0176077
ENSG00000006695	COX10	8.62761	6.96915	6.2461	6.04036	7.94852	6.71771	5.71337	8.10475	6.71585	6.74417	7.67214	9.10747	4.89928	6.73757	9.132	6.05847	7.66473	9.98227	5.94326	7.55708	8.03171	5.67178	5.59698	5.58726	6.19165	7.09163		7.79838	0.829233	6.84528	0.693271	6.74499	0.604687	7.04406	0.314149	7.57135	0.887572	6.91477	1.21803	7.82754	1.17378	6.29018	0.437059	6.43349	0.799402
ENSG00000006704	GTF2IRD1	10.5721	8.00549	8.72845	8.98043	8.72463	9.65644	8.47944	8.89246	6.02583	9.07638	9.63301	7.81902	9.46712	8.42899	9.06125	9.83456	8.54342	9.44906	8.01731	6.85898	8.53572	7.26145	6.83025	8.80035	7.84091	6.85183		9.28879	1.2833	9.00945	0.34477	8.81117	0.0846358	8.24507	1.1212	9.255	0.295033	8.57171	0.481088	8.10845	0.749081	7.83103	0.562512	7.54247	0.511985
ENSG00000006712	PAF1	36.0774	38.6343	38.0619	32.7056	40.17	33.8632	33.4396	41.9727	43.3304	44.0269	46.6524	37.9887	34.5488	42.7077	33.5742	44.6619	41.9196	34.375	43.1476	43.4872	28.8805	35.5405	44.8205	30.7351	38.2698	39.4368		37.3558	1.27847	36.4252	2.77647	36.9792	2.22174	44.6699	1.01143	39.8262	3.27815	38.4151	2.3649	40.3366	2.98241	36.1472	2.72696	36.4138	4.62216
ENSG00000006715	VPS41	12.4773	9.56673	11.3165	6.81768	12.3395	10.8311	8.13252	14.7095	14.2278	9.62934	11.7958	13.24	5.59216	13.6974	11.6105	7.57359	13.1421	13.3144	10.9873	14.3583	12.7896	5.24678	9.6343	13.0737	5.51922	15.173		11.022	1.45526	11.2244	1.90876	10.1579	1.69602	11.8843	1.3282	11.009	1.83465	10.8432	2.62883	12.8867	0.996368	11.2553	2.93136	9.22356	2.18708
ENSG00000006740	ARHGAP44	5.17999	4.39975	4.1625	3.98157	4.72736	4.31218	4.25994	5.02453	4.95636	3.49925	3.75988	4.61811	3.43189	4.06187	4.55706	3.81613	3.89842	6.13195	3.57688	5.79217	4.61888	3.04972	3.63201	4.73412	3.41944	5.10862		4.78987	0.390122	4.53222	0.24662	4.29048	0.224601	4.07183	0.448621	4.02281	0.269397	4.03729	0.342654	5.167	0.801087	4.42073	0.512185	3.76687	0.457967
ENSG00000006744	ELAC2	37.4604	28.3547	28.7864	16.7341	32.2299	28.8228	24.0378	31.5082	43.2231	21.3091	36.0201	40.0578	15.4732	28.9915	36.9947	19.8002	28.625	35.6381	17.6408	35.8485	26.7816	12.8784	20.9758	24.2995	15.2045	30.064		32.9075	4.55283	28.1229	2.18473	25.9168	4.69773	33.5175	6.4486	28.2489	4.96587	28.1742	7.1087	29.7091	6.03448	23.1893	4.32532	20.2119	4.03164
ENSG00000006747	SCIN	1.1667	1.37124	1.43486	1.3774	1.96341	1.29214	2.19303	1.01041	8.82031	15.6768	13.3917	12.452	5.90403	13.0765	9.67283	9.21824	12.9474	1.16055	3.04177	3.01952	0.807306	1.12699	1.09285	1.26651	2.26968	2.30191		1.26897	0.102272	1.49852	0.356649	1.59189	0.1865	12.6296	2.01563	10.5936	1.15555	10.4775	2.29385	2.40728	0.623397	1.94603	0.339889	1.00905	0.101353
ENSG00000006756	ARSD	3.40227	4.69358	4.30503	7.79053	5.63771	3.534	6.21118	5.27163	2.87322	6.11637	5.77991	2.73314	9.76015	6.63874	3.43832	7.81938	5.43146	3.2108	4.09846	5.14093	3.95194	6.90202	7.32709	4.54834	6.4687	6.03448		4.04792	0.645656	5.0056	0.784199	5.91109	1.01542	4.92317	1.02956	5.61419	1.26479	6.37734	2.03273	4.15006	0.557777	5.68384	0.581423	6.06035	1.06132
ENSG00000006757	PNPLA4	3.74325	4.31084	4.6284	4.49336	5.9119	3.74055	4.19567	5.87426	2.64095	2.61508	5.38823	4.15938	4.66555	6.00267	4.64814	3.68011	6.53281	2.94961	2.47417	4.30509	5.41195	3.4102	5.39607	3.45319	2.51833	4.35406		4.02704	0.283796	4.60349	0.648825	5.01122	0.452026	3.54809	0.920103	4.59214	0.511162	4.94253	0.54984	3.24295	0.548516	3.44186	0.529958	4.73941	0.664619
ENSG00000006788	MYH13	0	0	0	0	0	0	0	0	0	0	0	0	0	0	0	0	0	0	0	0	0	0	0	0	0	0		0	0	0	0	0	0	0	0	0	0	0	0	0	0	0	0	0	0
ENSG00000006831	ADIPOR2	30.3761	33.7176	28.186	26.5565	27.6936	27.611	30.8939	29.5758	25.6915	36.7304	32.1132	33.754	26.8748	33.0286	31.0643	29.4813	33.169	28.8521	37.9734	29.7513	27.8913	28.8076	27.0764	30.9742	32.0548	34.2155		32.0469	1.67074	29.3602	0.953797	27.4787	0.482488	31.5117	3.20083	31.207	1.04002	31.2191	2.18224	32.1923	2.90221	32.4149	0.952846	27.9251	0.500035
ENSG00000006837	CDKL3	0.09673	0	0.11385	0	0	0.161407	0.042601	0.103717	0.252213	0.10216	0.117761	0.155875	0	0.212449	0.099677	0.137564	0.303821	0.081561	0.228449	0.078028	0.060073	0.019242	0.09806	0.032878	0	0		0.048365	0.048365	0.102575	0.0343011	0.03795	0.03795	0.157378	0.0476309	0.129717	0.0155806	0.122775	0.0635226	0.129346	0.049562	0.0109593	0.0109593	0.059125	0.0227577
ENSG00000007001	UPP2	0	0	0	0	0	0	0	0	0	0	0	0	0	0	0	0	0	0	0	0	0	0	0	0	0	0		0	0	0	0	0	0	0	0	0	0	0	0	0	0	0	0	0	0
ENSG00000007038	PRSS21	2.01227	0.907447	2.9581	1.39291	2.31021	1.15529	1.32899	1.3903	7.38828	0.606196	3.6646	7.06185	0.8777	4.52989	7.33382	0.854825	3.76067	2.6545	0.723274	1.29014	3.63002	1.4113	1.94875	3.60621	1.86531	1.80241		1.45986	0.552414	1.29153	0.0703792	2.22041	0.454058	3.88636	1.96096	4.06946	1.87049	4.15648	1.79495	1.55597	0.573123	2.42464	0.591061	2.33003	0.668259
ENSG00000007047	MARK4	14.2917	10.4704	13.6523	15.4184	13.9816	16.2958	11.7443	12.8684	9.715	9.06534	15.0377	15.6113	17.5387	14.7464	20.8084	13.2456	15.8096	17.5102	7.64923	11.8057	20.2184	15.9424	14.3253	20.6988	15.5629	13.484		12.381	1.91063	13.6362	1.36886	14.3508	0.542225	11.2727	1.89183	16.52	2.2413	15.9655	0.825303	12.3217	2.85829	16.5819	2.14415	16.8287	1.75798
ENSG00000007062	PROM1	12.4815	3.60205	7.97356	2.1257	8.76037	9.21728	3.41738	9.29458	29.6399	0.955106	22.2624	38.4082	0.54483	25.9249	30.0312	0.972313	24.721	7.28653	0.981472	4.5395	6.83209	0.476338	2.40349	6.14961	0.59552	4.48659		8.04177	4.43972	7.30975	1.94631	6.28654	2.09278	17.6191	8.59989	18.5632	8.92977	21.626	11.1396	4.26917	1.82513	3.74391	1.64577	3.23731	1.88152
ENSG00000007080	CCDC124	113.928	102.742	116.204	69.8973	110.576	98.337	82.7513	112.117	98.2884	69.2953	119.389	105.957	53.5905	100.127	100.102	62.4701	96.8012	100.161	74.6875	115.622	82.3434	53.4042	110.102	72.3239	68.5662	93.474		108.335	5.59262	97.735	8.48241	98.8925	14.5883	95.6577	14.5206	86.013	11.8472	86.5584	16.5697	96.8235	11.9341	78.1214	7.75259	81.9499	16.3684
ENSG00000007129	CEACAM21	0	0	0.041048	0	0	0	0.008252	0	0	0	0	0.048093	0	0.006378	0.122739	0.017361	0	0	0	0	0	0	0	0.050587	0	0		0	0	0.00275067	0.00275067	0.0136827	0.0136827	0	0	0.0467	0.0383484	0.018157	0.0150808	0	0	0.0168623	0.0168623	0	0
ENSG00000007168	PAFAH1B1	25.919	25.9166	26.5324	22.8849	22.352	28.4598	24.1038	24.0135	35.104	24.8685	23.4314	28.9648	23.9691	23.3079	25.0762	24.1486	22.8168	24.8185	26.7839	24.2638	25.6881	23.1439	21.0271	23.997	20.6201	24.8275		25.9178	0.0012065	25.5257	1.46728	23.9231	1.3137	27.8013	3.67483	24.4558	0.310215	25.4139	1.78569	25.2887	0.764543	23.1482	1.28657	23.2864	1.34742
ENSG00000007171	NOS2	1.22153	14.877	0.704967	7.67093	1.70551	1.02626	10.6877	2.88243	1.67609	22.6311	51.0026	2.17452	22.8339	8.47982	3.6491	31.3251	18.1968	8.21367	18.8079	16.0962	1.487	18.0484	5.83803	8.36867	21.4671	12.8319		8.04928	6.82775	4.86547	2.96003	3.36047	2.1745	25.1032	14.2929	17.6228	7.99052	11.1628	6.11287	14.3726	3.17739	14.2226	3.8446	8.45783	4.95708
ENSG00000007174	DNAH9	0	0	0	0	0	0	0	0	0	0	0	0	0	0	0	0	0	0	0	0	0	0	0	0	0	0.002651		0	0	0	0	0	0	0	0	0	0	0	0	0	0	0.000883667	0.000883667	0	0
ENSG00000007202	KIAA0100	31.3601	38.9438	22.3333	28.6941	30.7235	29.505	33.3656	33.2131	30.109	47.5651	41.6323	30.6591	34.5405	31.3049	31.1873	42.1227	32.3679	35.4885	49.8561	44.2731	31.3458	39.4921	26.2109	35.5651	47.9362	41.8187		35.1519	3.79184	32.0279	1.26222	27.2503	2.52734	39.7688	5.12457	35.444	3.3811	32.1682	1.20072	43.2059	4.18176	41.7733	3.57132	32.3496	3.86666
ENSG00000007216	SLC13A2	0	0.009046	0.014724	0.018183	0.014175	0	0	0.015079	0	0	0	0	0.011815	0	0.009877	0	0	0	0.005804	0.004501	0	0.011086	0	0	0	0.01316		0.004523	0.004523	0.00502633	0.00502633	0.015694	0.00125455	0	0	0.00329233	0.00329233	0.00393833	0.00393833	0.003435	0.00175821	0.00438667	0.00438667	0.00369533	0.00369533
ENSG00000007237	GAS7	5.8219	3.66954	5.57719	4.13252	4.92725	6.50367	3.50111	4.96928	4.4044	2.78574	3.69554	7.23048	3.984	4.21118	5.74076	3.65288	3.36692	3.09565	1.87045	2.40308	5.38373	2.63418	2.15975	3.95014	3.50488	2.80955		4.74572	1.07618	4.99135	0.866836	4.87899	0.417737	3.62856	0.468463	4.35675	0.69204	5.14188	1.04635	2.45639	0.354687	3.42152	0.331888	3.39255	1.00496
ENSG00000007255	TRAPPC6A	3.78081	4.88025	8.2353	10.506	6.54512	5.04327	7.09842	5.45699	3.89889	4.86946	6.80522	4.70922	12.8392	7.7176	5.08525	9.96962	9.52971	6.8976	5.27341	6.80084	9.956	12.1143	17.7921	8.00897	9.58504	6.88414		4.33053	0.549721	5.86623	0.627566	8.4288	1.14748	5.19119	0.854268	7.834	1.44294	8.422	2.3732	6.32395	0.526012	8.15939	0.783301	13.2875	2.33692
ENSG00000007264	MATK	0	0.046802	0.142162	0	0.055343	0	0.119602	0.051578	0.061788	0	0.111928	0.021706	0.007695	0.044655	0	0.086979	0	0.050115	0.048301	0	0.128598	0.091712	0.197034	0	0.075091	0		0.023401	0.023401	0.05706	0.0346348	0.065835	0.0413726	0.0579053	0.0323691	0.0519627	0.0264998	0.0246853	0.0107729	0.0328053	0.016411	0.0250303	0.0250303	0.139115	0.0308552
ENSG00000007306	CEACAM7	0	0.030422	0	0	0	0	0.002339	0	0	0	0	0	0	0	0	0	0	0	0	0	0	0	0	0	0	0		0.015211	0.015211	0.000779667	0.000779667	0	0	0	0	0	0	0	0	0	0	0	0	0	0
ENSG00000007312	CD79B	0.230236	0	0.769718	0.279521	0.727121	0.590898	0.126599	0.137314	0.414748	0.037524	0.305964	0.249459	0.100124	0.439323	0.429507	0	0.239757	0.203966	0	0.174358	0	0.00393	0.066948	0.252088	0	0.220136		0.115118	0.115118	0.284937	0.153012	0.59212	0.156782	0.252745	0.112099	0.254552	0.130219	0.262969	0.098151	0.126108	0.0636307	0.157408	0.0792426	0.023626	0.0216907
ENSG00000007314	SCN4A	0.030802	0.021868	0.016999	0.009847	0.003324	0.004049	0.044611	0.005371	0.016423	0.013777	0.017337	0.012122	0	0.011091	0.026593	0.019933	0.010764	0.011568	0.032824	0.013295	0.0201	0.007929	0.002154	0	0.019374	0.003838		0.026335	0.004467	0.0180103	0.0133058	0.0100567	0.00394902	0.0158457	0.00106746	0.0173027	0.00626274	0.00773767	0.00388026	0.019229	0.00681576	0.00773733	0.00592288	0.010061	0.0052891
ENSG00000007341	ST7L	2.01587	3.86588	1.82434	2.61022	2.66994	3.15295	2.14934	3.21783	2.36248	2.23482	3.03259	2.15	2.36716	2.80683	2.0855	2.29961	2.78973	2.23391	1.61816	3.31847	1.35837	1.49433	1.84504	2.60518	0.899443	2.64717		2.94088	0.925003	2.84004	0.345858	2.36817	0.272459	2.5433	0.247406	2.34084	0.160654	2.44133	0.193204	2.39018	0.497018	2.0506	0.575705	1.56591	0.144976
ENSG00000007350	TKTL1	0	0	0.044184	0	0	0.099255	0	0	0.062015	0	0	0.273806	0	0.295431	0.092221	0.058536	0	0	0	0	0.176771	0	0	0	0	0		0	0	0.033085	0.033085	0.014728	0.014728	0.0206717	0.0206717	0.0502523	0.0269422	0.189746	0.095078	0	0	0	0	0.0589237	0.0589237
ENSG00000007372	PAX6	0.013237	0	0.025475	0	0	0.078557	0.108202	0.016617	0	0	0.000216	0.009676	0.424718	0.102119	0.009882	0	0.040644	0.037772	0.012361	0.017112	0.024183	0	0.0159	0.020305	0	0.019416		0.0066185	0.0066185	0.067792	0.0269807	0.00849167	0.00849167	7.2e-05	7.2e-05	0.0277135	0.0229505	0.178838	0.125803	0.022415	0.00780002	0.0132403	0.00662514	0.013361	0.00709552
ENSG00000007376	RPUSD1	28.7679	23.3173	27.2584	14.4713	29.219	27.8406	19.5342	30.6862	52.3024	22.5327	36.0891	40.5381	12.1947	27.421	34.9272	17.0719	25.3837	35.7183	18.8691	29.9713	33.8766	10.4996	27.1337	26.8815	14.2594	24.3065		26.0426	2.72532	26.0203	3.34548	23.6496	4.62391	36.9748	8.60515	25.5231	5.17636	26.7179	8.18956	28.1862	4.94518	21.8158	3.85062	23.8366	6.94679
ENSG00000007384	RHBDF1	14.695	14.5002	13.6591	12.0583	13.2052	11.4023	14.4149	12.8554	13.1299	14.4911	14.7246	12.6328	15.3381	15.4645	16.4957	16.2434	13.368	16.5378	12.9566	15.0493	11.8803	12.1678	11.8076	17.8973	14.802	12.5043		14.5976	0.097405	12.8909	0.869837	12.9742	0.476348	14.1152	0.497257	15.3984	0.973826	14.4784	0.923542	14.8479	1.03869	15.0679	1.56247	11.9519	0.109986
ENSG00000007392	LUC7L	17.4191	10.2991	18.0569	2.95817	12.9743	12.8576	7.28483	14.7735	34.7263	8.43267	14.3141	23.0875	2.56206	16.2964	16.4338	4.79143	16.0768	15.3768	6.36065	13.2024	10.457	2.66484	12.742	12.5422	2.85424	11.9704		13.8591	3.55997	11.6386	2.24606	11.3298	4.43552	19.1577	7.96729	12.0704	3.66339	13.982	6.03714	11.6466	2.7165	9.1223	3.13837	8.62129	3.0504
ENSG00000007402	CACNA2D2	0.02304	0.037476	0	0.022162	0.037735	0.023633	0.050496	0.032101	0.246423	0.020839	0.206955	0.067	0.024869	0.133502	0.056563	0.148582	0.056555	0.057563	0.206379	0.074979	0.060343	0.115676	0.051765	0.015865	0.135377	0.04354		0.030258	0.007218	0.03541	0.00792921	0.0199657	0.0109484	0.158072	0.0695561	0.0914283	0.0288065	0.0751237	0.0316216	0.112974	0.0469725	0.0649273	0.0361194	0.075928	0.0200277
ENSG00000007516	BAIAP3	1.25416	0.833984	2.07444	1.94789	0.816825	1.39066	0.701601	1.10911	0.828948	0.634257	0.886329	1.03677	2.16667	0.84566	1.60505	0.829489	0.611043	2.55126	0.881319	1.33533	1.49793	1.81813	0.88502	2.54877	1.12539	0.992587		1.04407	0.210089	1.06712	0.200018	1.61305	0.399787	0.783178	0.0762807	1.04263	0.283941	1.3497	0.412195	1.5893	0.498514	1.55558	0.49807	1.40036	0.273747
ENSG00000007520	TSR3	70.0719	65.187	95.3438	62.2608	76.4801	90.7102	67.0498	75.0203	121.216	55.0969	68.7536	76.069	57.8774	62.6764	66.6281	56.1725	60.0257	64.7898	53.8888	64.1183	85.6845	48.9416	86.4999	52.1858	52.033	61.4572		67.6294	2.44247	77.5934	6.95027	78.0282	9.58155	81.6889	20.153	61.3104	3.01961	65.5409	5.44326	60.9323	3.52708	55.2253	3.11624	73.7087	12.3858
ENSG00000007541	PIGQ	8.41178	4.98643	7.07513	3.74237	5.66233	6.63403	5.42482	6.86918	11.3891	4.49337	5.32345	7.83948	5.53843	6.82373	8.3141	4.34353	6.30905	10.0287	3.60262	7.9385	7.57266	2.6767	5.17243	7.98499	3.71645	5.20847		6.6991	1.71268	6.30934	0.447441	5.49328	0.965793	7.06865	2.17349	6.68686	1.20083	6.73388	0.665772	7.18994	1.89243	5.63664	1.25068	5.1406	1.41343
ENSG00000007545	CRAMP1	3.89006	3.27287	2.34485	2.39829	2.80076	2.79159	3.07298	3.25516	3.99327	2.80977	3.15648	4.22544	2.32986	3.26694	3.84309	2.56322	3.13929	4.21433	2.47267	3.28561	2.40774	2.17584	1.74196	3.60751	2.30439	2.97423		3.58146	0.308593	3.03991	0.13484	2.51463	0.143894	3.31984	0.351275	3.12654	0.377328	3.27408	0.547219	3.3242	0.503145	2.96204	0.376226	2.10851	0.195119
ENSG00000007866	TEAD3	42.4709	87.7583	24.8215	40.9022	39.5037	28.6065	60.1455	53.463	24.6057	103.799	65.1893	24.788	50.9257	37.6861	35.4022	78.1654	43.1651	67.9189	74.8399	70.5022	27.6667	40.8133	42.8902	55.4013	62.4632	59.1604		65.1146	22.6437	47.405	9.59514	35.0758	5.14303	64.5313	22.8635	52.2875	13.138	37.7999	7.54553	71.087	2.01919	59.0083	2.04002	37.1234	4.76621
ENSG00000007908	SELE	0	0	0	0	0	0.000781	0	0	0	0	0	0	0	0	0	0	0	0	0	0	0	0	0	0	0	0		0	0	0.000260333	0.000260333	0	0	0	0	0	0	0	0	0	0	0	0	0	0
ENSG00000007923	DNAJC11	35.9067	24.0212	28.2764	12.7266	30.8042	27.7148	20.4737	36.1725	48.5006	17.8606	31.3207	38.6163	10.3311	33.3862	32.9055	14.7733	30.203	30.6314	18.0227	30.8481	26.9888	9.73371	23.0818	24.8767	12.9973	25.9507		29.9639	5.94275	28.1204	4.53638	23.9357	5.65185	32.5606	8.8667	25.9892	5.65861	27.4445	8.68889	26.5007	4.23948	21.2749	4.1504	19.9348	5.22374
ENSG00000007933	FMO3	0	0	0	0	0.054019	0.027027	0	0	0	0	0.046579	0	0.02504	0.022675	0	0	0	0	0	0	0	0	0.04949	0	0	0.0562		0	0	0.009009	0.009009	0.0180063	0.0180063	0.0155263	0.0155263	0	0	0.015905	0.00798175	0	0	0.0187333	0.0187333	0.0164967	0.0164967
ENSG00000007944	MYLIP	13.6411	32.4446	14.9989	23.2191	14.1643	15.5613	25.4578	15.7574	15.0623	49.8081	27.1023	24.6999	25.485	24.6604	26.037	35.8894	26.4967	17.4921	42.2624	16.9407	18.0167	19.0595	15.161	20.0508	27.2348	21.0032		23.0428	9.40174	18.9255	3.26662	17.4608	2.88924	30.6575	10.1865	29.6583	3.1292	24.9484	0.268539	25.5651	8.3502	22.763	2.25278	17.4124	1.16526
ENSG00000007952	NOX1	0	0	0	0	0	0	0	0	0	0	0	0	0	0	0	0.021466	0	0	0	0	0	0	0	0	0	0		0	0	0	0	0	0	0	0	0.00715533	0.00715533	0	0	0	0	0	0	0	0
ENSG00000007968	E2F2	2.43599	1.90139	2.78795	1.9455	2.67415	2.45783	2.77127	2.82147	4.8446	2.2467	3.40597	5.0845	3.13765	4.70053	4.36344	3.59624	3.93059	2.7372	2.81756	3.51614	3.66573	3.52791	3.71679	3.82873	3.63631	4.25407		2.16869	0.267301	2.68352	0.113773	2.4692	0.263902	3.49909	0.751393	3.99105	0.221755	4.30756	0.595363	3.02363	0.247345	3.90637	0.182509	3.63681	0.0564098
ENSG00000008018	PSMB1	161.601	183.753	222.788	198.746	212.212	198.484	195.263	197.463	192.029	199.045	237.592	193.538	192.988	238.278	161.468	184.852	245.404	136.099	183.67	197.776	180.001	168.526	238.502	119.849	151.04	182.974		172.677	11.0756	197.07	0.950382	211.249	6.95707	209.555	14.1639	197.398	25.1603	208.268	15.0056	172.515	18.6579	151.288	18.223	195.676	21.6675
ENSG00000008056	SYN1	0.281505	0.127451	0.098991	0.132175	0.199501	0.154944	0.117631	0.092124	0.046353	0.205846	0	0.07532	0.049212	0.028319	0.098049	0.129504	0	0.120094	0.248017	0.143353	0.096422	0.146123	0.105097	0.040411	0.176788	0.139939		0.204478	0.077027	0.121566	0.018241	0.143556	0.0295675	0.0840663	0.0623428	0.075851	0.0389974	0.0509503	0.0135958	0.170488	0.0393417	0.119046	0.0407311	0.115881	0.0153271
ENSG00000008083	JARID2	16.4941	16.652	15.1928	17.5751	15.1701	18.225	16.8785	15.2077	14.9747	14.502	19.4259	22.0347	19.6054	17.8461	22.5289	17.2484	18.2008	15.9118	12.4027	12.8598	17.8893	19.6694	11.9845	19.7972	16.82	15.8918		16.573	0.078989	16.7704	0.872694	15.9793	0.797909	16.3009	1.56844	19.2415	1.65602	19.8287	1.2143	13.7248	1.10146	17.503	1.17798	16.5144	2.32251
ENSG00000008086	CDKL5	1.59855	1.41114	0.678912	0.76902	1.16225	1.06736	1.017	1.54233	1.12355	1.14306	1.27982	1.42816	1.1552	1.39793	2.3931	2.18622	1.77291	3.03266	1.04199	1.76377	2.74036	0.927701	0.920089	3.10586	0.756286	1.84551		1.50484	0.093708	1.2089	0.16735	0.87006	0.148392	1.18214	0.0491622	2.1365	0.16439	1.3271	0.0863903	1.94614	0.581847	1.90255	0.678862	1.52938	0.605492
ENSG00000008118	CAMK1G	0	0.044346	0.337675	0.015802	0.244729	0.09569	0.119261	0.121993	0	0.100883	0.117728	0	0	0.134578	0.073115	0.142357	0	0.062217	0.021481	0.024891	0.05817	0.014389	0.047997	0.08707	0	0		0.022173	0.022173	0.112315	0.00834966	0.199402	0.0956408	0.0728703	0.0367582	0.071824	0.0411	0.0448593	0.0448593	0.0361963	0.0130475	0.0290233	0.0290233	0.0401853	0.0132283
ENSG00000008128	CDK11A	22.1362	13.9372	22.837	9.17481	13.5029	15.4774	13.6823	19.4494	22.4607	9.45705	15.3382	16.9105	8.34967	14.9707	17.4643	10.33	13.5486	18.9437	11.3548	17.1822	8.97977	7.79522	12.1327	14.3351	9.42775	13.6042		18.0367	4.09945	16.203	1.70389	15.1715	4.03121	15.752	3.75953	13.7322	2.0661	13.4103	2.59154	15.8269	2.29314	12.4557	1.52859	9.6359	1.29439
ENSG00000008130	NADK	30.4521	41.7191	27.765	31.1433	25.4115	24.6791	35.1244	31.7744	35.4713	42.0906	31.5528	28.5012	26.5094	28.3741	27.5361	32.113	25.4085	35.1682	48.9498	33.0216	23.4617	28.6381	23.4261	25.505	32.6078	28.6105		36.0856	5.63352	30.526	3.07923	28.1066	1.66342	36.3715	3.07513	28.3854	1.95366	27.7949	0.643789	39.0465	4.99027	28.9077	2.05579	25.1753	1.73143
ENSG00000008196	TFAP2B	0.007488	0	0	0	0	0	0	0	0	0	0	0	0.014318	0	0	0	0	0	0	0	0	0	0	0	0	0		0.003744	0.003744	0	0	0	0	0	0	0	0	0.00477267	0.00477267	0	0	0	0	0	0
ENSG00000008197	TFAP2D	0	0	0	0	0	0	0	0	0	0	0	0	0	0	0	0	0	0	0	0	0	0	0	0	0	0		0	0	0	0	0	0	0	0	0	0	0	0	0	0	0	0	0	0
ENSG00000008226	DLEC1	0.017398	0.00762	0.002075	0.009464	0.002282	0.001479	0	0.040421	0.006009	0.010714	0.019455	0.008302	0.022937	0.013249	0.003312	0	0.011087	0.025086	0.012989	0	0.025297	0.002988	0.004908	0.001797	0	0.020332		0.012509	0.004889	0.0139667	0.0132341	0.004607	0.00242924	0.0120593	0.00393938	0.00295183	0.00161037	0.0148293	0.00429802	0.0126917	0.00724323	0.00737633	0.00649857	0.0110643	0.00713788
ENSG00000008256	CYTH3	13.9689	24.4128	11.2152	16.4426	11.5589	11.1329	17.9919	13.6592	7.77703	37.6131	18.4519	11.2469	19.7732	12.8998	12.2673	25.5459	13.2924	14.2002	36.4352	16.5876	11.2123	17.6156	9.84353	14.2028	21.9631	15.2687		19.1908	5.22195	14.2613	2.00277	13.0722	1.68813	21.2807	8.72829	16.9761	4.29187	14.64	2.6106	22.4077	7.04755	17.1449	2.42869	12.8905	2.39536
ENSG00000008277	ADAM22	0.505972	0.134325	0.380621	0.307765	0.806262	0.703653	0.215815	0.585852	1.32981	0.974863	2.45786	1.65015	1.20297	2.0068	3.0473	0.862375	2.51981	1.83056	0.384758	1.25558	1.45403	0.432822	1.24814	1.93815	0.312283	1.65466		0.320149	0.185823	0.501773	0.146968	0.498216	0.155452	1.58751	0.447074	2.17487	0.668012	1.61998	0.232536	1.15697	0.420271	1.3017	0.50143	1.045	0.311806
ENSG00000008282	SYPL1	36.3967	33.4296	47.5238	33.1008	37.908	46.6895	35.1914	38.5492	58.8551	25.8866	46.7085	53.6	31.5376	50.3125	43.5593	28.9095	51.3093	36.6122	34.3333	41.0925	46.8999	31.9635	40.5763	37.583	28.3394	41.9509		34.9132	1.48357	40.1434	3.41357	39.5109	4.24	43.8168	9.62641	42.35	7.43541	45.1501	6.87207	37.346	1.98541	35.9578	4.01243	39.8132	4.32859
ENSG00000008283	CYB561	18.3456	10.7732	13.9639	8.49216	17.5586	15.1423	11.0766	16.9175	27.2146	11.113	18.1766	21.5509	7.70833	19.5904	18.2798	9.9532	18.0128	17.3974	9.96399	16.4357	14.6292	5.91214	14.2684	14.1993	7.88618	16.2758		14.5594	3.78622	14.3788	1.72881	13.3382	2.63589	18.8347	4.65976	15.3158	2.68626	16.2832	4.32463	14.599	2.3341	12.7871	2.52271	11.6032	2.84746
ENSG00000008294	SPAG9	34.513	32.3058	22.3306	29.4727	24.7772	28.1487	33.746	29.6582	29.3006	31.3339	25.491	24.8783	29.8473	18.8952	25.6155	26.8159	21.4621	36.4287	31.5137	26.1522	28.3633	28.1568	14.4837	34.4356	27.6508	26.5006		33.4094	1.10359	30.5176	1.67198	25.5268	2.09552	28.7085	1.7125	25.2338	1.04127	24.5403	3.1661	31.3649	2.96749	29.529	2.47568	23.6679	4.59249
ENSG00000008300	CELSR3	3.22249	1.19766	2.54101	0.941354	2.65281	2.25088	1.35387	3.18992	3.04016	0.555396	1.95396	2.65717	0.561882	2.64814	2.95512	0.497022	2.01918	3.37375	0.606031	2.4337	2.03907	0.449917	0.962341	2.65967	0.565158	2.00131		2.21008	1.01241	2.26489	0.530067	2.04506	0.552796	1.84984	0.719177	1.82139	0.715966	1.95573	0.696929	2.13783	0.812552	1.74205	0.618373	1.15044	0.468292
ENSG00000008311	AASS	8.26998	2.97496	8.73908	3.05416	4.11604	4.66366	3.06097	5.47392	7.28439	3.53035	3.29245	5.29277	3.83778	4.22197	8.11122	3.66306	4.05971	9.38298	2.734	4.2082	6.02573	3.52881	2.67413	8.72199	2.38826	4.53338		5.62247	2.64751	4.39952	0.708969	5.30309	1.74513	4.70239	1.29282	5.29419	1.41437	4.45084	0.43533	5.44173	2.01605	5.21454	1.85984	4.07622	1.00549
ENSG00000008323	PLEKHG6	26.2933	39.6107	31.1064	55.1163	30.8105	30.2432	40.2443	31.6586	24.9545	30.4648	37.4437	26.216	58.3235	35.6063	29.5754	41.6543	35.1272	31.5343	27.09	27.6126	32.4699	48.7202	30.5854	30.0168	46.2661	29.5036		32.952	6.6587	34.0487	3.12462	39.0111	8.05305	30.9543	3.61362	35.1285	3.52061	40.0486	9.53107	28.7456	1.40247	35.2621	5.50398	37.2585	5.75661
ENSG00000008324	SS18L2	4.54887	2.30076	4.51808	2.76288	3.61042	4.14206	2.26475	4.54876	4.03365	1.90391	4.15178	4.25305	2.04065	4.32519	4.33025	3.21501	4.60196	3.74078	2.55999	3.53608	4.1878	2.82937	5.09727	4.66917	1.12861	3.47663		3.42482	1.12406	3.65186	0.703421	3.63046	0.506779	3.36311	0.730397	4.30335	0.620734	3.53963	0.74978	3.27895	0.364306	3.09147	1.04006	4.03815	0.658949
ENSG00000008382	MPND	9.42116	12.7975	10.1296	12.0455	13.1302	9.77627	11.8173	10.6411	11.0182	12.5112	14.9107	8.42229	12.4422	12.1396	10.2866	12.9107	14.7518	12.4733	12.2714	14.7712	12.7023	14.2736	19.0718	10.8789	14.0722	13.8521		11.1093	1.68815	10.7449	0.591479	11.7684	0.877212	12.8134	1.13377	12.3307	1.05348	11.0014	1.29248	13.172	0.801736	12.9344	1.02969	15.3492	1.91575
ENSG00000008394	MGST1	9.35167	4.42813	15.5573	5.1455	9.58931	9.53462	5.96202	7.95616	18.6207	12.4926	20.7059	18.6845	12.5515	22.4195	14.7733	12.5128	28.5887	1.21393	0.870185	1.68137	1.21285	1.90183	1.39913	1.13068	0.755298	1.50079		6.8899	2.46177	7.8176	1.03365	10.0974	3.01633	17.2731	2.46487	18.298	4.70046	17.8852	2.87652	1.25516	0.235076	1.12892	0.215207	1.5046	0.205764
ENSG00000008405	CRY1	8.38962	5.04238	4.73743	2.95374	3.71431	4.49583	3.31273	6.6619	11.079	5.05686	7.12101	8.41859	3.79942	4.8772	7.31338	3.89235	5.37654	11.1037	4.997	8.08608	4.47033	3.58289	2.76447	4.95673	3.02971	5.55087		6.716	1.67362	4.82349	0.980604	3.80183	0.516764	7.7523	1.76688	5.62578	0.987831	5.6984	1.39523	8.06227	1.7629	4.51244	0.760944	3.6059	0.492574
ENSG00000008438	PGLYRP1	0	0	0	0	0	0	0	0	0	0	0.065111	0	0	0	0	0	0	0	0	0	0	0	0	0	0	0		0	0	0	0	0	0	0.0217037	0.0217037	0	0	0	0	0	0	0	0	0	0
ENSG00000008441	NFIX	0.061537	0.055168	0.016422	0.04674	0.010134	0.012086	0.157242	0.060621	0.063518	0.060386	0.170994	0.126232	0.082462	0.100596	0.045731	0.0599	0.090954	0.047664	0.052129	0.044779	0.018918	0.017505	0.016614	0.025945	0.019763	0.03527		0.0583525	0.0031845	0.0766497	0.0426625	0.024432	0.0113007	0.0982993	0.0363586	0.0700175	0.0176816	0.103097	0.012697	0.0481907	0.00213804	0.0269927	0.00450703	0.017679	0.000670773
ENSG00000008513	ST3GAL1	10.0693	11.0647	8.85268	10.2457	7.8979	7.0765	10.7057	8.14631	9.12181	18.7915	18.3496	9.66826	9.09334	8.43984	7.12759	13.6721	9.54815	8.81393	16.6269	14.0171	7.26506	9.67738	7.48385	8.75919	12.2545	11.4686		10.567	0.497712	8.64283	1.07667	8.99875	0.68166	15.421	3.15217	10.0346	1.92422	9.06714	0.354857	13.1526	2.29646	10.8274	1.05871	8.1421	0.770236
ENSG00000008516	MMP25	0.44539	0.394393	0.373233	0.350751	0.339907	0.276804	0.270463	0.293455	0.487818	0.320764	0.371811	0.285188	0.27326	0.636663	0.358535	0.2642	0.358608	0.327892	0.107448	0.29949	0.326767	0.314466	0.339533	0.253515	0.34904	0.369954		0.419891	0.0254985	0.280241	0.00685604	0.35463	0.00981398	0.393464	0.0494247	0.362233	0.0576968	0.39837	0.119196	0.244943	0.0692349	0.32417	0.0358395	0.326922	0.00723663
ENSG00000008517	IL32	203.936	270.561	337.705	432.589	473.827	296.964	370.067	396.022	418.129	238.087	970.797	457.275	524.135	1023.07	510.695	411.274	1029.68	180.31	95.3568	238.186	361.737	206.333	698.877	299.749	218.414	367.083		237.248	33.3125	354.351	29.6557	414.707	40.2994	542.337	220.444	642.772	184.039	668.161	178.503	171.284	41.4776	295.082	42.9806	422.316	145.376
ENSG00000008710	PKD1	4.70174	2.63247	5.81505	2.56767	3.20505	3.93544	2.76047	3.88049	5.10335	2.06463	3.84044	6.43567	2.93559	6.36255	9.26257	2.77308	6.2232	5.71324	2.17896	3.31955	4.20829	3.8044	5.39637	10.6837	3.37832	3.75365		3.66711	1.03463	3.52547	0.382825	3.86259	0.993418	3.66947	0.881358	6.13997	1.87733	5.2446	1.1547	3.73725	1.04141	5.93855	2.37504	4.46968	0.477786
ENSG00000008735	MAPK8IP2	11.2619	15.1087	10.8336	9.17903	12.731	10.7864	11.3931	13.6545	13.1887	9.105	15.2464	12.6718	6.71545	12.784	12.6315	6.72824	11.9912	8.60151	7.88238	8.45544	10.8393	3.39229	6.73515	7.72879	6.40865	6.14514		13.1853	1.92341	11.9447	0.872661	10.9145	1.02617	12.5134	1.80474	10.3018	1.81406	10.7238	2.00441	8.31311	0.219456	6.76086	0.489905	6.98893	2.15352
ENSG00000008838	MED24	26.6074	20.7534	23.524	17.5935	25.6313	21.6482	18.8847	26.4625	25.8978	13.2886	23.2786	25.1348	13.392	28.8568	24.1074	13.5358	24.1725	25.1459	15.2723	26.1871	23.3181	12.1057	20.2656	21.561	14.007	20.0232		23.6804	2.92702	22.3318	2.21408	22.2496	2.40621	20.8217	3.84166	20.5541	3.50926	22.4612	4.66014	22.2018	3.47774	18.5304	2.30484	18.5631	3.34681
ENSG00000008853	RHOBTB2	13.1342	11.253	12.7335	11.1295	12.8976	12.6816	11.6846	13.8952	11.1319	15.4402	15.6667	10.3756	17.0607	13.2315	12.521	16.4543	13.6974	17.7235	14.1664	19.2584	14.9359	17.1823	16.674	20.3845	17.3614	18.2182		12.1936	0.940618	12.7538	0.639164	12.2535	0.564016	14.0796	1.47531	14.1013	1.19936	13.5559	1.93663	17.0494	1.50809	18.6547	0.899578	16.2641	0.680101
ENSG00000008869	HEATR5B	8.95262	5.99176	5.34295	5.81823	6.80424	7.34515	5.67607	8.7077	8.48368	4.09633	7.3015	10.3519	4.9596	9.83992	9.93945	4.54798	9.46911	10.2419	5.2931	8.01633	8.25756	5.90399	4.27606	9.75268	4.46084	7.56964		7.47219	1.48043	7.24297	0.876644	5.98847	0.43034	6.62717	1.31063	7.98505	1.72392	8.38379	1.71846	7.85043	1.43099	7.26105	1.53539	6.14587	1.15571
ENSG00000008952	SEC62	20.1567	17.3251	22.5008	12.6696	17.5112	20.7931	17.3067	18.9943	22.8627	20.9539	18.7042	20.7947	13.1544	16.0159	17.6296	16.1412	17.9098	20.1282	25.8358	22.6913	15.6079	17.6045	22.389	16.8633	13.6482	21.3464		18.7409	1.41583	19.0313	1.00662	17.5605	2.83813	20.8403	1.20179	17.333	0.620397	16.655	2.22859	22.8851	1.65051	17.286	2.23232	18.5338	2.01194
ENSG00000008988	RPS20	729.869	839.245	1176.56	1042.38	1042.42	966.211	971.607	927.07	931.899	948.664	714.02	827.529	1197.78	732.114	573.78	1063.03	838.239	595.503	1080.45	845.076	1039.62	1134.24	1406.07	664.498	1107.94	829.524		784.557	54.688	954.963	14.0329	1087.12	44.7221	864.861	75.5755	800.195	142.404	919.141	142.016	840.342	140.011	867.322	129.399	1193.31	109.831
ENSG00000009307	CSDE1	132.754	127.393	125.149	126.965	125.855	135.842	126.014	124.08	138.168	122.2	128.281	147.45	122.291	129.285	134.359	112.504	135.879	125.317	128.508	123.654	163.02	129.02	104.231	127.25	112.526	125.38		130.073	2.68072	128.646	3.64115	125.99	0.52863	129.55	4.65303	128.497	8.09055	133.009	7.49785	125.826	1.42426	121.719	4.62798	132.091	17.0403
ENSG00000009335	UBE3C	28.1217	26.9079	22.754	22.7291	25.2118	25.0845	24.7407	27.3279	29.5306	24.2976	24.9792	31.3556	21.1952	26.408	28.7682	22.0983	26.2338	26.9867	24.4534	26.7267	27.2233	20.7329	17.6544	26.1759	19.9855	29.1767		27.5148	0.60687	25.7177	0.811192	23.565	0.823477	26.2691	1.64254	25.7407	1.94984	26.3196	2.93341	26.0556	0.804622	25.1127	2.706	21.8702	2.82022
ENSG00000009413	REV3L	3.72294	2.45677	1.90498	1.48937	2.76446	2.40593	2.16129	3.84143	4.16419	2.31766	2.41803	4.00212	1.66578	3.37019	4.11491	2.08714	3.18626	4.9504	2.18984	3.76363	2.8605	1.35409	1.32697	4.27543	1.31019	3.55592		3.08986	0.633089	2.80288	0.524052	2.05294	0.375445	2.96662	0.599482	3.18993	0.592078	3.01269	0.697728	3.63462	0.799512	3.04718	0.892987	1.84719	0.506718
ENSG00000009694	TENM1	0.013843	0.013061	0.011617	0	0.004429	0	0.010531	0.019615	0.110386	0.006666	0.15597	0.360356	0.011956	0.137558	0.403344	0.013786	0.21405	0.06924	0.005283	0.044062	0.073298	0.007386	0.020078	0.06196	0.010603	0.040711		0.013452	0.000391	0.0100487	0.0056675	0.00534867	0.00338492	0.0910073	0.0441761	0.206761	0.11247	0.169957	0.101871	0.0395283	0.0186014	0.037758	0.0148988	0.0335873	0.0201905
ENSG00000009709	PAX7	0	0	0	0	0	0	0	0	0	0	0	0.012011	0	0	0	0	0	0	0.004238	0	0	0	0	0	0	0		0	0	0	0	0	0	0	0	0	0	0.00400367	0.00400367	0.00141267	0.00141267	0	0	0	0
ENSG00000009724	MASP2	0.075114	0.02958	0	0	0	0.036454	0	0	0.22441	0	0.065026	0.312289	0	0.022305	0.170676	0	0	0.35485	0.045384	0.068012	0.056721	0	0	0.033878	0	0.017258		0.052347	0.022767	0.0121513	0.0121513	0	0	0.0964787	0.0666631	0.056892	0.056892	0.111531	0.100585	0.156082	0.0995984	0.0170453	0.00978031	0.018907	0.018907
ENSG00000009765	IYD	0.009894	0	0	0	0	0	0	0	0.007556	0	0.015866	0	0	0.026844	0.005723	0	0.035573	0	0	0	0	0	0	0	0	0.003657		0.004947	0.004947	0	0	0	0	0.00780733	0.00458184	0.0130987	0.0103696	0.008948	0.008948	0	0	0.001219	0.001219	0	0
ENSG00000009780	FAM76A	9.00369	6.88646	7.79913	5.00991	6.37685	8.3356	5.52984	6.63706	11.9268	7.38448	8.4501	10.7848	5.33139	8.31601	11.6431	6.42606	7.97074	10.0989	7.27208	7.54248	7.25188	4.97442	5.09881	8.31149	4.41473	6.33853		7.94507	1.05861	6.83417	0.815928	6.3953	0.805232	9.2538	1.37146	8.65133	1.55405	8.14408	1.57662	8.30448	0.900588	6.35492	1.12493	5.77504	0.739295
ENSG00000009790	TRAF3IP3	0	0	0.069578	0	0.006004	0.02273	0	0.030605	0.013316	0	0.043107	0	0	0	0	0	0	0	0	0.052267	3e-06	0	0	0	0	0.021797		0	0	0.0177783	0.00917525	0.025194	0.0222596	0.0188077	0.0127433	0	0	0	0	0.0174223	0.0174223	0.00726567	0.00726567	1e-06	1e-06
ENSG00000009830	POMT2	7.72001	5.77975	6.03254	5.02938	6.46392	6.58018	5.76052	6.5307	9.18153	4.24395	7.13907	9.50623	3.58602	7.83722	9.83534	3.58428	6.72201	6.73031	4.16475	5.32385	5.88303	3.12981	4.76842	6.40008	3.68716	5.08965		6.74988	0.970133	6.29047	0.265357	5.84194	0.42494	6.85485	1.43242	6.79402	1.80649	6.97649	1.76237	5.4063	0.741758	5.05896	0.783304	4.59375	0.799569
ENSG00000009844	VTA1	15.0567	12.0324	15.4709	9.81984	9.81062	14.1032	12.2406	10.0331	10.3609	9.51084	8.49715	10.8396	8.54597	10.6395	10.6378	8.63909	11.1377	10.6907	9.72992	12.037	9.30857	7.86117	8.30573	10.4891	7.66078	11.4817		13.5445	1.51217	12.1256	1.17636	11.7005	1.88523	9.45629	0.5387	9.80608	0.600836	10.0084	0.73348	10.8192	0.669096	9.87719	1.14465	8.49182	0.428065
ENSG00000009950	MLXIPL	0.474866	0.370448	0.372182	0.203351	0.21854	0.155516	0.193404	0.37781	0.346427	0.268309	0.383122	0.263146	0.252343	0.441632	0.698353	0.429299	0.334222	1.39923	0.816853	0.722994	0.227925	0.528353	0.512246	0.893743	0.473468	0.691709		0.422657	0.052209	0.242243	0.0686601	0.264691	0.0539241	0.332619	0.0338551	0.502546	0.0989327	0.31904	0.0613751	0.979692	0.211511	0.686307	0.121353	0.422841	0.097569
ENSG00000009954	BAZ1B	30.6726	19.1926	21.5571	13.6357	22.7002	25.2482	19.2689	25.0274	42.6064	15.6771	24.3415	41.4605	13.1262	30.0026	31.9542	15.3632	29.9942	24.4409	19.5137	22.5565	23.3954	12.4099	15.7354	22.1656	13.5925	22.1941		24.9326	5.73999	23.1815	1.95734	19.2977	2.85014	27.5417	7.93679	25.621	5.17583	28.1964	8.22911	22.1704	1.4354	19.3174	2.86248	17.1803	3.2525
ENSG00000010017	RANBP9	24.0755	17.5667	13.2407	11.7939	13.0919	15.7976	14.641	16.2017	13.6334	20.4634	18.5729	15.2465	11.9052	11.8472	15.6917	13.8553	12.1732	22.4687	21.8541	19.3146	12.4918	11.6106	7.16521	14.6915	15.2087	13.5986		20.8211	3.25442	15.5467	0.467666	12.7088	0.459485	17.5566	2.03608	13.9884	0.947354	12.9996	1.12356	21.2124	0.965379	14.4996	0.474597	10.4225	1.6484
ENSG00000010030	ETV7	0.579518	1.75503	0.700437	0.952659	1.45592	0.376031	1.1562	0.951285	0.312772	0.308981	0.728046	0.327563	0.32916	1.02022	0.151541	0.218193	0.933042	0.684402	0.411571	1.26385	0.69902	0.176733	1.37844	0.906574	0	1.47475		1.16727	0.587754	0.827837	0.233519	1.03634	0.222067	0.449933	0.139061	0.332471	0.148852	0.558982	0.230621	0.786609	0.251284	0.793774	0.429443	0.751399	0.347891
ENSG00000010072	SPRTN	9.65137	5.91393	5.7605	2.99518	6.23361	6.581	4.7987	6.46442	9.06014	5.05221	5.33664	7.86699	2.40696	4.85542	5.822	3.73473	5.57533	7.83025	4.64449	7.23532	5.251	2.5061	3.76484	4.8319	2.86569	5.35508		7.78265	1.86872	5.94804	0.575656	4.99643	1.0099	6.483	1.29119	4.98766	0.63786	5.04312	1.57897	6.57002	0.977962	4.35089	0.757801	3.84064	0.79329
ENSG00000010165	EEF1AKNMT	11.1841	8.6652	9.84134	7.49047	11.1988	9.22241	8.15537	11.4672	17.2186	7.82075	12.4111	13.2894	6.76361	12.334	11.2097	7.43079	12.9007	10.5566	7.2953	11.3705	8.8586	4.85339	10.9206	8.90666	5.63597	9.89719		9.92467	1.25948	9.61499	0.97598	9.51022	1.08324	12.4835	2.71318	10.52	1.62157	10.7956	2.0348	9.74078	1.24511	8.14661	1.28747	8.21087	1.78115
ENSG00000010219	DYRK4	2.14252	1.50184	2.37869	2.60276	3.83362	2.61164	2.56734	2.59909	3.42151	1.34502	3.7548	2.53679	2.6375	4.77744	2.29233	1.97291	3.73118	2.38327	1.33501	2.31224	3.43698	1.58201	3.23721	3.29765	2.50303	3.02149		1.82218	0.32034	2.59269	0.0131805	2.93835	0.452281	2.84044	0.753878	2.58272	0.45945	3.31724	0.730679	2.01017	0.338205	2.94072	0.232917	2.75207	0.587866
ENSG00000010244	ZNF207	23.4665	14.968	17.1679	16.1544	30.4155	17.4755	19.9227	44.9865	52.239	60.4546	30.4213	57.9877	12.3995	27.295	20.5163	33.3599	60.75	30.6737	19.3186	37.5672	27.5693	15.6318	33.7775	16.9034	25.493	28.2752		19.2173	4.24924	27.4615	8.79092	21.2459	4.5941	47.705	8.96134	32.0251	6.29471	32.5607	13.421	29.1865	5.32014	23.5572	3.4225	25.6596	5.32455
ENSG00000010256	UQCRC1	163.537	207.692	218.272	206.068	181.139	207.092	186.364	170.906	196.674	194.061	182.156	181.193	187.659	176.536	166.894	169.877	164.576	152.291	197.213	170.257	198.437	177.922	199.509	139.028	186.534	163.375		185.614	22.0776	188.121	10.4827	201.826	10.9271	190.964	4.46812	167.363	1.33684	181.796	3.22494	173.254	13.0542	162.979	13.7153	191.956	7.0239
ENSG00000010270	STARD3NL	24.4989	18.6178	16.8743	17.7616	20.9296	13.9145	21.0304	16.8811	19.1996	12.135	11.3248	16.1058	15.3076	22.0593	15.0178	13.6415	14.2868	18.5561	15.0366	14.6902	16.1945	19.0915	22.0952	17.8526	15.4685	20.785		21.5584	2.94056	17.2753	2.06362	18.5218	1.23082	14.2198	2.50084	15.5856	1.31729	17.8242	2.13003	16.0943	1.23496	18.0354	1.53746	19.1271	1.7035
ENSG00000010278	CD9	238.486	285.748	287.167	480.271	232.768	312.64	367.9	147.045	145.601	174.13	159.152	124.654	359.309	127.936	141.847	357.757	154.057	102.835	265.041	178.691	192.694	411.11	276.424	146.813	368.751	185.947		262.117	23.631	275.862	66.3545	333.402	75.0948	159.628	8.2392	219.643	69.2407	203.966	77.677	182.189	46.8576	233.837	68.3966	293.409	63.6208
ENSG00000010282	HHATL	0	0	0	0	0	0	0	0	0	0	0	0	0	0	0.062816	0	0	0.106292	0	0	0	0	0	0	0	0		0	0	0	0	0	0	0	0	0.0209387	0.0209387	0	0	0.0354307	0.0354307	0	0	0	0
ENSG00000010292	NCAPD2	29.6481	16.0105	33.5557	31.8389	34.2753	36.619	27.3748	30.6904	30.1207	15.8776	21.1625	38.9096	32.2356	33.9383	35.1701	25.2908	29.7853	22.2953	14.3905	21.048	38.1319	28.7386	23.8316	29.5777	23.14	24.2114		22.8293	6.81879	31.5614	2.70388	33.2233	0.722685	22.3869	4.15696	30.2666	2.85214	35.0278	2.00215	19.2446	2.45362	25.643	1.99149	30.234	4.19531
ENSG00000010295	IFFO1	1.44737	0.288075	1.56263	0.268764	0.899803	1.46134	0.678702	1.00755	1.92892	0.063732	1.52924	2.55834	0.138701	1.2981	2.45559	0.18572	1.35586	1.01189	0.202865	0.549207	0.590182	0.216518	0.369904	0.944417	0.244269	0.459629		0.867725	0.579649	1.0492	0.226884	0.910398	0.373544	1.17397	0.56698	1.28315	0.656328	1.33171	0.698692	0.587987	0.234348	0.549438	0.207044	0.392201	0.108442
ENSG00000010310	GIPR	0.895663	0.375788	0.834122	0.248787	0.274697	0.471451	0.311643	0.738833	0.548292	0.129177	0.574391	0.812046	0.193404	1.03348	0.584599	0.203122	0.732552	1.51749	0.132232	0.40234	0.404806	0.315946	0.515254	1.05426	0.250383	0.486546		0.635725	0.259938	0.507309	0.124616	0.452535	0.19094	0.417287	0.144252	0.522076	0.169015	0.679643	0.251382	0.684022	0.423968	0.597062	0.238547	0.412002	0.0576477
ENSG00000010318	PHF7	2.12136	1.02362	1.98527	1.36304	0.737528	2.07397	0.862788	1.02651	2.74162	0.749957	2.18413	2.51692	1.03304	2.00569	2.3001	0.911247	1.2524	2.32007	0.784124	1.1715	1.23136	0.950432	0.581669	0.932908	0.740881	1.00139		1.57249	0.548871	1.32109	0.379396	1.36195	0.360193	1.8919	0.593219	1.45066	0.429854	1.85188	0.435207	1.42523	0.461182	0.891728	0.0779714	0.921153	0.18812
ENSG00000010319	SEMA3G	0.360518	1.93945	0.096353	0.625159	0.131317	0.104451	1.03066	0.612097	0.309538	1.87431	1.20227	0.0947	0.712824	0.278442	0.149699	1.44205	0.446966	1.53302	2.22851	4.19913	0.067186	0.44477	0.976309	0.707983	1.43338	2.75456		1.14998	0.789465	0.582403	0.267786	0.284276	0.17074	1.12871	0.453207	0.673423	0.39265	0.361989	0.183262	2.65356	0.798444	1.63197	0.599083	0.496088	0.263693
ENSG00000010322	NISCH	17.9621	11.0212	13.0377	9.82679	14.3449	14.0094	11.2736	16.4736	19.4936	8.31604	17.6664	20.1559	11.9375	22.4669	27.8262	10.5396	18.7194	20.7611	8.57002	15.5447	14.647	7.9491	13.2395	24.9537	8.97405	14.0911		14.4916	3.47043	13.9189	1.50181	12.4031	1.34231	15.1587	3.46173	19.0798	4.99127	18.1868	3.19508	14.9586	3.53144	16.0063	4.71129	11.9452	2.03895
ENSG00000010327	STAB1	0.051315	0.030983	0.102467	0	0	0.122613	0.063302	0.076521	0.280948	0.065435	0.206932	0.054827	0.037505	0.054253	0.074609	0.039532	0.119567	0.229742	0	0.084486	0.176851	0.006173	0	0.222241	0.018831	0.112403		0.041149	0.010166	0.0874787	0.0179769	0.0341557	0.0341557	0.184438	0.0632217	0.0579748	0.0101662	0.0488617	0.00568075	0.104743	0.0670897	0.117825	0.058782	0.061008	0.0579489
ENSG00000010361	FUZ	4.05831	6.94329	7.55635	7.31704	9.349	7.83734	6.11486	7.73536	7.17974	5.84766	8.05636	7.71357	7.0038	12.1649	6.79173	6.85761	13.6222	5.43976	6.15252	5.65303	9.19452	8.35386	11.4752	6.5475	7.77834	6.97984		5.5008	1.44249	7.22919	0.557941	8.07413	0.641168	7.02792	0.642101	8.7335	1.90892	8.96075	1.61512	5.74844	0.211213	7.1019	0.360516	9.67452	0.932464
ENSG00000010379	SLC6A13	0	0	0	0	0	0	0	0.086017	0	0	0	0	0	0	0.001142	0	0.044614	0.045279	0	0.037179	0	0	0	0	0	0		0	0	0.0286723	0.0286723	0	0	0	0	0.00781633	0.00725283	0	0	0.027486	0.0139405	0	0	0	0
ENSG00000010404	IDS	45.821	28.587	32.6736	33.4235	30.8078	33.9913	31.9347	33.6914	22.1008	21.1419	27.2304	25.3227	32.6167	30.737	23.9987	24.5082	29.2163	27.6818	23.4125	35.5848	28.6816	36.9421	22.3835	31.424	29.0508	34.0913		37.204	8.61703	33.2058	0.641406	32.3016	0.777669	23.491	1.89006	26.3133	2.06514	29.5588	2.18644	28.893	3.56567	31.522	1.45588	29.3357	4.2154
ENSG00000010438	PRSS3	0	0	0	0	0	0	0	0	0	0	0	0	0	0	0	0	0	0	0	0	0	0	0	0	0	0		0	0	0	0	0	0	0	0	0	0	0	0	0	0	0	0	0	0
ENSG00000010539	ZNF200	3.46805	2.55564	3.54569	3.23978	3.27001	3.35537	3.19248	3.96527	5.26875	2.88683	4.44125	5.19368	3.16122	4.79839	5.26006	2.45678	4.27721	3.07552	2.93067	3.03667	3.99775	3.14994	2.94882	3.13427	2.1659	3.00997		3.01184	0.456203	3.50437	0.235194	3.35183	0.097324	4.19894	0.698192	4.02677	0.826563	4.38443	0.622157	3.01429	0.0432874	2.77005	0.304198	3.3655	0.32141
ENSG00000010610	CD4	0.134979	0.150561	0.166318	0.218651	0.253113	0.192098	0.273	0.229145	0.13122	0.139258	0.216016	0.179164	0.292835	0.198533	0	0.210024	0.261722	0	0.152275	0.129695	0.19825	0.221921	0.307546	0.21163	0.044361	0.171409		0.14277	0.007791	0.231414	0.0233819	0.212694	0.025232	0.162165	0.0270255	0.122174	0.0630109	0.223511	0.0351102	0.09399	0.0474449	0.142467	0.0504082	0.242572	0.0331977
ENSG00000010626	LRRC23	0.660346	1.1999	1.35383	3.10688	1.62728	1.281	2.60489	1.82357	1.08743	1.34233	2.17981	0.99832	3.10559	1.79285	1.12904	1.92981	1.96391	1.70491	1.59616	1.51679	1.71111	3.31533	2.45832	2.4227	3.73372	1.82916		0.930122	0.269776	1.90315	0.384241	2.02933	0.544528	1.53652	0.329952	1.66258	0.266768	1.96559	0.614416	1.60596	0.0545253	2.66186	0.562654	2.49492	0.463462
ENSG00000010671	BTK	0.049817	0.201629	0	0.135124	0	0.130612	0.307352	0.115794	0.101871	0.56515	0.169798	0.065444	0.079126	0	0	0.211365	0.049314	0.219763	0.524365	0.351825	0	0	0	0.083492	0	0.087392		0.125723	0.075906	0.184586	0.0615319	0.0450413	0.0450413	0.27894	0.144442	0.0971352	0.0616116	0.04819	0.0244166	0.365318	0.0881894	0.0569613	0.0285029	0	0
ENSG00000010704	HFE	0.132353	0.080066	0.097144	0.14522	0.047918	0.033492	0.063031	0.04644	0.186617	0.123284	0.10903	0.045323	0.428929	0.284418	0.117577	0.152454	0.239064	0.140431	0.072576	0.254238	0.084784	0.230855	0.30571	0.289659	0.097786	0.211815		0.106209	0.0261435	0.0476543	0.00854876	0.0967607	0.0280893	0.139644	0.0238444	0.1553	0.0226453	0.25289	0.111854	0.155748	0.0529976	0.199753	0.0557163	0.207116	0.0648709
ENSG00000010803	SCMH1	2.60833	2.36368	3.00444	3.10133	2.11091	2.62147	3.11098	2.64681	1.17928	1.84188	1.49894	1.70762	2.94501	2.45818	3.04117	3.01993	3.24558	2.63063	1.31985	1.73872	2.15823	2.89276	2.3541	3.11194	2.32783	1.96424		2.48601	0.122329	2.79309	0.159114	2.73889	0.315233	1.5067	0.191317	2.93042	0.100321	2.37027	0.359897	1.8964	0.386516	2.46801	0.338645	2.46836	0.219602
ENSG00000010810	FYN	25.6504	28.2448	22.1379	21.3811	20.8846	24.7668	23.4745	28.5924	7.87232	16.2372	10.1238	5.73829	13.0254	5.86405	7.10108	15.6763	6.76727	27.9587	25.9265	30.6304	14.7643	22.888	18.0435	23.42	21.4124	27.726		26.9476	1.29719	25.6113	1.53655	21.4679	0.364395	11.4111	2.49903	9.90004	2.8886	8.20925	2.40835	28.1719	1.36207	24.1861	1.8624	18.5653	2.35956
ENSG00000010818	HIVEP2	0.495264	0.402502	0.456789	0.630364	0.390771	0.436335	0.468359	0.441159	0.128441	0.314336	0.271245	0.477636	0.589766	0.423918	0.339288	0.349188	0.352453	0.343248	0.555263	0.432718	0.46291	0.485736	0.264439	0.45171	0.432424	0.52967		0.448883	0.046381	0.448618	0.00996842	0.492641	0.0714499	0.238007	0.0561777	0.352575	0.00881276	0.497107	0.048856	0.443743	0.0614512	0.471268	0.029727	0.404362	0.070271
ENSG00000010932	FMO1	0	0	0	0	0	0	0	0	0	0	0	0	0	0	0	0	0	0	0.016498	0	0	0	0	0	0	0		0	0	0	0	0	0	0	0	0	0	0	0	0.00549933	0.00549933	0	0	0	0
ENSG00000011007	ELOA	18.5166	15.8312	13.2423	12.6877	17.9628	13.7626	14.9168	19.9234	24.3803	14.0327	19.3571	20.9604	11.4603	17.2389	17.0532	14.175	15.8523	17.6491	15.4158	22.2937	13.2344	12.941	15.287	15.7602	13.5335	17.9519		17.1739	1.34267	16.2009	1.89083	14.6309	1.67361	19.2567	2.9875	15.6847	0.833851	16.5532	2.7638	18.4529	2.02574	15.7485	1.2755	13.8208	0.737966
ENSG00000011009	LYPLA2	69.0007	85.4585	79.3899	67.3025	86.672	72.6083	79.7468	86.9603	82.5085	62.6605	86.4756	68.864	61.5939	78.4647	63.1724	63.5172	77.2026	70.0334	64.0766	76.6821	79.9529	48.3404	96.5998	64.8978	60.6105	75.6122		77.2296	8.22887	79.7718	4.14311	77.7881	5.64857	77.2149	7.36673	67.541	4.19742	69.6409	4.88564	70.264	3.64072	67.0402	4.46112	74.9644	14.1528
ENSG00000011021	CLCN6	6.23926	5.80443	4.90316	4.92424	4.13138	4.46382	4.99805	5.35495	3.50651	4.90322	4.46238	5.04845	3.55916	4.81976	7.80207	4.64726	4.3502	6.28632	4.54621	3.43454	2.67065	4.12566	2.19736	5.98894	4.24531	3.74465		6.02185	0.217417	4.93894	0.258939	4.65293	0.260844	4.2907	0.41223	5.71034	1.04591	4.47579	0.463044	4.75569	0.829875	4.65963	0.680185	2.99789	0.5802
ENSG00000011028	MRC2	1.04321	1.28394	1.82728	1.68056	1.31455	1.26278	1.3392	1.27849	0.265482	0.632581	0.990574	0.394291	1.19024	1.24201	0.688726	0.84456	1.77174	1.39234	0.825121	1.90903	1.0513	2.82108	2.21955	1.91441	1.55931	2.35121		1.16357	0.120362	1.29349	0.0232992	1.60746	0.152457	0.629546	0.209322	1.06996	0.306639	0.942179	0.274352	1.37549	0.31301	1.94164	0.229009	2.03064	0.519549
ENSG00000011052	NME1-NME2	18.4462	17.8581	14.8549	9.33295	29.1199	28.3376	14.2814	17.3412	44.1876	8.45439	14.8858	18.4585	23.0063	9.57699	19.3498	10.2961	19.1036	19.0311	24.8741	21.7108	21.4788	20.9281	19.4213	13.6292	16.2362	20.8961		18.1521	0.294048	19.9867	4.26786	17.7692	5.89494	22.5093	10.997	18.2077	4.27637	17.0139	3.94343	21.872	1.68867	16.9205	2.12551	20.6094	0.61496
ENSG00000011083	SLC6A7	0	0	0	0	0.01833	0	0	0	0.096894	0	0	0.044899	0	0	0.041319	0	0.030418	0	0	0.01177	0	0	0	0	0	0		0	0	0	0	0.00611	0.00611	0.032298	0.032298	0.0188427	0.0120653	0.0149663	0.0149663	0.00392333	0.00392333	0	0	0	0
ENSG00000011105	TSPAN9	20.4665	37.2475	19.6513	23.0628	25.3084	20.3374	27.3395	25.6943	13.7119	30.6101	18.1442	12.616	17.9116	14.7365	13.0079	23.0829	16.1339	25.2412	25.5016	28.073	16.4238	16.3	24.0209	24.967	21.1385	28.7884		28.857	8.39049	24.457	2.11387	22.6742	1.64459	20.8221	5.0585	17.0817	3.06389	15.088	1.53878	26.2719	0.903662	24.9646	2.20833	18.9149	2.55326
ENSG00000011114	BTBD7	6.0585	6.72686	5.53876	5.58127	5.4296	5.74072	6.5937	6.54224	6.17053	6.46308	6.27199	6.54767	5.18971	6.76817	6.09722	5.80995	6.87213	7.81211	8.34743	8.13647	6.63909	6.93661	4.03803	6.87789	8.69724	6.60625		6.39268	0.334182	6.29222	0.276151	5.51654	0.0451705	6.30187	0.0857613	6.30924	0.365189	6.16852	0.493525	8.09867	0.155686	7.39379	0.656422	5.87124	0.920621
ENSG00000011132	APBA3	5.91394	8.57767	5.47392	5.69079	6.33585	4.99657	6.6764	6.30428	6.48503	9.38995	8.14061	5.19237	6.27398	5.24304	6.3849	7.05083	5.40252	7.70489	6.6238	7.50896	3.72949	4.74069	4.95969	4.89917	7.5512	5.32297		7.2458	1.33187	5.99242	0.509377	5.83352	0.258851	8.0052	0.841308	6.24963	0.50616	5.5698	0.352397	7.27922	0.332554	5.92444	0.822525	4.47662	0.378879
ENSG00000011143	MKS1	2.8992	1.9397	3.33076	2.27684	4.09883	4.29894	3.14091	3.62681	3.56999	2.39146	4.18385	3.26138	1.55875	4.3401	3.89339	1.30072	3.68763	2.60922	1.10528	3.47919	3.73918	2.12325	2.97795	3.60697	1.71396	2.66798		2.41945	0.479748	3.68889	0.335732	3.23547	0.528118	3.38177	0.525909	2.89913	0.807102	3.05341	0.809613	2.3979	0.693387	2.66297	0.546469	2.94679	0.466739
ENSG00000011198	ABHD5	12.9319	17.3392	3.91259	8.21608	9.45034	4.95986	8.75302	8.29986	7.59494	19.6795	9.74473	8.71721	8.73061	4.77679	5.44639	14.8732	6.64869	9.35988	24.3021	21.73	6.39176	8.9588	6.59819	7.47769	10.2068	11.1887		15.1356	2.20366	7.33758	1.19604	7.193	1.67846	12.3397	3.72199	8.97166	2.96935	7.4082	1.31571	18.464	4.61221	9.62438	1.11014	7.31625	0.823436
ENSG00000011201	ANOS1	1.32545	0.684274	1.71419	1.16413	1.37857	1.67723	0.788987	0.89963	0.505932	0.299065	1.04357	1.43782	1.34051	2.61514	1.44359	0.969241	1.80408	0.891658	0.228261	0.649901	1.1374	0.563308	0.87124	1.0743	0.325478	1.04914		1.00486	0.320586	1.12195	0.279472	1.41896	0.160066	0.616187	0.221876	1.43878	0.269708	1.79782	0.409624	0.58994	0.193839	0.816307	0.245522	0.857317	0.165873
ENSG00000011243	AKAP8L	21.0306	26.0916	22.1635	23.4636	18.9603	19.9994	23.3915	19.7432	27.6082	32.1231	25.3077	24.1989	21.5605	20.5535	23.9711	24.8442	20.1003	28.1349	36.45	23.0249	14.9008	21.0249	20.5198	21.3286	26.1073	20.6223		23.5611	2.53049	21.0447	1.17572	21.5292	1.33812	28.3463	2.00173	22.5402	1.88439	22.1043	1.0869	29.2033	3.91215	22.6861	1.72273	18.8152	1.96259
ENSG00000011258	MBTD1	3.4511	2.8866	5.00483	3.13903	3.90716	4.25816	3.02555	4.6351	5.40931	4.42444	4.77189	6.88494	2.83403	5.28011	6.68369	3.83331	6.07357	5.88607	4.38591	5.15819	6.51722	3.06554	5.32924	7.40203	3.56129	6.3608		3.16885	0.282252	3.97294	0.486031	4.01701	0.541404	4.86855	0.288388	5.59742	0.889898	4.99969	1.17777	5.14339	0.43312	5.77471	1.1468	4.97067	1.01242
ENSG00000011260	UTP18	28.708	34.411	33.826	24.8977	27.2208	32.6677	29.1073	31.0588	50.3231	37.4036	30.7962	35.5262	24.5658	27.4378	25.4905	28.0571	28.2022	31.0324	43.094	37.0407	29.5553	28.1413	29.4373	23.5	26.6131	36.6374		31.5595	2.85151	30.9446	1.02938	28.6481	2.67436	39.5076	5.73427	27.4264	0.987311	29.1766	3.28127	37.0557	3.48189	28.9168	3.96353	29.0446	0.452943
ENSG00000011275	RNF216	8.53649	7.9593	7.46058	7.27506	7.47583	8.24092	7.95899	7.6073	10.5793	6.51234	8.7267	8.49066	6.60383	8.36838	8.19985	6.6281	8.28058	9.27897	6.89869	8.68634	8.41611	7.71352	6.81848	8.32191	6.17589	7.55173		8.2479	0.288591	7.93573	0.183282	7.40382	0.0645325	8.6061	1.17556	7.72716	0.551319	7.82096	0.609588	8.288	0.715412	7.34984	0.627673	7.64937	0.46231
ENSG00000011295	TTC19	17.8705	16.0811	16.0393	10.8464	14.8152	14.6995	13.167	18.3018	18.8246	10.8406	17.6177	16.5863	8.79373	17.5925	13.5552	12.1512	16.4895	14.9223	13.8026	17.5897	12.7307	7.20598	10.9511	14.6381	8.8682	14.6047		16.9758	0.894717	15.3894	1.52188	13.9003	1.56732	15.761	2.48473	14.5785	1.77223	14.3242	2.78044	15.4382	1.12325	12.7037	1.91776	10.2959	1.62815
ENSG00000011304	PTBP1	151.293	146.324	151.964	152.764	159.688	150.724	152.688	148.879	123.424	142.514	148.18	170.912	155.612	152.814	179.691	144.153	151.644	142.929	119.921	135.365	175.995	143.371	132.663	158.118	142.328	142.917		148.809	2.48458	150.764	1.09983	154.805	2.45216	138.039	7.48841	157.218	11.286	159.779	5.62483	132.738	6.77039	147.788	5.16804	150.676	13.0312
ENSG00000011332	DPF1	1.74862	0.37374	1.50621	0.260931	1.7614	1.75852	0.462341	1.1662	2.57805	0.296944	1.1369	2.1056	0.390902	1.19399	1.97928	0.228494	1.06594	2.13511	0.257721	1.38784	1.37902	0.159051	1.20022	1.32801	0.23414	0.928988		1.06118	0.687439	1.12902	0.374636	1.17618	0.463516	1.3373	0.666079	1.09329	0.505518	1.23016	0.49532	1.26022	0.545699	0.83038	0.3196	0.912765	0.380375
ENSG00000011347	SYT7	34.7776	43.8038	23.6314	29.6437	28.6038	30.183	32.8802	32.0416	15.8617	23.476	16.518	14.7014	25.6939	15.7063	17.7513	27.8328	15.0233	39.7647	31.3356	37.5547	27.7917	27.7027	23.5473	35.2381	38.7647	35.9046		39.2907	4.5131	31.7016	0.796934	27.2929	1.85522	18.6186	2.43611	20.1619	3.92271	18.7005	3.5087	36.2183	2.52335	36.6358	1.0817	26.3472	1.4002
ENSG00000011376	LARS2	8.66414	5.48487	7.36993	5.67616	9.7476	6.09895	6.52505	9.88872	9.48024	4.82192	9.09523	9.60318	3.24188	8.0162	8.37931	3.46159	8.53708	5.77625	3.52549	6.94551	5.60463	3.44941	2.68532	5.60479	1.55357	6.80619		7.0745	1.58964	7.50424	1.19857	7.5979	1.18084	7.79913	1.49275	6.84093	1.69192	6.95375	1.91164	5.41575	1.00359	4.65485	1.58895	3.91312	0.874044
ENSG00000011405	PIK3C2A	45.2147	50.5746	25.3206	35.8004	36.9635	37.3147	44.6856	46.5681	33.458	45.3607	41.2986	46.7433	34.6263	35.6578	45.2591	38.1959	40.6619	52.076	55.1671	50.7726	35.7855	36.0275	14.8433	54.0826	33.7388	56.2382		47.8946	2.67998	42.8562	2.82351	32.6948	3.70236	40.0391	3.49324	42.4057	2.14883	39.0092	3.87852	52.6719	1.30311	48.0199	7.1676	28.8854	7.02139
ENSG00000011422	PLAUR	13.3145	16.65	16.0669	26.7784	20.8755	13.5262	21.0222	19.6211	11.0464	12.7215	23.6324	8.68296	26.4265	25.4233	9.74886	23.1091	27.911	17.3978	15.2346	28.6888	13.4907	39.1751	37.1949	21.4715	29.3771	30.3617		14.9823	1.66775	18.0565	2.30098	21.2403	3.09752	15.8001	3.94588	19.3934	4.86443	20.1776	5.75461	20.4404	4.17123	27.0701	2.81369	29.9536	8.25125
ENSG00000011426	ANLN	56.6873	21.2855	70.8044	49.7207	48.4307	58.4418	38.3098	43.512	56.266	16.5806	30.0682	66.6726	46.2944	62.7438	52.5621	31.3498	49.7259	27.8403	18.9933	29.5764	47.8904	49.5267	32.6573	39.8978	31.1475	36.5614		38.9864	17.7009	46.7545	6.0335	56.3186	7.25246	34.3049	11.6504	45.4086	7.02975	58.5703	6.24184	25.47	3.27691	35.8689	2.54962	43.3581	5.37121
ENSG00000011451	WIZ	6.44626	6.15238	4.9231	6.28107	6.01368	4.55851	6.07777	6.40822	5.66659	5.71491	7.44057	6.10573	6.12821	7.70405	7.51022	5.59132	7.41188	7.22772	4.23727	7.01142	4.94041	5.21639	6.0347	5.98833	6.30422	7.04686		6.29932	0.146939	5.6815	0.56954	5.73928	0.415327	6.27403	0.58344	6.76026	0.592229	6.646	0.529066	6.1588	0.962792	6.44647	0.313741	5.39717	0.32857
ENSG00000011454	RABGAP1	7.7835	9.3996	6.56951	7.35515	6.88374	6.9089	8.72965	8.00127	8.64341	11.3421	8.65608	8.76292	6.19919	8.45867	7.96952	8.2197	9.26281	9.66633	14.1304	10.0709	6.50664	7.92675	6.20028	8.9049	7.91042	8.74159		8.59155	0.808048	7.87994	0.529096	6.93613	0.228303	9.54719	0.897449	8.56957	0.48042	7.80693	0.808653	11.2892	1.42539	8.51897	0.307907	6.87789	0.531836
ENSG00000011465	DCN	0.006298	0.020321	0.072219	0	0	0.073615	0.1008	0	0	0.005943	0	0	0.043119	0.011674	0	0	0	0	0	0	0	0	0	0	0	0		0.0133095	0.0070115	0.0581383	0.0301098	0.024073	0.024073	0.001981	0.001981	0	0	0.0182643	0.0128762	0	0	0	0	0	0
ENSG00000011478	QPCTL	5.29037	5.18969	7.07376	5.85839	5.19272	4.5687	5.50826	6.88472	7.49616	5.88766	6.83944	4.93405	7.93869	5.64851	6.28979	7.19229	5.13372	5.14181	3.69474	3.93644	3.16178	5.82394	5.15242	3.24294	3.96675	4.08293		5.24003	0.0503405	5.65389	0.672531	6.04163	0.550684	6.74109	0.466932	6.42963	0.40602	6.17375	0.90625	4.25766	0.447544	3.76421	0.262783	4.71271	0.799329
ENSG00000011485	PPP5C	36.9921	37.0206	32.5425	25.0785	37.0212	28.4449	30.308	44.7518	38.03	33.5484	39.5657	37.8207	18.5246	37.3002	31.6286	25.8847	38.5094	34.6796	35.1504	49.3618	25.0347	20.3491	31.2847	24.7017	23.163	38.0654		37.0063	0.0142075	34.5016	5.15324	31.5474	3.48329	37.0481	1.8051	31.2081	2.95953	31.2152	6.34707	39.7306	4.81752	28.6433	4.7319	25.5562	3.16759
ENSG00000011523	CEP68	5.34365	13.8032	4.36727	8.56458	6.1016	4.31263	9.54992	7.14076	5.06758	18.272	12.4015	4.60848	6.59844	8.39905	6.46585	11.2089	9.22349	8.14001	17.5378	9.49022	5.65848	6.07258	6.48346	7.81308	9.70561	8.21093		9.57341	4.22975	7.0011	1.51349	6.34448	1.21773	11.9137	3.81957	8.96889	1.37551	6.53532	1.0947	11.7227	2.93358	8.57654	0.576096	6.07151	0.238151
ENSG00000011566	MAP4K3	9.16917	7.61275	8.64461	9.7456	8.76884	9.99145	8.07958	8.43467	10.7382	6.88534	8.63503	13.6593	8.4515	11.411	12.1887	7.6723	11.2587	11.2861	8.27544	9.3289	12.1917	9.51026	6.35124	10.6057	7.19187	11.1791		8.39096	0.778211	8.83523	0.587126	9.05302	0.348145	8.75287	1.1138	10.5745	1.45416	11.1739	1.50803	9.63013	0.882045	9.6589	1.24457	9.35107	1.68787
ENSG00000011590	ZBTB32	0	0	0	0	0	0	0	0	0	0	0	0	0	0	0	0	0	0	0	0	0	0	0	0	0	0		0	0	0	0	0	0	0	0	0	0	0	0	0	0	0	0	0	0
ENSG00000011600	TYROBP	0	0	0	0	0	0	0	0	0	0	0	0	0	0	0	0	0	0	0	0	0	0	0	0	0	0		0	0	0	0	0	0	0	0	0	0	0	0	0	0	0	0	0	0
ENSG00000011638	TMEM159	5.29682	7.39148	8.11154	8.47664	6.31407	8.22581	7.01618	5.01377	4.82712	3.74254	7.14966	4.48329	6.12711	5.82642	3.35848	5.19917	5.12455	6.50914	6.75943	6.54186	8.52799	8.63379	8.95266	6.38196	6.57053	6.66297		6.34415	1.04733	6.75192	0.936602	7.63408	0.66837	5.23977	1.00496	4.84837	0.778929	5.47894	0.505334	6.60348	0.0785469	6.53849	0.0826864	8.70481	0.127632
ENSG00000011677	GABRA3	0.177851	0.062796	0.090555	0.052934	0.092079	0.130978	0.063706	0.192532	1.21562	0.215359	2.2448	1.80706	0.154874	2.26111	1.752	0.177547	1.96846	0.184142	0.061145	0.132614	0.08212	0	0.079848	0.054727	0.017152	0.057063		0.120323	0.0575275	0.129072	0.0372011	0.0785227	0.0128019	1.22526	0.585868	1.34214	0.590749	1.40768	0.63997	0.125967	0.0356614	0.0429807	0.0129319	0.0539893	0.0270026
ENSG00000012048	BRCA1	4.50765	2.39838	4.55974	2.07341	3.43056	3.53498	3.14812	5.0132	9.45686	1.7669	4.17524	6.71501	2.1427	6.97901	5.57165	2.10642	6.82682	3.46528	2.28014	4.74188	2.94167	1.54682	2.25717	3.91398	1.67535	3.91		3.45301	1.05464	3.89877	0.568299	3.35457	0.718747	5.133	2.27097	4.80227	1.3887	5.27891	1.56996	3.49577	0.710805	3.16644	0.745549	2.24856	0.402681
ENSG00000012061	ERCC1	12.988	17.4311	18.6253	21.3523	14.9419	13.8073	16.5367	16.7444	10.8837	14.2285	16.6724	8.59268	17.3535	16.2561	9.8485	17.0641	16.4103	13.5856	17.9831	16.7334	15.0868	22.467	26.0904	13.7789	23.5596	15.7025		15.2096	2.22155	15.6961	0.946306	18.3065	1.85738	13.9282	1.67777	14.4408	2.30392	14.0674	2.75564	16.1007	1.30826	17.6803	2.99163	21.2147	3.2376
ENSG00000012124	CD22	0.015189	0	0	0.004268	0.03215	0	0.09114	0.002302	0	0.008197	0.036395	0.024197	0.018651	0.025298	0.000797	0.010955	0	0.002946	0.007404	0.012867	0.013504	0.042092	0.009296	0	0.016098	0.001813		0.0075945	0.0075945	0.0311473	0.0300037	0.0121393	0.0100809	0.014864	0.0110225	0.00391733	0.00352635	0.0227153	0.00205687	0.007739	0.00286884	0.00597033	0.00509081	0.0216307	0.0103025
ENSG00000012171	SEMA3B	0.088732	0.473774	0.227493	0.056707	0.085042	0.40036	0.160218	0.168531	0.244126	1.03243	0.176233	0.212132	0.19823	0.318116	0.144557	0.785593	0.331631	0.419937	0.78704	0.385723	0.055398	0.213104	0.147487	0.391313	0.329382	0.176581		0.281253	0.192521	0.243036	0.0786984	0.123081	0.0528431	0.484262	0.274782	0.383954	0.202051	0.242826	0.0378583	0.5309	0.12845	0.299092	0.0638111	0.138663	0.0457391
ENSG00000012174	MBTPS2	8.31136	7.23321	9.07531	9.0156	9.18566	9.74491	8.16007	9.56576	9.60446	5.87308	9.45335	11.2256	7.92312	11.0345	10.968	7.26499	11.6205	8.13934	6.692	9.33992	9.54591	7.48509	5.26822	8.49165	6.44286	8.04225		7.77229	0.539074	9.15692	0.501098	9.09219	0.0498133	8.3103	1.21939	9.92853	1.34242	10.0611	1.07041	8.05709	0.765495	7.65892	0.621717	7.43308	1.23514
ENSG00000012211	PRICKLE3	6.81877	7.73571	5.38653	8.16772	8.26388	5.71071	7.45572	8.09493	4.9662	4.31142	9.20177	7.27992	7.34584	10.6261	10.9491	5.93424	10.0478	6.71604	3.75709	6.27338	6.51129	6.47566	6.83939	9.66998	7.22173	6.82556		7.27724	0.458469	7.08712	0.712515	7.27271	0.943499	6.1598	1.53269	8.89521	1.51705	8.4173	1.10459	5.58217	0.921443	7.90576	0.889493	6.60878	0.115763
ENSG00000012223	LTF	0.433143	1.59612	1.31372	2.05249	1.97765	1.11325	2.56899	1.66278	0.440941	3.16172	2.01573	1.02132	1.01456	1.97201	0.9809	2.86415	2.38359	0.203782	1.21632	1.42252	0.48812	0.678332	0.844814	0.61895	0.806876	1.34079		1.01463	0.581489	1.78167	0.424419	1.78129	0.234779	1.87279	0.788665	2.20471	0.61252	1.33596	0.31803	0.947539	0.376612	0.922206	0.21621	0.670422	0.103045
ENSG00000012232	EXTL3	13.244	10.8924	11.3478	12.2415	13.1745	13.2596	10.7148	12.4909	8.89121	5.83199	8.08492	9.45422	8.67182	10.7864	9.06421	6.6909	8.83825	10.1586	6.53582	9.87134	12.402	8.42671	7.20882	8.40822	8.09504	9.57885		12.0682	1.1758	12.1551	0.753555	12.2546	0.527368	7.60271	0.915443	8.22028	0.76606	9.63748	0.617265	8.85525	1.16268	8.69404	0.451549	9.34585	1.56801
ENSG00000012504	NR1H4	0	0	0	0	0	0	0	0.014442	0	0.04501	0.079012	0	0	0	0	0.092957	0	0	0.173964	0.104122	0	0.077426	0.03339	0.037252	0.156261	0.038837		0	0	0.004814	0.004814	0	0	0.0413407	0.0228825	0.0309857	0.0309857	0	0	0.0926953	0.050543	0.07745	0.0394082	0.0369387	0.0224213
ENSG00000012660	ELOVL5	134.568	105.693	117.04	91.0039	129.222	149.265	87.5352	126.445	136.476	144.711	134.715	152.961	123.739	142.407	180.898	125.604	156.317	158.607	106.447	109.843	172.018	92.1029	100.657	144.85	88.6677	113.843		120.13	14.4378	121.082	18.0206	112.422	11.2716	138.634	3.08078	156.162	16.2254	139.702	8.54328	124.965	16.8493	115.787	16.2476	121.593	25.3333
ENSG00000012779	ALOX5	2.35579	3.74442	2.06776	9.27397	2.6665	2.04926	6.73474	2.49282	6.53975	14.7502	24.7871	9.27011	46.8062	32.7508	12.6766	30.3057	31.239	9.28039	7.52285	10.6981	9.2408	27.0674	16.012	13.4408	18.2604	11.339		3.0501	0.694311	3.75894	1.4934	4.66941	2.30876	15.359	5.27634	24.5723	5.94911	29.609	10.949	9.16712	0.918366	14.3467	2.04875	17.4401	5.19539
ENSG00000012817	KDM5D	0	0	0	0	0	0	0	0	0	0	0	0	0	0	0	0	0	0	0	0	0	0	0	0	0	0		0	0	0	0	0	0	0	0	0	0	0	0	0	0	0	0	0	0
ENSG00000012822	CALCOCO1	11.289	7.40521	11.0998	6.5819	12.5878	7.86591	8.68162	13.7205	9.31992	5.61451	17.1686	9.16116	6.97044	15.0154	11.1631	7.23284	11.9857	14.8948	5.53529	11.8069	8.6252	5.66157	12.089	16.4175	8.82497	8.93426		9.34709	1.94187	10.0894	1.8308	10.0898	1.80578	10.701	3.4061	10.5437	1.76014	10.3823	2.4013	10.7457	2.75346	11.3922	2.51281	8.79193	1.85732
ENSG00000012963	UBR7	7.77973	4.16665	7.4004	4.64907	7.63315	7.48727	5.27077	8.20202	9.72583	3.76318	6.44863	10.0821	5.53513	8.67508	8.36923	4.69543	7.71331	6.64468	4.19642	7.25481	7.1065	4.3879	5.97054	6.65781	5.31607	7.17593		5.97319	1.80654	6.98668	0.88242	6.56087	0.958262	6.64588	1.72409	6.94505	1.13801	8.09742	1.34399	6.03197	0.934523	6.38327	0.554165	5.82165	0.788315
ENSG00000012983	MAP4K5	13.8884	9.82072	9.56094	6.84076	10.503	9.5154	8.11896	12.4599	17.0409	8.01648	14.9111	15.9032	5.145	16.1151	15.6686	6.09771	16.5783	17.3527	7.8704	13.7417	11.2499	4.79636	8.55991	13.6956	5.34682	13.4141		11.8546	2.03386	10.0314	1.2794	8.96822	1.09794	13.3228	2.72349	13.0154	3.49	12.3877	3.62189	12.9883	2.76311	10.8188	2.73721	8.20205	1.87154
ENSG00000013016	EHD3	4.47391	14.1159	2.40103	8.60342	6.24824	3.05545	10.9856	9.45654	3.96274	21.3802	15.5454	3.55199	12.8026	4.12345	3.38854	22.3519	5.83725	6.854	23.0555	24.3066	2.476	14.7287	6.09953	6.82988	21.8281	17.2732		9.29492	4.82102	7.83254	2.42899	5.7509	1.80766	13.6294	5.11843	10.5491	5.94603	6.82601	2.99284	18.072	5.62062	15.3104	4.43945	7.76806	3.63409
ENSG00000013275	PSMC4	54.7533	65.0639	44.091	38.7404	55.004	46.4419	51.2027	63.6376	65.6598	75.8629	76.5402	65.889	42.0065	58.3763	56.5443	54.7127	67.7106	60.4211	74.0099	83.3287	44.9109	42.891	60.8388	44.3764	51.0992	68.585		59.9086	5.1553	53.7607	5.12611	45.9451	4.78556	72.6876	3.51937	58.3802	2.80203	55.4239	7.05056	72.5866	6.65103	54.6869	7.21498	49.5469	5.67598
ENSG00000013288	MAN2B2	3.3384	4.06367	3.08585	4.28669	4.31138	2.8338	4.6286	4.50287	4.52337	7.15805	8.29877	5.63248	8.26713	9.82166	7.58139	8.43544	9.14425	12.4139	9.11083	12.7502	10.6609	12.0418	11.4018	13.8745	13.3196	14.2458		3.70104	0.362635	3.98843	0.57845	3.89464	0.404459	6.66006	1.11795	8.42813	0.486766	7.90709	1.22264	11.425	1.16114	13.8133	0.269112	11.3681	0.398976
ENSG00000013293	SLC7A14	0	0	0.013135	0.013934	0	0.009765	0	0	0	0.015024	0	0	0	0.007941	0	0.02318	0	0	0	0	0	0.022611	0.018089	0	0.01603	0		0	0	0.003255	0.003255	0.009023	0.00451739	0.005008	0.005008	0.00772667	0.00772667	0.002647	0.002647	0	0	0.00534333	0.00534333	0.0135667	0.0069078
ENSG00000013297	CLDN11	12.8001	2.54588	21.394	5.54087	15.8942	18.0197	4.16865	12.2722	14.6922	2.87824	10.1744	19.7685	9.69482	11.8533	18.0931	7.98377	14.639	11.9609	1.31552	7.9683	21.7937	6.45691	16.0269	16.2855	6.7265	12.2308		7.67297	5.12708	11.4869	4.0177	14.2764	4.64734	9.24827	3.44168	13.4203	2.94319	13.7722	3.06222	7.08157	3.10487	11.7476	2.77	14.7592	4.4725
ENSG00000013306	SLC25A39	86.7521	71.6387	101.173	66.6079	84.8718	92.3051	64.1949	89.4069	127.812	59.5431	106.413	100.234	51.9693	84.5393	108.431	54.7536	87.9722	107.07	55.059	90.296	91.7864	51.0544	83.4993	83.9498	58.4922	83.3989		79.1954	7.55668	81.969	8.92634	84.2175	9.98333	97.9226	20.1595	81.9117	15.4985	78.9141	14.2138	84.1417	15.3264	75.2803	8.39555	75.4467	12.4286
ENSG00000013364	MVP	93.9582	153.696	98.3739	113.956	112.762	95.6487	135.943	118.035	69.6422	147.865	135.09	65.2934	102.524	116.931	65.6728	114.351	113.606	94.0483	140.619	135.132	93.0433	92.3974	131.748	83.8089	117.174	122.242		123.827	29.8688	116.542	11.6559	108.364	5.00684	117.533	24.2275	97.6536	15.9956	94.9161	15.3841	123.267	14.6948	107.742	12.0554	105.73	13.0106
ENSG00000013374	NUB1	19.9106	19.7885	18.6104	14.5313	17.301	17.8989	18.6207	19.3601	17.1536	14.149	20.4113	18.0594	11.5615	16.7746	17.5839	14.5091	19.1079	19.293	16.3705	21.0196	15.5528	13.0547	12.767	13.7026	12.3068	15.968		19.8495	0.0610495	18.6265	0.42183	16.8142	1.20243	17.238	1.80827	16.5797	1.03546	15.4652	1.98674	18.8944	1.35682	13.9925	1.06681	13.7915	0.884547
ENSG00000013375	PGM3	17.7974	15.4102	14.202	19.4134	16.8169	14.9125	17.9625	18.2435	16.8212	15.7097	21.2481	13.9117	18.4358	17.3487	15.7157	23.5306	18.5582	14.2807	17.0784	17.3547	11.4287	22.6986	14.0638	16.6252	13.9513	19.4978		16.6038	1.19358	17.0395	1.0666	16.8108	1.50442	17.9263	1.69157	19.4263	2.26453	16.5654	1.36345	16.2379	0.981869	16.6914	1.60145	16.0637	3.40355
ENSG00000013392	RWDD2A	1.11827	0.982392	1.20309	0.827224	1.14443	0.828215	0.946071	1.22098	0.954082	0.837258	1.08939	1.04783	0.734033	1.49976	0.967652	0.623918	1.32133	0.803869	0.617672	1.06922	0.813189	0.998228	1.35411	0.994138	0.336086	1.22178		1.05033	0.0679385	0.998421	0.116363	1.05825	0.116747	0.960243	0.0728491	0.937199	0.172754	1.09387	0.222243	0.830253	0.131016	0.850667	0.26555	1.05518	0.158727
ENSG00000013441	CLK1	7.73084	5.80331	10.781	4.40674	5.68051	6.33292	6.01	8.55484	10.1443	8.07416	8.22891	12.1439	4.25655	10.1907	12.7447	6.57246	9.64187	9.40578	7.55669	8.65303	4.27095	5.2808	8.61165	15.0712	4.69797	8.34826		6.76708	0.963765	6.96592	0.799911	6.95609	1.94749	8.81578	0.665745	9.87111	1.79441	8.86374	2.37159	8.5385	0.536848	9.37247	3.03796	6.05447	1.3114
ENSG00000013503	POLR3B	7.88352	6.36442	5.56097	3.96207	7.21233	6.09383	5.60992	8.24682	11.1378	6.60334	8.50021	8.57144	3.83194	6.90281	6.7571	4.98534	8.15951	7.71188	6.83292	10.5682	7.49207	4.60057	5.68349	6.11958	4.4279	8.58877		7.12397	0.75955	6.65019	0.810446	5.57846	0.938311	8.74711	1.31479	6.66791	0.946737	6.43539	1.38799	8.37101	1.12753	6.37875	1.20811	5.92537	0.84342
ENSG00000013523	ANGEL1	3.04437	2.99802	2.43419	3.24319	2.5251	2.7762	2.44757	2.9707	3.57695	1.72961	3.42774	3.92713	2.50887	3.22236	3.7778	2.33707	3.30462	3.30453	1.90217	2.77118	3.07654	2.2625	1.96879	3.13709	1.9137	2.68982		3.02119	0.023175	2.73149	0.152662	2.73416	0.255863	2.91143	0.592479	3.11581	0.419978	3.21945	0.409418	2.65929	0.408674	2.5802	0.35739	2.43594	0.33133
ENSG00000013561	RNF14	8.44568	12.8339	11.7957	6.91454	9.46187	10.1115	10.9804	10.7231	12.2471	10.0535	9.55273	6.9777	4.94698	7.69971	5.47736	7.19283	6.56491	8.72308	12.474	11.9188	8.55778	5.76149	5.89258	5.31304	6.02347	10.2657		10.6398	2.19411	10.605	0.257686	9.3907	1.40952	10.6178	0.827381	6.58558	0.554957	6.54146	0.824036	11.0386	1.16881	7.20074	1.54615	6.73728	0.911036
ENSG00000013563	DNASE1L1	4.16795	6.32478	5.53311	7.01867	5.27768	4.27668	6.20396	5.26922	3.46867	5.05526	3.67814	3.30712	7.04341	4.01384	3.19431	6.13481	3.95174	4.78042	5.50404	4.78308	5.40401	7.08027	3.73647	3.53103	6.87235	3.51742		5.24637	1.07841	5.24995	0.556443	5.94315	0.542792	4.06736	0.497637	4.34973	0.905351	4.78812	1.14595	5.02251	0.240765	4.64027	1.11605	5.40692	0.965274
ENSG00000013573	DDX11	20.1007	5.73627	16.3052	5.53882	12.9966	12.517	6.86918	16.3926	27.7696	4.0307	9.46862	21.0287	4.32824	14.8474	19.6656	4.48221	12.3737	14.4541	3.51585	10.9719	9.4855	3.11686	8.5725	15.751	4.13076	8.6416		12.9185	7.18223	11.9262	2.76499	11.6135	3.18399	13.7563	7.18034	12.1015	4.38315	13.4015	4.87492	9.64729	3.22631	9.50779	3.38232	7.05829	1.98826
ENSG00000013583	HEBP1	16.2913	12.0703	34.497	28.3322	23.8966	32.1717	19.5709	19.8261	11.7923	9.8401	15.6886	16.7368	23.3194	18.9409	15.0368	17.7414	16.3278	12.497	13.0725	12.15	24.483	25.5088	24.3254	17.6835	19.6605	15.774		14.1808	2.11053	23.8562	4.15837	28.9086	3.07362	12.4403	1.71914	16.3494	0.781756	19.6657	1.93447	12.5731	0.268996	17.706	1.122	24.7724	0.371006
ENSG00000013588	GPRC5A	16.4003	9.25656	12.6184	11.9507	9.82112	9.80104	13.1284	8.57256	3.7433	7.42859	2.98165	3.02268	11.2842	3.69704	2.36375	9.94635	2.40916	4.56281	10.3373	7.74715	6.98882	15.227	8.91972	6.87868	16.0592	8.20997		12.8284	3.57188	10.5007	1.36088	11.4634	0.843465	4.71785	1.37309	4.87918	2.53361	6.00129	2.6486	7.5491	1.6699	10.3826	2.8642	10.3785	2.48751
ENSG00000013619	MAMLD1	0	0	0	0	0	0	0	0	0.011451	0	0	0	0.021098	0	0	0	0	0	0	0	0.013478	0	0	0	0	0		0	0	0	0	0	0	0.003817	0.003817	0	0	0.00703267	0.00703267	0	0	0	0	0.00449267	0.00449267
ENSG00000013725	CD6	0.137037	0.334518	0.155674	0.230124	0.216555	0.221408	0	0.241749	0.171576	0.201687	0.649516	0.351487	0.243866	0.428317	0.642089	0.277491	0.524784	0.586222	0.06186	0.037116	0.41761	0.260758	0.240127	0.193014	0.097379	0.225358		0.235777	0.0987405	0.154386	0.0774158	0.200784	0.0228928	0.340926	0.154539	0.495604	0.111177	0.341223	0.0534931	0.228399	0.179054	0.171917	0.0384208	0.306165	0.0560399
ENSG00000013810	TACC3	49.8136	19.4991	53.0479	24.1934	36.5206	43.486	29.1483	36.4143	82.2813	15.6716	31.8482	66.1942	22.1067	46.4893	49.835	20.2634	39.2555	27.0222	15.7895	26.729	33.369	18.919	31.0861	24.9581	16.9444	25.9163		34.6564	15.1572	36.3495	4.13907	37.9206	8.35893	43.267	20.0583	36.0915	8.59997	44.9301	12.7508	23.1802	3.69635	22.6063	2.8444	27.7914	4.48486
ENSG00000014123	UFL1	13.3379	8.51778	12.4137	10.0335	11.4258	11.4201	9.65437	12.4152	18.8179	9.24781	13.4586	16.5981	9.77627	16.639	15.6638	9.59278	17.2402	13.2017	9.76693	13.8421	12.7977	11.701	8.23486	12.5713	7.01567	12.1938		10.9278	2.41004	11.1632	0.807269	11.291	0.69038	13.8415	2.76928	14.311	2.42962	14.3378	2.2808	12.2702	1.26523	10.5936	1.79227	10.9112	1.37511
ENSG00000014138	POLA2	7.83843	4.45023	7.28833	4.50307	7.87589	6.63047	6.07275	8.01975	9.76027	3.48407	5.77537	8.01495	5.42163	10.6606	6.66225	3.70295	8.46735	4.93938	3.97025	7.25748	5.25967	3.52778	6.53336	4.46815	3.57159	5.56287		6.14433	1.6941	6.90766	0.578885	6.55576	1.04027	6.3399	1.83364	6.44687	1.52584	8.0324	1.51239	5.38904	0.975212	4.5342	0.575781	5.10693	0.870991
ENSG00000014164	ZC3H3	7.51272	7.06818	4.37161	6.73415	6.58727	5.26047	7.12653	6.52789	3.79481	5.48593	7.09439	4.8921	7.58108	6.126	6.05464	6.7604	5.8531	7.69909	5.7198	7.36261	6.20271	6.77379	5.76871	5.42865	7.37069	6.27962		7.29045	0.222267	6.30497	0.550096	5.89768	0.764209	5.45838	0.952607	6.25066	0.25712	6.19973	0.777118	6.92717	0.611449	6.35965	0.562044	6.2484	0.291041
ENSG00000014216	CAPN1	118.246	151.347	123.31	167.703	164.235	125.099	160.735	141.018	87.6193	123.816	96.7816	71.6428	162.56	104.456	74.9011	143.101	98.8824	99.9544	115.254	113.802	135.347	135.5	143.609	104.955	144.289	120.501		134.797	16.5503	142.284	10.3069	151.749	14.255	102.739	10.8655	104.124	20.2828	112.887	26.582	109.67	4.87601	123.248	11.4374	138.152	2.72883
ENSG00000014257	ACP3	1.73979	2.23556	1.40474	1.63566	2.1826	1.23882	2.10149	2.27854	0.372684	0.642025	0.931551	0.405156	0.188535	0.297459	0.255559	0.340489	0.519479	0.14454	0.363776	0.301111	0.096903	0	0.131754	0.112518	0.227548	0.330187		1.98768	0.247889	1.87295	0.321158	1.741	0.230642	0.648753	0.161366	0.367396	0.0735771	0.29705	0.0625334	0.269809	0.0651945	0.223418	0.0628696	0.076219	0.0394151
ENSG00000014641	MDH1	71.7456	43.7917	109.433	55.82	81.054	88.5068	52.2154	71.9881	126.587	40.1658	80.4019	103.608	45.7654	75.655	77.0406	43.3806	80.9392	71.4282	49.6621	66.1756	84.8602	47.3754	81.644	63.8853	41.7805	62.4735		57.7686	13.9769	70.9034	10.4904	82.1025	15.4858	82.3848	24.9672	68.3057	12.647	75.0096	16.701	62.422	6.55762	56.0465	7.1446	71.2932	11.9949
ENSG00000014824	SLC30A9	18.0949	11.7251	20.3493	10.4583	16.8022	18.4628	14.4557	18.9805	23.8427	12.1148	20.1308	27.5323	10.9031	22.0703	23.2564	11.2032	21.845	24.912	14.9496	22.6601	21.1229	14.4307	20.5367	21.1941	10.4418	21.3679		14.91	3.18494	17.2997	1.42981	15.87	2.89308	18.6961	3.46072	19.7851	4.31699	20.1685	4.89371	20.8406	3.01635	17.668	3.61341	18.6967	2.13975
ENSG00000014914	MTMR11	1.51206	0.938463	1.19088	1.04676	0.955436	0.861836	1.41913	2.24653	2.1591	1.49495	1.37621	1.04077	2.12152	2.27965	1.69365	1.99074	1.83184	2.16402	0.992196	1.92684	1.5528	1.54828	2.0535	1.8206	1.70026	2.42999		1.22526	0.286797	1.50917	0.402254	1.06436	0.068535	1.67675	0.243598	1.85825	0.0872509	1.81398	0.389291	1.69435	0.357692	1.98362	0.225875	1.71819	0.167659
ENSG00000014919	COX15	8.21404	5.3936	9.19922	7.74508	8.90482	9.24046	6.76018	9.30544	9.63147	4.66537	8.50615	10.0819	5.54279	9.13118	9.15906	5.94739	9.70089	7.14398	5.03612	6.7157	9.35285	5.83391	7.50749	7.50134	4.62053	7.10718		6.80382	1.41022	8.43536	0.837802	8.61637	0.443858	7.601	1.50333	8.16249	1.1094	8.25197	1.38211	6.2986	0.643233	6.40969	0.901783	7.56475	1.01624
ENSG00000015133	CCDC88C	9.27758	5.45261	6.57777	4.16029	7.83672	6.99095	5.88596	7.34251	17.6013	4.79522	15.9588	20.4994	5.85583	18.2344	22.2815	6.7282	18.6954	13.255	4.19799	8.5546	13.2274	4.25076	8.68153	14.3882	5.53297	10.445		7.36509	1.91248	6.73981	0.438821	6.19159	1.07872	12.7851	4.02298	15.6137	4.62474	14.8632	4.5509	8.6692	2.61516	10.122	2.56137	8.71988	2.59139
ENSG00000015153	YAF2	1.73285	2.12157	1.11145	1.36904	1.1953	1.79175	1.4022	1.53105	2.04801	1.98838	1.66423	2.11821	0.747696	1.22357	1.62159	1.38036	1.35666	1.8692	1.47945	1.39548	1.38589	0.78894	0.783902	0.913094	0.706367	1.13697		1.92721	0.194359	1.575	0.11458	1.22526	0.0758538	1.9002	0.119237	1.42297	0.104566	1.36316	0.401742	1.58138	0.14594	0.918811	0.124338	0.986243	0.199828
ENSG00000015171	ZMYND11	4.53285	2.9944	3.27581	3.06803	4.78199	2.99762	4.23202	5.10004	11.2657	3.26997	6.0842	7.8272	3.46584	7.05696	5.72514	3.77153	7.50196	6.36639	2.88271	5.71711	6.58065	2.16026	4.71494	5.97808	2.2255	5.89742		3.76363	0.769222	4.10989	0.609981	3.70861	0.540029	6.8733	2.34165	5.69763	1.10418	6.11667	1.34393	4.98873	1.06956	4.70033	1.23763	4.48528	1.28121
ENSG00000015285	WAS	0.157105	0	0.223984	0.109651	0.134906	0.142837	0.44369	0.117037	0	0	0.072399	0	0.177538	0	0.193586	0	0	0	0.07153	0.10778	0	0	0.226754	0	0	0		0.0785525	0.0785525	0.234521	0.104849	0.15618	0.0346769	0.024133	0.024133	0.0901602	0.0562757	0.0591793	0.0591793	0.05977	0.0316642	0	0	0.0755847	0.0755847
ENSG00000015413	DPEP1	0.107062	0.100851	0.170561	0	0	0.121276	0	0	0	0	0	0	0	0.1113	0.05646	0	0.079362	0	0	0	0	0.137768	0	0	0.086181	0		0.103957	0.0031055	0.0404253	0.0404253	0.0568537	0.0568537	0	0	0.032047	0.0167396	0.0371	0.0371	0	0	0.028727	0.028727	0.0459227	0.0459227
ENSG00000015475	BID	1.62803	3.96621	2.87413	5.62394	4.65824	2.33762	5.34319	3.59463	2.95834	4.74834	10.732	4.54497	6.44265	12.5242	3.90518	6.64595	12.3986	3.76771	4.01289	5.8199	2.87431	4.81389	7.00547	4.17737	4.365	5.63797		2.79712	1.16909	3.75848	0.871492	4.38544	0.805434	6.14622	2.35038	7.5711	2.42806	7.83727	2.40663	4.5335	0.647083	4.72678	0.458805	4.89789	1.1933
ENSG00000015479	MATR3	43.9255	31.916	47.3221	20.9795	33.0184	25.0564	38.5807	43.4497	59.0148	32.3872	45.2569	51.7465	22.0723	54.6788	25.4546	41.5538	70.0217	29.2709	26.7665	25.0953	30.0426	23.192	30.1793	27.5099	39.3666	52.9707		37.9208	6.00473	35.6956	5.50217	33.7733	7.6138	45.553	7.68815	45.8825	13.222	42.8325	10.4146	27.0443	1.21336	39.9491	7.35568	27.8046	2.30664
ENSG00000015520	NPC1L1	0	0	0	0.071395	0	0	0	0	0	0.023526	0	0.012191	0	0	0.030812	0.00771	0	0	0.028155	0	0	0	0	0	0.017051	0		0	0	0	0	0.0237983	0.0237983	0.007842	0.007842	0.0128407	0.00925721	0.00406367	0.00406367	0.009385	0.009385	0.00568367	0.00568367	0	0
ENSG00000015532	XYLT2	12.9903	15.827	13.2239	22.9096	15.353	12.0486	19.8932	15.1891	13.215	11.4498	16.6579	11.0884	24.1633	16.8512	11.7875	18.148	17.4064	14.698	10.9829	16.1134	11.6956	20.6217	19.5622	14.8299	17.1735	16.3299		14.4086	1.41838	15.7103	2.27951	17.1621	2.9387	13.7742	1.52922	15.6274	1.951	17.3677	3.78323	13.9314	1.52982	16.1111	0.685301	17.2932	2.81545
ENSG00000015568	RGPD5	4.34887	2.81684	2.98955	2.44656	3.28309	3.60146	2.69291	3.42231	4.24221	2.16181	3.06902	4.66062	2.30347	3.61421	3.99674	2.43255	3.75454	4.1302	2.86624	3.44081	3.06281	2.5981	1.78063	4.06676	2.12606	3.43457		3.58285	0.766018	3.2389	0.277847	2.9064	0.245038	3.15768	0.602193	3.40608	0.490445	3.5261	0.681874	3.47908	0.365375	3.20913	0.57146	2.48051	0.374774
ENSG00000015592	STMN4	0	0	0	0	0	0	0	0	0	0	0	0	0	0	0	0	0	0	0	0	0	0	0	0	0	0		0	0	0	0	0	0	0	0	0	0	0	0	0	0	0	0	0	0
ENSG00000015676	NUDCD3	8.63435	8.32403	8.71957	9.56997	9.22277	9.22493	9.60504	9.07137	10.636	6.39018	8.34316	9.08166	7.8632	8.73721	8.4394	7.6042	9.11387	8.14095	6.3178	8.36075	8.36757	7.58238	7.76042	7.98802	6.96147	8.70627		8.47919	0.155163	9.30045	0.158616	9.17077	0.246863	8.45645	1.22697	8.16501	0.280425	8.56069	0.362643	7.6065	0.647466	7.88525	0.506294	7.90346	0.237677
ENSG00000016082	ISL1	0.429233	0.072566	0.216532	0.037092	0.196025	0.199376	0.125759	0.11773	0.067749	0.017948	0.065276	0.12504	0.085916	0.098546	0.148765	0.049658	0	0.167079	0.119373	0.196786	0.192065	0.111224	0.253899	0.181056	0.054834	0.232692		0.250899	0.178333	0.147622	0.0259808	0.149883	0.0567054	0.0503243	0.0162039	0.0841382	0.0323376	0.103167	0.0115281	0.161079	0.0225477	0.156194	0.0528266	0.185729	0.0413084
ENSG00000016391	CHDH	0.303781	0.153782	0.174539	0.105896	0.133832	0.17159	0.178976	0.331877	0.547496	0.153363	0.419869	0.344764	0.104033	0.374233	0.264903	0.05567	0.476934	0.220731	0.082815	0.281454	0.195056	0.073097	0.218329	0.277333	0.073429	0.213814		0.228782	0.0749995	0.227481	0.0522415	0.138089	0.0199295	0.373576	0.116107	0.2563	0.113432	0.274343	0.085579	0.195	0.0587677	0.188192	0.06024	0.162161	0.0450358
ENSG00000016402	IL20RA	0	0.028306	0	0	0	0	0.045538	0	0	0.125139	0.092887	0	0.029122	0.107611	0.013372	0.062513	0.115307	0.041134	0.02841	0.034508	0	0.011125	0.0427	0	0.068588	0.077967		0.014153	0.014153	0.0151793	0.0151793	0	0	0.0726753	0.0375114	0.0720375	0.0369284	0.0455777	0.0321358	0.034684	0.00367416	0.0488517	0.0245754	0.0179417	0.012789
ENSG00000016490	CLCA1	0	0	0	0	0	0	0	0	0	0	0	0	0	0	0	0	0	0	0	0	0	0	0	0	0	0.021065		0	0	0	0	0	0	0	0	0	0	0	0	0	0	0.00702167	0.00702167	0	0
ENSG00000016602	CLCA4	0	0	0	0	0	0	0	0	0	0	0	0	0	0	0	0	0	0	0	0	0	0	0	0	0	0		0	0	0	0	0	0	0	0	0	0	0	0	0	0	0	0	0	0
ENSG00000016864	GLT8D1	16.982	13.0397	16.9193	14.0416	14.3719	14.6518	14.8202	15.9849	17.1655	8.83321	20.7744	19.4307	14.0483	19.3154	19.6439	13.0263	21.179	16.316	9.18435	16.2343	15.032	13.6737	16.0996	16.0342	7.89731	17.075		15.0108	1.97117	15.1523	0.419158	15.111	0.909191	15.5911	3.53588	17.7836	2.39745	17.5982	1.77523	13.9116	2.36372	13.6688	2.90135	14.9351	0.701971
ENSG00000017260	ATP2C1	25.052	18.0179	24.1534	19.6069	24.7545	26.8238	20.1837	25.5472	31.6724	13.7359	25.2942	29.814	15.008	26.8042	25.6895	14.8903	27.0688	22.7044	15.1822	21.0514	25.9471	16.2002	17.2629	23.282	13.1695	23.2861		21.5349	3.51703	24.1849	2.03427	22.8382	1.62498	23.5675	5.24931	23.0757	4.18082	23.8754	4.51804	19.646	2.28235	19.9125	3.37152	19.8034	3.08711
ENSG00000017427	IGF1	0	0.00188	0	0	0	0	0.000464	0	0	0	0.000317	0	0	0	0	0	0	0	0	0	0	0.003223	0	0	0	0		0.00094	0.00094	0.000154667	0.000154667	0	0	0.000105667	0.000105667	0	0	0	0	0	0	0	0	0.00107433	0.00107433
ENSG00000017483	SLC38A5	0	0.086381	0	0	0	0	0.145564	0	0	0.04838	0	0	0.124384	0.083308	0	0	0	0.036431	0.114959	0.068982	0	0.128631	0.086104	0	0	0		0.0431905	0.0431905	0.0485213	0.0485213	0	0	0.0161267	0.0161267	0	0	0.0692307	0.03659	0.0734573	0.0227793	0	0	0.0715783	0.0378362
ENSG00000017797	RALBP1	195.859	208.719	222.007	178.444	185.825	238.794	187.607	189.033	180.406	145.28	177.475	194.949	108.545	182.12	175.024	133.331	182.8	160.347	183.555	150.129	176.415	129.039	134.163	159.361	137.005	150.674		202.289	6.43011	205.145	16.8296	195.425	13.4606	167.72	11.2519	163.375	15.1476	161.872	26.919	164.677	9.88932	149.013	6.50697	146.539	15.011
ENSG00000018189	RUFY3	22.3978	16.3251	12.9393	9.8354	9.94183	14.2201	16.8595	13.5079	21.8359	7.77856	14.1401	15.9705	10.6996	13.7132	15.0984	8.41188	13.6626	16.8404	10.2602	13.7826	11.0216	7.00901	6.54709	12.2557	10.2963	12.6707		19.3615	3.03632	14.8625	1.01943	10.9055	1.01736	14.5848	4.06408	12.1236	1.96508	13.4611	1.52678	13.6277	1.90111	11.7409	0.73217	8.19255	1.42077
ENSG00000018236	CNTN1	0.042649	0.021545	0.058736	0	0.096034	0.027556	0.023859	0.060359	0.010641	0	0.038486	0.012945	0.014829	0.043868	0.044401	0	0.009396	0	0	0.035301	0.022183	0.006765	0.008631	0	0.023045	0.023953		0.032097	0.010552	0.037258	0.0115997	0.05159	0.0279519	0.0163757	0.011474	0.0191885	0.0131666	0.0238807	0.0100085	0.011767	0.011767	0.015666	0.00783738	0.0125263	0.00485829
ENSG00000018280	SLC11A1	0.042341	0.353659	0.183574	0.159361	0.230152	0.18539	0.291069	0.265369	0.275246	1.04895	1.76302	1.4334	0.547015	2.78635	1.48793	1.13857	3.1796	0.188462	1.34112	0.42897	0.538913	0.5117	0.758273	0.523296	0.938552	0.534313		0.198	0.155659	0.247276	0.03182	0.191029	0.0207728	1.02907	0.429597	1.89058	0.586073	1.58892	0.651101	0.652851	0.351068	0.665387	0.13662	0.602962	0.0780518
ENSG00000018408	WWTR1	16.4546	14.9906	16.9233	14.1796	15.0192	16.631	14.2361	15.0509	9.52175	6.48141	13.0825	11.3264	6.15742	11.4373	12.9878	6.64672	14.2442	17.3571	14.1129	14.8716	16.5431	17.2869	13.0133	18.3934	14.3854	18.0696		15.7226	0.73203	15.306	0.703007	15.374	0.81166	9.69522	1.90754	11.3877	2.41187	9.64037	1.74177	15.4472	0.979737	16.9495	1.28544	15.6144	1.31819
ENSG00000018510	AGPS	18.826	10.2627	15.289	9.16052	15.6464	20.1065	10.3768	16.1205	26.3711	6.82492	19.141	30.1955	7.15424	22.3645	25.3811	7.18645	22.8894	12.2534	7.37014	10.9887	16.8881	6.13621	6.84182	11.739	5.4133	11.6121		14.5443	4.28167	15.5346	2.82397	13.3653	2.10493	17.4457	5.70581	18.8273	5.83582	19.9047	6.76419	10.2041	1.46325	9.58814	2.08774	9.95538	3.47235
ENSG00000018607	ZNF806	0	0	0	0	0	0	0	0.010272	0	0	0.029138	0.006491	0	0	0.0213	0.010143	0.024908	0.017732	0	0	0.012068	0	0	0	0	0.011841		0	0	0.003424	0.003424	0	0	0.00971267	0.00971267	0.0146323	0.00339993	0.00216367	0.00216367	0.00591067	0.00591067	0.003947	0.003947	0.00402267	0.00402267
ENSG00000018610	STEEP1	15.7235	15.4722	16.5827	10.6354	17.1573	13.489	12.5823	18.2809	29.1035	20.3116	19.3807	18.2861	9.93354	19.0595	13.596	13.9408	19.3547	20.5848	17.7323	23.2903	13.9809	9.28903	23.9198	16.7353	10.8173	24.7917		15.5978	0.125658	14.7841	1.7679	14.7918	2.08479	22.9319	3.09748	15.1806	1.41571	15.7597	2.92163	20.5358	1.60463	17.4481	4.04977	15.7299	4.31312
ENSG00000018625	ATP1A2	0	0.039539	0	0	0.020902	0	0.033321	0	0	0.011873	0	0	0.042705	0	0	0	0.014245	0	0.030532	0.05461	0	0.0985	0	0.026334	0	0		0.0197695	0.0197695	0.011107	0.011107	0.00696733	0.00696733	0.00395767	0.00395767	0.00237417	0.00237417	0.014235	0.014235	0.0283807	0.0158012	0.008778	0.008778	0.0328333	0.0328333
ENSG00000018699	TTC27	21.6119	13.1524	18.6813	13.0137	18.8882	19.813	13.2222	19.5792	22.2691	7.44372	15.1063	18.7531	9.60632	17.4969	15.2352	7.95744	17.719	14.0107	10.2715	16.6096	14.6991	9.73568	14.2877	11.4204	8.12106	14.735		17.3821	4.22978	17.5381	2.15902	16.8611	1.92462	14.9397	4.28052	13.6785	2.95792	15.2854	2.86262	13.6306	1.8395	11.4255	1.90929	12.9075	1.59035
ENSG00000018869	ZNF582	0	0.349351	0.337438	0.129067	0.066223	0.057908	0	0.25877	0.236946	0.067966	0.427582	0.219595	0.345748	0.327977	0.152765	0.062071	0.084377	0.047458	0	0.355189	0.112567	0.083979	0	0.023351	0.023961	0.1969		0.174676	0.174675	0.105559	0.078408	0.177576	0.0819639	0.244165	0.103875	0.110391	0.0263494	0.297773	0.0394244	0.134216	0.111333	0.081404	0.0577483	0.0655153	0.0337812
ENSG00000019102	VSIG2	0	0	0	0	0	0	0	0	0	0	0	0	0	0	0	0	0	0.042941	0	0.022574	0	0	0	0	0	0		0	0	0	0	0	0	0	0	0	0	0	0	0.0218383	0.0124015	0	0	0	0
ENSG00000019144	PHLDB1	13.6476	11.3691	13.3662	13.385	11.2674	13.4138	13.135	12.5132	10.552	4.82161	10.4704	10.3694	5.41397	8.30211	11.9369	4.68887	10.1866	10.7256	6.83249	8.66758	9.06293	6.37216	4.57362	7.122	7.10517	7.06766		12.5084	1.13928	13.0207	0.26619	12.6729	0.702741	8.61465	1.89667	9.03388	2.21307	8.02849	1.43703	8.7419	1.12447	7.09828	0.0160586	6.66957	1.30446
ENSG00000019169	MARCO	0	0	0	0	0	0	0	0	0	0	0	0	0	0.182616	0	0	0	0	0	0	0	0	0.185785	0	0	0		0	0	0	0	0	0	0	0	0	0	0.060872	0.060872	0	0	0	0	0.0619283	0.0619283
ENSG00000019186	CYP24A1	0	0	0	0	0	0	0	0.011292	0	0	0.140732	0	0	0	0	0	0	0	0.030524	0.094665	0	0.063299	0	0	0	0.087725		0	0	0.003764	0.003764	0	0	0.0469107	0.0469107	0	0	0	0	0.0417297	0.0278959	0.0292417	0.0292417	0.0210997	0.0210997
ENSG00000019485	PRDM11	0.003884	0.009374	0.021574	0.004549	0	0	0.009948	0.01862	0.126983	0.040844	0.083259	0.051545	0.028346	0.095108	0.054202	0.044859	0.159063	0.013948	0.009927	0.067738	0.054853	0.025857	0.013913	0.019127	0.060126	0.023436		0.006629	0.002745	0.00952267	0.00537934	0.00870767	0.00656583	0.0836953	0.0248671	0.0757167	0.0263247	0.058333	0.0195691	0.0305377	0.0186364	0.0342297	0.0130078	0.031541	0.0121553
ENSG00000019505	SYT13	0	0.006934	0	0	0.022686	0.007919	0	0	0	0	0	0.007183	0	0	0	0	0.030819	0	0	0	0	0.037278	0	0	0	0.019747		0.003467	0.003467	0.00263967	0.00263967	0.007562	0.007562	0	0	0.0051365	0.0051365	0.00239433	0.00239433	0	0	0.00658233	0.00658233	0.012426	0.012426
ENSG00000019549	SNAI2	0.378962	0.136176	0.522855	0.558703	0.673446	0.36978	0.665123	0.972914	0.234064	0.146891	0.047168	0.352377	0.497413	0.442219	0.22886	0.138123	0.476021	0.133104	0.166521	0.213996	0	0.251774	0.103774	0.05744	0.224915	0.180326		0.257569	0.121393	0.669272	0.174122	0.585001	0.045417	0.142708	0.0539928	0.261855	0.0826248	0.43067	0.0422646	0.171207	0.0234688	0.154227	0.0500761	0.118516	0.0730537
ENSG00000019582	CD74	21.8042	29.656	17.1846	38.917	48.2967	17.5326	33.7997	30.0819	1.0443	15.6772	15.0475	3.94453	15.8332	11.7583	6.69738	28.9594	16.155	9.48771	12.0386	10.708	11.2929	17.3587	17.7425	14.5136	19.3477	13.1001		25.7301	3.92588	27.138	4.92117	34.7995	9.21424	10.5897	4.77615	17.1592	6.46124	10.512	3.48808	10.7448	0.736604	15.6538	1.89151	15.4647	2.08886
ENSG00000019991	HGF	0	0	0	0	0	0	0.070462	0	0	0	0	0	0	0	0	0	0	0	0	0	0	0	0	0	0	0		0	0	0.0234873	0.0234873	0	0	0	0	0	0	0	0	0	0	0	0	0	0
ENSG00000019995	ZRANB1	6.72667	9.66824	5.78165	7.71793	5.22927	6.84011	8.07912	5.84129	8.00944	13.0843	6.68058	7.27207	8.6486	5.63654	5.62392	9.98713	6.03347	8.06117	13.0641	7.914	7.06923	9.16565	4.76692	7.11012	8.54188	7.74757		8.19746	1.47079	6.92017	0.647245	6.24295	0.754532	9.25812	1.95119	7.36267	1.33513	7.18573	0.870578	9.67974	1.69269	7.79986	0.41414	7.0006	1.27027
ENSG00000020129	NCDN	11.543	9.27051	6.76334	3.9993	10.5108	6.95742	7.62744	12.8947	13.6288	5.97131	11.2983	7.89771	3.11617	8.24095	7.58207	4.61474	8.5313	13.4113	5.85921	14.2637	7.70834	3.14897	7.44638	9.90099	4.21734	11.0299		10.4068	1.13624	9.15986	1.87742	7.09116	1.88685	10.2995	2.26624	6.98472	1.2326	6.41828	1.65403	11.1781	2.67078	8.38275	2.10805	6.10123	1.47807
ENSG00000020181	ADGRA2	0.954134	0.939754	1.3001	1.33573	1.18289	1.52851	0.913676	0.96138	1.2554	0.763188	1.92692	1.88753	1.24605	2.28452	2.95093	1.13233	2.21956	2.34205	0.530999	1.60356	2.61123	1.17764	1.86881	2.9904	1.67075	1.83107		0.946944	0.00719	1.13452	0.197475	1.27291	0.0461676	1.31517	0.337267	2.08972	0.527181	1.80603	0.302537	1.4922	0.525761	2.16408	0.415748	1.88589	0.413931
ENSG00000020219	CCT8L1P	0	0	0	0	0	0	0.030482	0	0	0	0	0	0	0	0	0	0	0.00193	0	0	0	0	0	0	0	0		0	0	0.0101607	0.0101607	0	0	0	0	0	0	0	0	0.000643333	0.000643333	0	0	0	0
ENSG00000020256	ZFP64	9.60774	8.14071	9.56576	9.05272	11.0448	9.31673	10.0516	10.9132	8.82501	5.04462	12.6101	12.1424	8.19287	13.7215	12.7182	6.46027	14.0205	8.97794	4.56382	9.0849	10.25	8.06702	11.4979	11.0094	6.8393	9.79349		8.87423	0.733516	10.0938	0.461339	9.88777	0.597189	8.82658	2.18397	10.9513	2.26242	11.3523	1.64415	7.54222	1.48952	9.21405	1.23817	9.93831	1.00261
ENSG00000020426	MNAT1	19.9979	11.3501	18.4621	7.93166	11.4674	21.6826	7.53045	15.6333	19.745	6.66175	10.8106	13.4163	4.85513	10.7616	14.2018	6.09588	11.3632	17.6562	7.0242	12.3153	8.75897	6.94271	9.61551	9.96487	4.19653	14.1424		15.674	4.3239	14.9488	4.09968	12.6204	3.09405	12.4058	3.86011	10.5861	2.38048	9.6777	2.53013	12.3319	3.06919	9.4346	2.88334	8.43906	0.787976
ENSG00000020577	SAMD4A	11.0305	9.82884	5.18144	6.7587	7.10975	6.49441	8.29668	9.78378	10.5655	7.54549	7.75456	6.71053	5.18321	9.25783	7.36093	6.29844	6.38902	11.9853	5.77169	9.10252	5.94707	4.70086	4.98729	8.05256	7.05743	8.05484		10.4297	0.600828	8.19162	0.951011	6.34996	0.592984	8.62187	0.973713	6.91822	0.319239	7.05052	1.18846	8.95317	1.79527	7.72161	0.332089	5.21174	0.376849
ENSG00000020633	RUNX3	1.41875	0.591021	2.9508	2.0491	1.85315	2.21392	0.82587	0.99144	0.301685	0.048263	0.871273	1.15729	0.543873	1.48284	1.46405	0.248336	1.51469	0.325961	0.05278	0.344104	1.095	0.518143	0.6329	0.748788	0.468036	0.395976		1.00489	0.413865	1.34374	0.437705	2.28435	0.337994	0.407074	0.243356	0.976331	0.37094	1.06133	0.27527	0.240948	0.0942298	0.5376	0.107623	0.748681	0.1763
ENSG00000020922	MRE11	4.27131	2.63821	4.01145	2.24131	7.6055	4.19867	4.32558	4.40173	9.83086	5.57116	4.65714	8.60406	2.51768	5.95243	7.00565	6.12124	6.61383	8.97382	3.50691	4.47543	6.14801	2.76616	3.68898	5.76853	4.61533	5.2982		3.45476	0.816549	4.30866	0.0592244	4.61942	1.57806	6.68638	1.59422	6.56904	0.255369	5.69139	1.76183	5.65206	1.68425	5.22736	0.33478	4.20105	1.00927
ENSG00000021300	PLEKHB1	2.31084	1.26643	2.82236	0.917478	3.74336	2.59166	1.55678	4.02485	1.31794	0.092668	1.53067	1.09488	0.10892	1.81723	1.14273	0.256212	1.20885	1.66456	0.856445	1.76502	3.02794	0.350196	2.28325	2.39515	0.735168	2.24988		1.78864	0.522203	2.72443	0.715557	2.4944	0.83208	0.980424	0.448106	0.956181	0.362482	1.00701	0.4951	1.42868	0.287582	1.7934	0.530775	1.88713	0.797968
ENSG00000021355	SERPINB1	14.4797	19.7141	25.2069	27.3493	24.1476	20.3646	25.2913	20.8946	9.29652	15.3975	23.4434	13.8291	24.7236	27.7623	14.3582	18.3331	28.2093	10.8808	21.8628	15.6069	21.1993	26.4949	26.1677	18.4168	20.3971	21.2699		17.0969	2.61722	22.1835	1.56141	25.5679	0.94171	16.0458	4.0967	20.5793	4.38639	22.105	4.22989	16.1168	3.18047	20.0279	0.844045	24.6206	1.71327
ENSG00000021461	CYP3A43	0	0	0	0	0	0	0	0	0	0	0	0	0	0	0	0	0	0	0	0	0	0	0	0	0	0		0	0	0	0	0	0	0	0	0	0	0	0	0	0	0	0	0	0
ENSG00000021488	SLC7A9	0.086618	0.058785	0.056407	0.027935	0	0.011398	0	0	0	0	0.142525	0.060879	0	0.28331	0	0.108531	0.092021	0.158777	0.022644	0.188838	0	0.033739	0.117855	0.01335	0.0364	0.114037		0.0727015	0.0139165	0.00379933	0.00379933	0.028114	0.0162835	0.0475083	0.0475083	0.084432	0.0434925	0.11473	0.0861028	0.12342	0.0511296	0.0545957	0.0304564	0.0505313	0.0350425
ENSG00000021574	SPAST	6.96345	5.8243	5.47096	4.02638	4.92989	6.71166	6.07436	5.5712	9.98276	5.38471	5.70883	9.02744	3.54555	5.35507	7.28544	4.57974	5.47981	9.27967	7.13622	6.74631	7.63734	5.71219	3.67855	6.43001	4.1539	7.22733		6.39387	0.569573	6.11907	0.329982	4.80908	0.421367	7.02543	1.48162	5.88702	0.782397	5.97602	1.61265	7.72073	0.787552	5.93708	0.920819	5.67603	1.14295
ENSG00000021645	NRXN3	2.91887	1.55077	1.24815	0.617131	1.70162	2.27605	0.850583	2.19706	1.01354	1.54948	2.37044	3.58491	0.275136	2.39208	5.55522	0.387082	3.14238	1.47208	2.49793	1.39512	0.728683	0.246543	0.406954	1.26604	0.74871	0.782181		2.23482	0.684052	1.77456	0.462552	1.18897	0.314459	1.64449	0.394574	2.90275	1.49348	2.08404	0.967785	1.78838	0.355472	0.932309	0.167143	0.460727	0.141755
ENSG00000021762	OSBPL5	0.69392	1.01582	2.45338	2.12768	1.43724	1.27151	1.6175	1.76578	1.16199	0.77954	1.62604	3.28114	2.57272	3.97437	3.55323	3.02321	3.174	3.44499	1.44843	1.78442	3.65223	2.60905	5.25007	4.01126	2.09288	3.11541		0.854871	0.160951	1.5516	0.146441	2.0061	0.299565	1.18919	0.244742	3.16361	0.197327	3.27608	0.404631	2.22594	0.617191	3.07318	0.554192	3.83712	0.767982
ENSG00000021776	AQR	13.7778	6.83955	6.70339	6.4872	9.40903	9.03997	6.96908	9.16748	8.95503	5.78551	7.14874	11.4324	5.81775	9.38696	10.9887	5.30847	9.10212	9.19007	5.68376	8.46725	10.2123	5.42635	4.78777	9.08643	4.41612	7.60914		10.3087	3.46915	8.39218	0.7125	7.53321	0.939988	7.29643	0.917936	8.52445	1.68226	8.87904	1.64058	7.78036	1.06886	7.03723	1.37819	6.80881	1.71171
ENSG00000021826	CPS1	0.080818	0.092132	0.027191	0.03363	0.123694	0.106983	0.099637	0.129259	0.070093	0.669619	0.211629	0.075437	0.170673	0.191444	0.114305	0.109544	0.166919	0.241032	0.24368	0.547133	0.242451	0.164411	0.304641	0.139591	0.232876	0.628303		0.086475	0.005657	0.11196	0.00890582	0.061505	0.03115	0.317114	0.180926	0.136687	0.0248009	0.145851	0.0357141	0.343948	0.101595	0.33359	0.149797	0.237168	0.040567
ENSG00000021852	C8B	0	0	0	0	0	0	0	0	0	0	0	0	0	0	0	0	0	0	0	0	0	0	0	0	0	0		0	0	0	0	0	0	0	0	0	0	0	0	0	0	0	0	0	0
ENSG00000022267	FHL1	26.3132	21.4354	29.8797	33.4154	21.9127	26.7674	23.1547	23.2868	15.4927	6.28131	19.7345	26.2091	14.7888	26.219	24.338	11.1958	25.6016	30.0765	24.6747	24.9725	41.0636	53.5692	33.7849	34.1611	43.5097	34.7277		23.8743	2.43889	24.4029	1.18284	28.4026	3.40169	13.8362	3.97094	20.5071	4.67991	22.4056	3.80843	26.5746	1.75308	37.4662	3.02618	42.8059	5.77731
ENSG00000022277	RTF2	40.2042	38.4179	45.0236	33.1548	51.9371	55.8062	39.8952	48.8076	56.216	37.5831	40.5014	49.3113	25.5735	41.8743	39.9216	32.0471	41.3094	43.1422	40.9346	50.0969	47.1825	33.7476	53.901	35.2481	26.7732	49.3411		39.311	0.89315	48.1697	4.60419	43.3718	5.48453	44.7668	5.78625	36.8283	2.4248	38.9197	7.00997	44.7246	2.76074	37.1208	6.58174	44.9437	5.92451
ENSG00000022355	GABRA1	0	0	0	0	0	0	0	0	0	0	0	0	0	0	0	0	0	0	0	0	0	0	0	0	0	0		0	0	0	0	0	0	0	0	0	0	0	0	0	0	0	0	0	0
ENSG00000022556	NLRP2	191.34	137.892	202.468	139.134	251.353	201.603	157.107	245.971	225.109	165.943	174.418	204.09	149.446	205.083	200.489	158.933	201.536	230.41	138.195	187.25	225.698	103.765	221.231	215.459	106.278	194.504		164.616	26.724	201.56	25.6528	197.652	32.4844	188.49	18.4723	186.86	13.9648	186.206	18.3822	185.285	26.6382	172.08	33.4525	183.565	39.9206
ENSG00000022567	SLC45A4	9.19398	10.8567	5.30858	4.78733	7.03031	7.16417	8.52022	8.1821	6.58648	4.85088	8.0387	6.26235	2.85642	6.98685	6.64823	4.31819	7.23336	7.85493	7.53467	9.43558	6.31448	3.24698	5.3157	7.90675	5.11926	8.06804		10.0253	0.83137	7.9555	0.407524	5.70874	0.677701	6.49202	0.921456	5.96949	0.829994	5.36854	1.27335	8.27506	0.587577	7.03135	0.957179	4.95905	0.903288
ENSG00000022840	RNF10	52.7802	64.3334	49.7793	54.6266	48.1824	52.438	57.9967	49.8322	49.0791	74.7309	57.0756	55.3539	65.4647	51.302	53.2019	72.9715	48.0066	50.5539	80.5124	53.68	54.9446	68.0431	47.5056	48.4561	80.6215	53.0653		58.5568	5.77662	53.4223	2.40773	50.8627	1.93755	60.2952	7.57799	58.1021	7.57734	57.3735	4.21128	61.5821	9.50805	60.7143	10.0422	56.8311	6.00323
ENSG00000022976	ZNF839	2.08213	1.63863	2.6589	1.94033	1.795	1.58393	2.11133	2.40397	3.47529	1.71629	2.0588	2.39164	1.6755	3.20082	2.56139	2.02647	2.20163	2.36131	1.85224	3.26824	1.36171	1.4183	1.77234	2.59379	1.1829	2.18423		1.86038	0.221751	2.03308	0.239939	2.13141	0.267062	2.41679	0.538406	2.31168	0.155435	2.42265	0.440595	2.49393	0.414108	1.98698	0.419061	1.51745	0.128487
ENSG00000023041	ZDHHC6	13.139	11.7143	18.8225	8.88776	12.0264	11.398	11.6801	13.7541	22.6129	8.95116	15.0558	16.642	5.78577	13.3817	14.6342	9.6702	17.7267	11.9591	7.82828	11.3712	11.9217	7.55034	10.6091	13.1961	5.39697	12.48		12.4266	0.712365	12.2774	0.742825	13.2456	2.93198	15.54	3.95122	13.7326	2.13335	11.9365	3.21616	10.3862	1.29018	10.3577	2.48897	10.027	1.29503
ENSG00000023171	GRAMD1B	3.26937	6.80832	2.01923	4.80822	2.61354	2.62391	6.64501	3.72264	4.56319	5.38152	12.1252	8.20335	4.38315	8.35789	4.65148	5.16094	8.09644	4.07893	5.5486	4.28078	2.35078	4.14707	2.55422	5.26758	4.55166	4.42694		5.03885	1.76948	4.33052	1.19992	3.14699	0.848146	7.35664	2.39596	5.82591	0.931382	6.98147	1.29992	4.63611	0.459953	4.74873	0.261915	3.01736	0.567902
ENSG00000023191	RNH1	44.8911	69.3136	56.4446	82.1507	58.3661	56.8227	73.4239	54.2867	59.596	76.6764	62.0771	48.2119	86.33	61.9869	48.2387	78.0341	57.0234	47.249	67.1166	58.9517	60.7921	75.7891	80.3341	50.3493	78.7523	58.7477		57.1023	12.2112	61.5111	6.00122	65.6538	8.26706	66.1165	5.32832	61.7139	8.718	65.5096	11.1438	57.7724	5.76551	62.6164	8.42433	72.3051	5.90413
ENSG00000023228	NDUFS1	10.6193	9.26109	8.59219	6.2985	12.1102	10.4458	11.2744	11.0169	16.903	8.56981	10.6552	13.8566	5.45391	12.8151	12.7432	6.32449	10.5573	10.4275	10.5534	11.8109	8.76159	8.16067	6.28511	6.85404	5.07673	9.97383		9.94017	0.679084	10.9124	0.244839	9.00029	1.69005	12.0427	2.50361	10.3363	2.01922	10.7085	2.64446	10.9306	0.441653	7.30153	1.43127	7.73579	0.745796
ENSG00000023287	RB1CC1	10.4237	7.83922	9.67107	7.10309	6.37446	10.634	7.5433	7.67954	11.2288	9.29792	9.02656	13.6869	8.10533	8.83253	11.0563	8.38485	8.70494	10.0191	9.4831	8.53443	9.93998	8.40453	4.7862	10.476	7.54091	9.7612		9.13148	1.29226	8.61895	1.00829	7.71621	0.999806	9.8511	0.693294	9.45255	0.816436	10.2083	1.75196	9.34555	0.434073	9.25938	0.883667	7.71024	1.52773
ENSG00000023318	ERP44	17.7499	23.0318	17.0818	23.4413	18.9407	15.8503	21.7504	19.4664	11.537	24.8983	22.2556	14.1407	20.6648	17.3366	13.9322	22.7573	19.1783	18.129	26.171	25.4114	11.4102	26.119	20.1853	15.8934	22.068	21.9562		20.3909	2.64092	19.0224	1.71763	19.8213	1.88789	19.5636	4.08519	18.8398	2.59525	17.3807	1.88349	23.2371	2.56347	19.9725	2.03983	19.2382	4.27239
ENSG00000023330	ALAS1	28.7795	122.665	22.623	55.6228	39.0976	23.4608	75.9382	50.468	24.6541	120.865	76.4768	27.3432	45.8281	40.4285	29.4316	83.4367	44.9699	64.8349	115.681	104.043	27.1924	61.5992	43.6306	40.9085	78.338	76.0002		75.7223	46.9428	49.9557	15.1511	39.1144	9.52624	73.9987	27.8014	52.4877	16.0817	37.8666	5.48773	94.8533	15.3806	65.0822	12.1057	44.1407	9.93564
ENSG00000023445	BIRC3	2.81108	1.6104	3.60977	1.15476	1.91192	2.62368	1.36399	1.799	2.30104	0.836295	1.17472	1.96313	0.75048	1.89668	1.72899	0.992982	1.70247	1.82221	0.971669	1.75866	1.92551	0.624529	2.00981	3.2858	0.56085	1.96422		2.21074	0.600342	1.92889	0.369394	2.22548	0.725835	1.43735	0.442755	1.46218	0.235333	1.53676	0.393609	1.51751	0.273539	1.93696	0.786743	1.51995	0.44837
ENSG00000023516	AKAP11	4.708	2.68601	3.03995	2.37503	3.3378	3.63598	2.64357	3.99894	4.8551	2.45194	3.1705	4.566	2.21375	3.95583	4.6911	2.58863	3.87656	5.42299	2.91976	4.7337	4.49479	2.46233	2.06613	4.94936	2.3446	4.46965		3.697	1.01099	3.42616	0.405082	2.91759	0.284582	3.49251	0.712169	3.79206	0.625723	3.57853	0.704754	4.35882	0.746534	3.9212	0.800372	3.00775	0.752265
ENSG00000023572	GLRX2	4.23201	5.28168	5.27617	3.52907	4.71353	4.24342	3.99847	5.42097	4.87411	4.62405	3.6511	3.7511	3.30756	5.53831	1.76858	3.93282	2.12949	2.90904	8.2532	8.39425	3.26005	2.17327	4.87522	1.49101	2.08599	5.90009		4.75685	0.524833	4.55429	0.439074	4.50626	0.514883	4.38308	0.373046	2.65915	0.653467	4.19899	0.681791	6.51883	1.80535	3.15903	1.38125	3.43618	0.784942
ENSG00000023608	SNAPC1	6.45857	3.41185	7.06235	2.78903	4.8755	7.32983	2.96286	4.83844	7.6749	2.39518	4.50274	7.67166	2.67115	5.16275	5.81762	2.40718	5.97867	7.54539	3.71172	4.14756	7.33757	3.80741	5.86976	6.61027	2.35879	6.29342		4.93521	1.52336	5.04371	1.26481	4.90896	1.23372	4.85761	1.53442	4.67178	1.13233	5.16852	1.44352	5.13489	1.2118	5.08749	1.36741	5.67158	1.02387
ENSG00000023697	DERA	15.2328	20.193	21.0729	27.1919	20.4364	17.458	24.8661	17.5462	12.7219	11.566	13.0435	11.7698	14.9564	15.0405	9.17267	14.5397	12.9997	10.5636	18.131	18.9169	11.6543	19.0472	14.8336	9.91642	14.7309	15.6897		17.7129	2.48009	19.9568	2.4548	22.9004	2.1536	12.4438	0.448606	12.5584	1.70104	13.9222	1.07647	15.8705	2.66312	13.4457	1.78619	15.1784	2.14108
ENSG00000023734	STRAP	121.622	109.4	114.182	80.754	105.384	114.076	96.3387	115.933	121.64	85.938	100.383	113.63	77.7584	78.8404	95.7846	79.9066	85.3105	108.395	103.039	127.572	94.2925	99.1748	83.3456	83.1725	78.1795	107.135		115.511	6.11127	108.783	6.24496	100.106	10.004	102.654	10.3686	86.8377	4.6931	90.0761	11.7808	113.002	7.44727	89.4956	8.9366	92.2709	4.67995
ENSG00000023839	ABCC2	6.94028	2.48967	4.50734	1.90021	5.41352	4.18221	2.36542	6.45507	8.20951	2.85796	7.85405	6.72385	1.50333	9.29335	6.54636	1.98457	8.6245	2.39727	1.6464	3.41426	1.68701	0.476897	1.63599	1.67875	0.743208	2.3488		4.71497	2.22531	4.33423	1.18303	3.94036	1.05308	6.30717	1.72766	5.77854	2.00588	5.84018	2.29178	2.48597	0.512262	1.59025	0.465601	1.26663	0.395142
ENSG00000023892	DEF6	13.0772	23.4675	19.9024	32.0099	15.5718	16.4622	24.9796	15.8603	12.0862	17.5367	23.2836	12.6987	28.7409	20.6357	14.5899	24.7234	22.9706	13.135	20.5626	12.3702	16.4276	26.69	20.1804	17.4156	27.6048	17.416		18.2723	5.19515	19.1007	2.94461	22.4947	4.91908	17.6355	3.23279	20.5951	3.07216	20.6917	4.63107	15.3559	2.61265	20.8121	3.39634	21.0993	2.99794
ENSG00000023902	PLEKHO1	0.957235	0.722914	2.11921	1.02497	1.52137	1.87694	1.06252	1.91334	1.09373	0.32829	1.7052	1.04153	0.661909	1.81804	0.958655	0.701611	1.95352	1.15911	0.324146	0.888399	1.1882	1.04892	1.91299	0.831827	0.783158	1.0979		0.840074	0.11716	1.6176	0.27774	1.55518	0.316334	1.04241	0.398306	1.16501	0.342998	1.17382	0.340237	0.790551	0.245948	0.904294	0.0978157	1.38337	0.267845
ENSG00000023909	GCLM	15.7992	6.1777	8.10226	4.21138	8.00309	10.4437	5.18598	8.5335	24.0643	7.14873	8.40194	17.1304	5.12953	11.3776	13.2705	5.47456	11.2572	9.25614	5.86377	7.63231	7.0176	3.48522	5.68884	5.49161	3.67268	6.10617		10.9884	4.81074	8.0544	1.53656	6.77225	1.28075	13.205	5.44168	10.1785	2.39048	11.2125	3.46534	7.58408	0.97959	5.09015	0.730603	5.39722	1.03008
ENSG00000024048	UBR2	7.99986	9.18608	5.67243	9.31718	7.83172	7.67604	9.53466	8.18638	7.89082	7.28761	7.44944	8.38399	8.1506	8.42268	8.50311	6.78263	9.2057	7.99633	8.94415	8.89726	8.34349	8.43502	5.2825	8.89937	7.62412	9.64458		8.59297	0.59311	8.46569	0.554416	7.60711	1.05812	7.54262	0.180255	8.24134	0.777713	8.31909	0.0849814	8.61258	0.308423	8.72269	0.589908	7.35367	1.03592
ENSG00000024422	EHD2	29.8043	26.6937	30.734	49.8564	36.9863	29.1903	39.8063	29.9438	11.1692	12.1503	13.7004	10.9499	37.4803	20.1368	11.9029	22.9462	14.1578	18.93	13.1731	22.7814	31.8566	35.9372	30.988	25.1937	33.9007	26.4456		28.249	1.5553	32.9801	3.42001	39.1922	5.62928	12.34	0.736836	16.2019	3.41434	22.8556	7.77839	18.2948	2.79179	28.5133	2.71781	32.9273	1.52571
ENSG00000024526	DEPDC1	12.6281	3.72425	12.8215	6.49502	9.71462	12.2858	6.55991	9.20485	12.8217	3.22968	5.46212	13.3252	5.90603	9.54493	12.1308	5.63404	9.15948	6.27301	3.29391	5.70693	8.70007	5.51908	5.70215	7.46948	4.0774	6.31236		8.17618	4.45193	9.35019	1.65452	9.67704	1.82639	7.17118	2.89784	8.97034	1.87751	9.59205	2.14186	5.09128	0.913422	5.95308	0.995551	6.64043	1.03117
ENSG00000024862	CCDC28A	13.9643	13.5736	16.2439	14.8301	15.6074	14.3029	13.5482	16.6028	12.9112	12.8603	19.0739	13.1784	14.2057	12.5817	11.4835	14.7422	15.3388	13.0454	12.2224	17.1242	11.1934	13.6006	16.4358	11.1414	11.8289	14.6616		13.769	0.195371	14.818	0.918637	15.5605	0.408792	14.9485	2.06278	13.4399	0.995938	13.3219	0.474277	14.1307	1.51551	12.544	1.07726	13.7432	1.51503
ENSG00000025039	RRAGD	1.13995	0.772697	2.00988	2.14234	1.3604	1.86092	1.27948	1.11676	1.21195	0.740081	2.40794	2.0789	1.7039	2.21065	2.43038	0.888861	1.9356	1.13704	0.616652	0.89747	2.52622	1.64731	1.59514	2.21453	1.16213	1.19759		0.956325	0.183628	1.41905	0.225871	1.83754	0.241615	1.45332	0.496364	1.86682	0.490872	1.99782	0.151801	0.883722	0.150381	1.52475	0.345041	1.92289	0.302041
ENSG00000025156	HSF2	5.96425	3.55679	7.14958	5.07481	4.71545	6.22663	3.55122	5.00282	7.96334	2.95981	4.7895	7.85338	4.06035	5.34884	6.75938	3.98298	6.35565	5.72689	3.27819	4.2034	5.7777	4.60227	3.69839	4.85137	2.94569	5.27623		4.76052	1.20373	4.92689	0.773254	5.64661	0.758612	5.23755	1.46166	5.62947	0.842068	5.75419	1.11355	4.40282	0.713877	4.35776	0.716609	4.69279	0.60195
ENSG00000025293	PHF20	14.5367	10.8046	17.5834	15.469	13.5349	16.0101	12.2405	12.5913	16.8256	9.28167	12.2213	16.6732	12.7276	14.0297	15.1815	9.64323	15.6266	14.7164	11.1264	12.6514	16.5104	13.7022	12.995	14.5219	9.68911	13.1279		12.6707	1.86604	13.614	1.20236	15.5291	1.16911	12.7762	2.19536	13.3145	1.83573	14.4769	1.16073	12.8314	1.04025	12.4463	1.43613	14.4025	1.07351
ENSG00000025423	HSD17B6	0.673548	0.6945	1.94704	1.55384	2.1117	1.49232	0.961354	1.20706	1.01582	0.415739	1.44773	1.4267	0.998231	1.88028	1.03539	0.687382	1.70405	0.810453	0.635309	0.807162	1.07622	0.44988	0.941271	1.12943	0.932493	0.574817		0.684024	0.010476	1.22025	0.15342	1.87086	0.165485	0.959763	0.299226	1.2503	0.401683	1.43507	0.254661	0.750975	0.0578406	0.878914	0.162329	0.822457	0.190318
ENSG00000025434	NR1H3	18.2233	30.1288	12.8961	26.3862	18.7139	15.3148	30.9901	22.8396	17.5393	18.0455	28.6153	12.6267	17.2473	27.7266	18.3203	17.3139	31.6601	24.9443	22.5255	29.3114	14.9392	17.5988	21.5777	16.2105	16.392	22.2875		24.1761	5.95276	23.0482	4.52625	19.3321	3.90652	21.4	3.6106	22.2372	4.42962	19.2002	4.46701	25.5937	1.98565	18.2967	1.99613	18.0386	1.92892
ENSG00000025708	TYMP	16.7805	41.7449	28.5518	49.2019	24.4813	20.909	46.0495	22.2828	32.9869	37.4728	47.1709	24.6472	54.7365	55.9969	24.2032	46.7752	55.9045	23.1992	32.8726	32.7854	28.7005	35.7333	49.9157	25.0588	39.6321	30.7682		29.2627	12.4822	29.7471	8.16084	34.0784	7.65255	39.2102	4.1857	41.7826	9.05894	45.1269	10.2463	29.6191	3.21004	31.8197	4.23967	38.1165	6.23914
ENSG00000025770	NCAPH2	19.7355	18.4629	26.2884	16.869	24.3013	22.6152	22.5624	22.0532	31.8257	21.3246	23.414	26.322	20.7512	31.1864	23.1841	22.7602	25.2412	20.4538	26.0326	20.6787	26.9942	17.5453	29.5191	21.4676	19.1282	21.542		19.0992	0.636338	22.4102	0.179161	22.4862	2.86659	25.5214	3.20934	24.3396	1.37287	26.0865	3.01471	22.3884	1.82327	20.7126	0.792492	24.6862	3.64406
ENSG00000025772	TOMM34	21.0993	16.9421	23.0737	20.7406	24.4337	22.0278	19.233	21.5941	16.9015	14.6068	16.3039	13.9717	24.3449	17.9131	15.711	17.7939	18.9632	20.5973	13.3013	18.4457	23.5227	20.7718	24.624	20.7079	18.5259	20.2541		19.0207	2.0786	20.9516	0.86836	22.7494	1.07838	15.9374	0.687298	17.3287	0.832857	18.7432	3.02309	17.4481	2.16443	19.8293	0.664739	22.9728	1.14551
ENSG00000025796	SEC63	23.524	21.5077	19.6971	20.4158	17.4629	18.9739	20.9156	19.2148	22.2045	21.9198	21.694	26.167	20.0606	20.1302	24.0555	21.69	22.0459	21.462	21.7053	19.8484	16.1199	24.1861	15.6829	20.4713	19.2281	21.2057		22.5158	1.00815	19.7014	0.611069	19.1919	0.889065	21.9394	0.147674	22.7947	0.6873	22.1193	2.02396	21.0052	0.582668	20.3017	0.577156	18.663	2.76444
ENSG00000025800	KPNA6	20.7598	18.9897	17.0545	12.746	14.7557	16.6819	16.0468	17.4056	17.5801	18.3518	16.1989	19.3425	11.6263	15.1404	18.651	16.1099	16.8341	18.9288	20.9395	18.7317	15.5713	11.8843	12.4301	17.0388	12.4321	16.578		19.8748	0.885014	16.7115	0.392528	14.8521	1.24468	17.3769	0.62974	16.9801	0.835728	15.3697	2.23044	19.5333	0.705405	15.3497	1.46482	13.2952	1.1489
ENSG00000026025	VIM	1.01657	4.63672	2.45284	4.52422	3.61165	1.86893	8.53383	2.79223	0.133011	1.67713	0.380927	0.243729	6.50006	1.11139	0.097351	2.07439	0.294881	0.923605	3.13609	1.1965	0.377259	3.80738	1.0496	0.603652	2.7149	0.379446		2.82664	1.81008	4.39833	2.08486	3.52957	0.599362	0.730356	0.478766	0.779878	0.647574	2.61839	1.95693	1.75206	0.696482	1.23267	0.743938	1.74475	1.04942
ENSG00000026036	RTEL1-TNFRSF6B	0.779626	0.097085	0.828091	1.53717	0.295665	0.492077	0.114301	0.604398	0.806357	0.240794	0.173516	0.637538	1.58486	0.50103	0.870921	0.141536	0.482342	0.847489	0.139271	0.400803	0.294646	0.27236	0.251223	1.08207	0.054188	0.157107		0.438356	0.34127	0.403592	0.148235	0.886975	0.359598	0.406889	0.200676	0.476509	0.212642	0.90781	0.340812	0.462521	0.206761	0.431122	0.326828	0.272743	0.0125366
ENSG00000026103	FAS	0.032468	0.067041	0.179671	0.068476	0.334374	0.159368	0.13731	0.370241	0.216472	0.022517	0.151417	0.110612	0.028938	0.387484	0.166468	0.032001	0.21315	0.107639	0.026312	0.148584	0.092091	0.016529	0.212471	0.224383	0	0.082057		0.0497545	0.0172865	0.222306	0.0742409	0.194174	0.0770999	0.130135	0.0569922	0.1622	0.073969	0.175678	0.108496	0.0941783	0.0359328	0.102147	0.065548	0.10703	0.0570547
ENSG00000026297	RNASET2	2.52543	4.68577	5.37052	4.35797	3.62379	5.85604	5.17343	3.38633	6.83411	8.2749	11.7006	14.6947	10.9939	7.19605	9.32478	10.7979	22.1367	6.88181	6.55248	9.17791	8.12501	4.91435	17.7132	8.45488	11.3506	6.77876		3.6056	1.08017	4.80527	0.736325	4.45076	0.506368	8.93655	1.44327	12.8344	2.8055	10.9616	2.16473	7.5374	0.825745	8.86143	1.33535	10.2509	3.84458
ENSG00000026508	CD44	12.666	6.86707	8.48244	7.79826	7.06015	9.62339	15.4559	7.26874	3.21367	7.24765	1.31929	2.86021	8.4216	2.33962	1.86227	8.33219	1.49079	3.89631	9.77681	4.79648	2.97579	6.6728	2.41559	2.4972	8.8279	4.04218		9.76655	2.89948	10.7827	2.43349	7.78028	0.410679	3.92687	1.74813	3.98987	2.17131	4.54048	1.94637	6.15653	1.82869	5.12243	1.90566	4.02139	1.33553
ENSG00000026559	KCNG1	31.1562	37.5835	38.7592	44.3902	35.5062	37.5146	40.1836	31.9268	14.0489	29.082	7.23231	7.76341	27.792	7.1927	8.78569	29.2718	6.85746	18.918	27.4206	22.6709	23.155	20.9336	27.4393	21.042	33.7552	24.3652		34.3698	3.21366	36.5416	2.43268	39.5519	2.59502	16.7878	6.45442	14.7509	7.29886	14.2494	6.77331	23.0031	2.46011	26.3874	3.80672	23.8427	1.90926
ENSG00000026652	AGPAT4	2.41104	1.28239	2.10973	1.43526	2.35497	2.41298	1.45364	2.00741	1.96954	0.999684	1.85597	2.25425	1.43419	2.12231	2.76838	1.00087	2.17123	2.11128	0.954669	1.57165	1.78185	1.10814	1.82571	2.99779	0.955086	1.77918		1.84671	0.564323	1.95801	0.278036	1.96665	0.274967	1.6084	0.306117	1.9634	0.51628	1.93692	0.254231	1.54587	0.334135	1.91069	0.593333	1.5719	0.232225
ENSG00000026751	SLAMF7	0.01441	0.219342	0	0.044292	0.433852	0	0.159271	0.025232	0	0.033342	0	0.011289	0.035116	0.061785	0	0	0.06206	0	0.075739	0.042623	0	0.05679	0.013825	0	0.025238	0.072505		0.116876	0.102466	0.061501	0.0494247	0.159381	0.13783	0.011114	0.011114	0.0103433	0.0103433	0.0360633	0.0145846	0.039454	0.0219213	0.032581	0.02125	0.0235383	0.0170981
ENSG00000026950	BTN3A1	0.366638	0.683693	0.140358	0.697586	0.187288	0.183531	0.958886	0.654574	0.374271	0.845937	0.908425	0.137394	0.876353	0.408855	0.424715	0.956565	0.604241	0.749856	0.456391	1.10087	0.317051	0.515776	0.705049	0.620713	0.554641	0.703413		0.525165	0.158528	0.598997	0.225544	0.341744	0.178436	0.709544	0.168604	0.649636	0.158913	0.474201	0.215807	0.769039	0.186292	0.626256	0.0430361	0.512625	0.112016
ENSG00000027001	MIPEP	11.7935	7.69055	12.3078	7.64164	14.5118	14.0999	7.39801	12.0381	13.9562	4.65311	8.89609	12.8725	4.86732	11.8279	11.5112	4.77718	11.0391	8.54446	4.62797	9.0648	9.99414	4.48333	8.45474	6.96232	4.35024	8.34961		9.74203	2.05147	11.1787	1.98182	11.4871	2.02526	9.16848	2.68904	9.15676	2.19185	9.85589	2.51245	7.41241	1.4003	6.55406	1.17243	7.64407	1.64166
ENSG00000027075	PRKCH	29.652	50.6393	20.1544	35.8654	31.6367	26.5055	40.4163	39.2726	23.0524	49.4295	43.31	17.8687	36.2133	25.2351	22.6162	41.6913	32.8734	44.9034	53.6868	46.056	21.7246	47.1409	29.0466	39.3191	38.0788	46.7873		40.1457	10.4936	35.3981	4.45857	29.2188	4.69372	38.5973	7.97066	32.6158	5.52588	26.4391	5.32975	48.2154	2.75587	41.3951	2.71977	32.6374	7.55352
ENSG00000027644	INSRR	0.006563	0.014149	0.010261	0	0.004933	0	0	0.007792	0	0	0.010923	0.005075	0.006166	0	0	0.013831	0	0.014248	0.020806	0.008074	0.008347	0.010959	0.014798	0	0	0		0.010356	0.003793	0.00259733	0.00259733	0.00506467	0.00296283	0.003641	0.003641	0.00461033	0.00461033	0.003747	0.00189979	0.014376	0.00367597	0	0	0.011368	0.00187344
ENSG00000027697	IFNGR1	43.1512	37.2652	36.8306	32.3914	35.0361	33.6077	37.422	43.2264	28.3812	34.9512	39.1342	27.142	25.1228	28.0089	27.0197	28.3061	30.5745	35.0588	35.7601	43.5577	20.2019	26.8535	27.5417	28.9483	22.0112	37.7888		40.2082	2.94301	38.0854	2.79642	34.7527	1.2893	34.1555	3.12952	29.2071	1.58818	26.7579	0.854985	38.1256	2.72362	29.5828	4.56562	24.8657	2.34036
ENSG00000027847	B4GALT7	9.54681	10.8851	8.63634	11.7431	15.2919	8.56264	12.1318	12.8604	7.95266	7.07371	13.3874	8.57145	9.21996	12.3928	8.42576	8.77945	11.8221	9.58133	6.78317	12.2854	9.95216	8.28898	14.2147	6.72152	8.60407	9.51292		10.2159	0.669135	11.185	1.32792	11.8905	1.9227	9.47126	1.97444	9.48497	0.888248	10.0614	1.18064	9.54996	1.58843	8.2795	0.821987	10.8186	1.76462
ENSG00000027869	SH2D2A	1.84267	2.36683	2.51365	3.09962	2.54414	2.39358	3.03643	2.06612	0.434671	0.919744	1.9188	1.67755	1.30128	3.16938	1.30878	0.501237	1.08352	1.09237	0.672498	1.96029	1.60983	1.44642	0.766168	0.34445	1.81631	0.54937		2.10475	0.262078	2.49871	0.284992	2.71913	0.190447	1.09107	0.436913	1.2003	0.376223	2.0494	0.570424	1.24172	0.379179	0.903375	0.460282	1.27414	0.25833
ENSG00000028116	VRK2	16.9209	10.4187	13.4652	10.3116	14.5532	11.8883	11.8443	15.4693	14.8018	8.51818	9.69429	13.3972	7.52024	14.2551	12.3326	9.00981	14.3783	12.0253	8.47221	12.3463	11.9117	7.66364	8.47667	10.7276	6.60883	10.6362		13.6698	3.2511	13.0673	1.20106	12.7767	1.27192	11.0048	1.92865	11.6068	1.33995	11.7242	2.1165	10.9479	1.24132	9.32419	1.35794	9.35067	1.30184
ENSG00000028137	TNFRSF1B	16.5567	123.726	9.26467	60.9835	20.8288	11.7632	92.5978	44.2471	10.6683	263.144	163.524	5.42116	119.676	19.9663	9.4041	229.913	36.2779	64.8089	181.227	136.983	7.76452	104.239	63.5662	63.1161	175.245	131.533		70.1412	53.5844	49.536	23.4843	30.359	15.6719	145.779	73.4217	91.8552	69.4625	48.3543	35.9069	127.673	33.9278	123.298	32.6295	58.5233	27.9637
ENSG00000028203	VEZT	17.4184	13.6244	19.242	11.2066	18.289	17.435	14.6421	22.441	18.0012	18.4198	19.6215	20.059	10.9	19.7939	21.131	16.8714	19.113	21.81	20.1637	25.7076	19.2403	17.4725	16.8307	22.2388	13.3536	26.8652		15.5214	1.89702	18.1727	2.28136	16.2459	2.5346	18.6809	0.48561	19.9244	1.53766	16.9176	3.0098	22.5604	1.64378	20.8192	3.96453	17.8478	0.720453
ENSG00000028277	POU2F2	0.866469	0.293013	0.624622	0.235308	0.496159	0.358875	0.625338	0.681973	0.396008	0.098822	0.196775	0.437401	0.080009	0.479277	0.408977	0.218811	0.267602	0.374715	0.083546	0.223294	0.159267	0.174993	0.157953	0.255887	0.073324	0.245279		0.579741	0.286728	0.555395	0.099611	0.45203	0.114531	0.230535	0.0874351	0.307887	0.0552239	0.332229	0.126688	0.227185	0.0840758	0.191497	0.0591656	0.164071	0.00547416
ENSG00000028310	BRD9	16.493	10.0384	15.2638	9.17705	11.2567	13.9734	11.1515	13.073	23.5342	8.01587	12.0763	15.1956	7.32349	13.9367	15.2346	8.14943	12.3139	15.1726	10.0685	12.5771	10.5812	7.41621	12.7771	11.6587	7.37134	9.78424		13.2657	3.22732	12.7326	0.832203	11.8992	1.7862	14.5421	4.64631	12.0708	2.0801	12.1519	2.44141	12.6061	1.4735	9.60474	1.24089	10.2582	1.55595
ENSG00000028528	SNX1	9.84477	17.5999	15.8383	6.51693	11.2426	8.4253	8.71636	12.4886	12.0529	7.55938	10.5504	10.1713	5.11429	11.852	11.1188	6.54247	10.9203	9.01736	11.6203	11.313	7.42352	4.7336	10.4722	8.91774	4.69117	10.0194		13.7223	3.87757	9.87676	1.30863	11.1993	2.69094	10.0542	1.32069	9.40542	1.4407	9.04587	2.02478	10.6502	0.821231	7.8761	1.62391	7.54311	1.65768
ENSG00000028839	TBPL1	6.95524	7.96586	5.56761	4.7322	5.11237	7.12248	5.87895	5.30218	5.35314	8.97771	5.69638	5.32605	3.77576	4.18756	5.01179	6.57518	4.09813	8.15991	9.83862	11.4694	4.2333	4.23954	6.21492	4.98586	4.29494	7.56883		7.46055	0.505309	6.1012	0.537099	5.1374	0.241487	6.67574	1.15524	5.28346	0.681038	4.42979	0.463632	9.82265	0.955411	5.61654	0.996311	4.89592	0.659501
ENSG00000029153	ARNTL2	3.82644	4.4112	3.53644	2.94357	3.81473	3.53739	2.91636	3.3619	3.75788	2.60731	2.52074	3.38557	2.03561	3.61576	2.50534	2.51946	2.57422	4.54805	3.25267	7.03809	2.74356	2.17538	2.64613	3.08025	2.6101	3.26245		4.11882	0.292379	3.27189	0.184839	3.43158	0.256888	2.96198	0.398734	2.50002	0.0130354	3.01232	0.492851	4.94627	1.11075	2.98427	0.194334	2.52169	0.175426
ENSG00000029363	BCLAF1	25.6175	16.9032	17.5562	11.0976	25.1496	18.8678	17.9818	28.5971	32.4319	14.6997	23.1668	29.0736	10.98	28.8045	23.7193	9.64635	22.5775	22.5802	18.3183	21.8539	18.266	11.6492	16.5181	19.1173	10.1846	22.353		21.2604	4.35718	21.8156	3.40038	17.9345	4.06086	23.4328	5.12057	19.9057	5.18568	22.9527	5.98685	20.9175	1.31638	17.2183	3.63879	15.4778	1.97965
ENSG00000029364	SLC39A9	21.4856	17.6807	19.2862	20.4233	21.7649	25.2236	18.1974	21.1152	21.3193	16.1691	20.9957	27.9675	17.7383	22.4211	26.9806	16.8026	22.9746	22.5813	17.4261	19.5507	28.6547	18.4382	14.3606	20.18	16.7232	21.5502		19.5831	1.90247	21.5121	2.03796	20.4914	0.716342	19.4947	1.66541	22.3313	2.97084	22.709	2.95643	19.8527	1.49583	19.4845	1.43618	20.4845	4.25132
ENSG00000029534	ANK1	10.9	6.11867	11.633	3.10403	16.2645	10.2965	3.68526	14.44	15.6673	7.24137	15.0354	16.969	3.44869	21.5606	20.4313	5.42757	20.653	11.411	2.09426	6.65681	11.2731	1.05375	9.83016	15.089	1.62047	9.1		8.50932	2.39064	9.47395	3.13176	10.3338	3.85424	12.648	2.70947	15.3848	4.97879	13.9928	5.43611	6.72069	2.6897	8.60317	3.89597	7.38566	3.19324
ENSG00000029559	IBSP	0	0	0	0	0	0	0	0	0	0.051756	0	0	0	0	0	0.143055	0	0	0	0	0	0.042319	0	0.135422	0	0		0	0	0	0	0	0	0.017252	0.017252	0.047685	0.047685	0	0	0	0	0.0451407	0.0451407	0.0141063	0.0141063
ENSG00000029639	TFB1M	3.46791	2.72633	4.19396	3.32509	3.97052	3.72582	2.95341	4.92894	4.91139	2.87455	3.48051	4.16216	3.16439	4.22829	4.1623	2.80842	4.65688	3.38815	2.41708	4.31842	2.94779	3.37584	3.92902	3.14219	1.91549	3.86435		3.09712	0.370791	3.86939	0.574789	3.82986	0.260497	3.75548	0.603846	3.94147	0.600649	3.85161	0.344141	3.37455	0.548912	2.97401	0.568836	3.41755	0.284023
ENSG00000029725	RABEP1	17.0561	9.90091	10.939	7.37238	11.4318	14.9296	9.25376	13.2464	17.8638	7.76221	13.2026	23.5985	6.78269	13.6148	20.611	6.97109	13.1456	17.7778	8.69912	11.9761	17.0771	6.17861	7.43393	15.0134	6.27967	12.8253		13.4785	3.57757	12.4766	1.68307	9.91442	1.27896	12.9429	2.91895	13.8065	3.93753	14.6653	4.88265	12.8177	2.65435	11.3728	2.62372	10.2299	3.44272
ENSG00000029993	HMGB3	14.5139	19.2593	22.5281	26.8062	20.6002	20.2562	26.9171	20.5066	28.3157	34.097	26.9133	24.2887	37.3972	27.3396	20.0999	44.9711	30.3242	20.5145	40.8696	25.3878	28.676	38.7153	45.7623	33.3195	43.8342	40.5863		16.8866	2.37271	22.56	2.17979	23.3115	1.83384	29.7753	2.19843	31.6393	7.23544	29.6752	3.9602	28.924	6.13625	39.2466	3.10835	37.7179	4.95754
ENSG00000030066	NUP160	29.558	19.2576	22.9111	19.6647	28.0605	29.742	18.5843	30.3368	31.7041	18.5914	32.1037	33.7281	20.3005	26.7926	37.7945	16.2923	32.1383	32.9028	15.8823	25.6254	33.6349	20.2331	18.3845	30.211	14.9905	29.0595		24.4078	5.15022	26.221	3.82222	23.5454	2.44434	27.4664	4.439	28.9134	6.48271	26.9404	3.87693	24.8035	4.93057	24.7537	4.89287	24.0842	4.80509
ENSG00000030110	BAK1	23.5875	22.0336	20.2822	16.8386	24.9169	23.8345	20.5324	24.1148	19.4169	12.9815	23.2053	19.8943	14.3725	18.0574	19.3832	13.6909	20.1774	21.7065	12.6215	21.4503	19.7647	11.3991	18.8065	14.7899	12.5305	18.498		22.8105	0.776936	22.8272	1.15027	20.6792	2.34045	18.5346	2.98415	17.3501	1.83337	17.4414	1.62349	18.5928	2.98657	15.2728	1.73952	16.6568	2.64335
ENSG00000030304	MUSK	0.036539	0	0	0.005447	0	0	0	0	0	0	0.01234	0.015962	0	0.306944	0.031607	0	0.138585	0.005452	0	0	0	0	0	0	0	0		0.0182695	0.0182695	0	0	0.00181567	0.00181567	0.00411333	0.00411333	0.0364077	0.022534	0.107635	0.0997608	0.00181733	0.00181733	0	0	0	0
ENSG00000030419	IKZF2	0.129671	0.04626	0.200744	0.111059	0.151961	0.166325	0.1256	0.180579	0.08173	0.136369	0.051727	0.140016	0.271439	0.110377	0.146416	0.181352	0.142749	0.32527	0.110038	0.148745	0.323491	0.139929	0.161157	0.494454	0.100063	0.27239		0.0879655	0.0417055	0.157501	0.0164729	0.154588	0.0259231	0.089942	0.0247766	0.155389	0.0131861	0.173944	0.0494927	0.194684	0.066242	0.288969	0.114152	0.208192	0.0579741
ENSG00000030582	GRN	82.5907	165.525	106.734	193.234	134.481	99.5258	200.871	133.024	55.0908	221.633	159.995	52.8545	355.427	115.555	75.2345	246.675	119.376	105.829	151.3	147.332	114.343	238.32	269.716	143.202	273.944	194.798		124.058	41.4672	144.473	29.8106	144.816	25.4994	145.573	48.6144	146.748	51.4894	174.612	92.2013	134.82	14.5408	203.981	38.0202	207.459	47.4324
ENSG00000031003	FAM13B	4.67406	2.25891	3.02424	0.693461	4.10474	2.41243	1.93226	4.64099	4.91352	2.52558	3.72054	5.50859	0.523748	4.63283	5.08291	1.14168	4.88059	4.99584	1.81939	3.99789	2.56671	0.657195	3.36778	5.78812	0.547457	4.61661		3.46648	1.20758	2.99523	0.834472	2.60748	1.00656	3.71988	0.68934	3.62719	1.24882	3.55506	1.53659	3.60437	0.937834	3.65073	1.58806	2.19723	0.80399
ENSG00000031081	ARHGAP31	1.99844	4.09963	0.840057	2.01037	1.91053	1.49834	2.69575	2.02796	0.947229	1.73378	2.31096	1.27486	1.34145	2.1781	1.29233	1.56056	2.07978	1.8094	2.04997	2.8641	1.31187	1.2014	1.51347	1.37905	1.79388	2.67327		3.04903	1.0506	2.07402	0.34643	1.58699	0.374574	1.66399	0.395218	1.66829	0.253941	1.59814	0.290621	2.24116	0.319118	1.94873	0.381546	1.34225	0.0913594
ENSG00000031691	CENPQ	4.57566	2.63127	6.05175	3.93816	3.79691	3.62529	3.69186	4.53167	5.77034	3.82485	3.14621	6.37241	3.95251	5.90275	4.81593	3.60682	5.07201	3.41166	3.8047	4.0305	3.39842	3.97162	4.75728	3.28739	3.97164	3.72714		3.60346	0.972196	3.94961	0.291665	4.59561	0.729215	4.24713	0.786397	4.46133	0.42931	5.40922	0.740867	3.74895	0.180807	3.66206	0.200188	4.04244	0.393865
ENSG00000031698	SARS1	143.56	184.533	170.81	192.184	166.373	176.831	172.301	162.96	158.095	203.283	146.575	139.573	153.457	118.43	124.693	175.148	131.746	143.661	194.087	137.227	149.71	160.091	151.729	123.51	149.372	127.316		164.047	20.4867	170.697	4.08381	176.456	7.96792	169.318	17.3052	143.23	16.0282	137.153	10.1834	158.325	17.9774	133.399	8.0615	153.843	3.17795
ENSG00000031823	RANBP3	16.3608	18.4385	16.3009	16.8116	19.3705	27.1615	24.1146	18.6818	16.3622	17.6462	16.733	17.399	26.0275	25.2809	24.903	22.9547	15.9726	18.4686	15.2003	16.3977	26.7597	23.8502	26.2906	26.581	24.8284	16.9762		17.3997	1.03885	23.3193	2.47996	17.4943	0.949611	16.9138	0.381545	21.321	2.66781	22.9025	2.76014	16.6889	0.954623	22.7952	2.95317	25.6335	0.901882
ENSG00000032219	ARID4A	4.14607	2.69733	5.4998	1.96268	3.61188	4.37254	3.40796	3.7524	5.17518	2.05834	3.98618	5.22376	2.15244	4.4941	4.3066	2.33874	5.34005	4.92936	2.57452	3.66127	3.78181	2.07026	4.76513	5.2902	1.91757	3.67811		3.4217	0.724372	3.8443	0.282217	3.69145	1.02185	3.7399	0.908143	4.02749	0.905245	3.95677	0.926427	3.72172	0.680456	3.62862	0.973909	3.53907	0.787352
ENSG00000032389	EIPR1	16.2874	15.055	17.2003	13.8507	15.1096	17.6729	13.4764	15.2184	13.2615	13.8146	17.8814	15.2792	11.444	14.1781	15.2714	13.0741	14.8591	14.5254	12.8655	18.4052	15.2441	10.7347	15.8981	13.1379	11.31	14.7708		15.6712	0.616162	15.4559	1.21722	15.3869	0.976834	14.9858	1.45656	14.7073	0.829517	13.6337	1.14009	15.2654	1.64142	13.0729	0.999567	13.959	1.62316
ENSG00000032444	PNPLA6	52.2509	42.1356	60.7778	44.6193	54.7537	59.899	40.8979	52.1633	58.8713	31.8049	45.5185	53.4005	40.1089	51.2198	61.2589	34.2474	45.0352	50.2493	28.9609	39.108	56.9154	31.0595	49.5432	50.1588	34.2366	41.5736		47.1932	5.05767	50.9867	5.51659	53.3836	4.7146	45.3983	7.81363	46.5137	7.89544	48.2431	4.11551	39.4394	6.14767	41.9897	4.60106	45.8394	7.69026
ENSG00000032742	IFT88	4.56747	2.44342	4.88179	2.12536	4.06743	4.51661	2.09537	3.98802	6.61	2.00036	4.34419	6.08786	1.73742	5.96042	5.32559	2.16953	5.90659	4.72804	2.04956	4.02765	4.80142	1.11581	4.28685	4.56372	1.46268	4.32101		3.50545	1.06202	3.53333	0.734995	3.69152	0.817609	4.31818	1.33075	4.57564	1.23117	4.59523	1.42938	3.60175	0.802	3.44914	0.995695	3.40136	1.15239
ENSG00000033011	ALG1	8.91539	4.96714	8.49708	3.00538	9.21918	10.1478	5.1596	7.7963	17.4191	5.17348	8.28532	10.6118	2.87988	11.1539	8.91066	3.87682	8.77462	6.85192	7.00262	8.65798	8.81183	2.37298	7.15054	5.65119	3.02699	7.30175		6.94126	1.97412	7.70125	1.44077	6.90721	1.96202	10.2926	3.67473	7.24746	1.68537	8.21519	2.67224	7.50418	0.578541	5.32664	1.24464	6.11179	1.92994
ENSG00000033030	ZCCHC8	6.95139	8.98104	6.03493	7.63467	6.82536	5.77826	8.81475	7.46881	7.06608	13.504	9.57337	7.11164	9.90565	7.23432	6.36427	12.9544	7.76679	9.12183	11.6668	7.99167	4.56647	9.51652	6.72866	10.2171	9.4146	9.05172		7.96622	1.01483	7.35394	0.87844	6.83165	0.461814	10.0478	1.87354	9.6935	1.90271	8.08387	0.911578	9.59342	1.0868	9.56115	0.344309	6.93722	1.43276
ENSG00000033050	ABCF2	22.9417	15.7923	13.3399	7.4028	18.8757	16.0251	12.123	19.6034	26.3214	14.3822	16.4689	19.6067	6.11721	14.6962	17.5493	8.62628	14.2254	19.3457	10.7865	20.6553	14.8347	4.9945	9.79055	11.0986	5.89253	13.3374		19.367	3.57472	15.9172	2.16008	13.2061	3.31262	19.0575	3.68158	13.6049	2.62724	13.4734	3.9418	16.9292	3.09452	10.1095	2.20531	9.87324	2.84091
ENSG00000033100	CHPF2	10.5062	9.15561	10.0479	7.90219	10.9342	8.8759	8.73032	11.4357	9.68603	7.99378	13.2315	8.71373	7.22847	13.2965	10.2657	8.24417	12.5757	9.96811	6.45084	10.2596	10.4036	6.22091	11.7105	11.3171	6.21342	10.261		9.8309	0.675291	9.68066	0.878552	9.62807	0.900073	10.3038	1.54322	10.3167	1.21155	9.74623	1.82617	8.89284	1.2239	9.26387	1.55539	9.44502	1.65561
ENSG00000033122	LRRC7	0.002564	0.000965	0.005274	0.000548	0.001917	0	0	0	0.002608	0.003118	0.001168	0.001555	0.01172	0.002241	0	0.000304	0.001064	0.00215	0.002578	0.000857	0.00126	0.001347	0.000803	0.002083	0.001236	0.001273		0.0017645	0.0007995	0	0	0.00257967	0.00140394	0.002298	0.000583866	0.000278667	0.000154097	0.005172	0.00327998	0.00186167	0.000517305	0.00153067	0.000276373	0.00113667	0.000168713
ENSG00000033170	FUT8	19.5877	21.9117	19.1535	18.9124	17.1487	24.4358	21.7845	18.2947	36.7042	19.7436	34.5722	40.478	21.4206	34.8678	43.4227	22.4267	36.3128	23.5869	18.4082	19.155	30.2458	18.0504	15.6112	23.2357	18.1216	20.9117		20.7497	1.162	21.505	1.77828	18.4049	0.631931	30.34	5.33384	34.6317	6.29681	32.2555	5.65433	20.3834	1.61621	20.7563	1.47835	21.3025	4.52676
ENSG00000033178	UBA6	8.78458	5.40563	7.81566	5.36835	5.85259	7.85591	6.0483	6.92629	8.28547	5.07236	5.40503	7.45201	4.49812	5.73343	6.69702	5.12166	6.52714	7.33518	7.02027	7.26385	6.2124	6.37981	3.67524	7.38375	5.18214	7.09386		7.0951	1.68947	6.9435	0.521884	6.34553	0.748237	6.25428	1.02012	6.16374	0.521088	5.89452	0.85651	7.20643	0.0953336	6.55325	0.690644	5.42249	0.874958
ENSG00000033327	GAB2	30.3942	46.7588	14.2384	22.5452	23.4596	18.4188	31.5961	33.1267	33.8758	76.8379	59.431	29.184	37.0319	35.9877	34.3258	57.1362	42.3518	53.9047	63.5684	48.8482	27.089	31.0202	23.4844	41.6788	42.7081	40.9036		38.5765	8.18232	27.7139	4.66848	20.0811	2.93324	56.7149	12.4762	44.6439	6.67393	34.0679	2.46049	55.4404	4.31817	41.7635	0.522624	27.1979	2.17607
ENSG00000033627	ATP6V0A1	19.0663	29.8584	13.4914	15.6091	15.6407	15.6403	19.3864	19.5913	15.0402	36.2476	20.3717	16.5463	17.1585	12.6295	16.6147	21.5884	14.5079	21.0526	33.6562	26.0623	14.3986	14.9422	10.9426	17.18	21.0474	19.9152		24.4624	5.39604	18.206	1.28422	14.9138	0.711218	23.8865	6.3693	17.1929	2.38842	15.4447	1.41867	26.9237	3.66374	19.3809	1.14794	13.4278	1.25246
ENSG00000033800	PIAS1	8.9386	6.45031	9.06307	8.60181	7.05839	8.63986	7.40371	8.38388	6.52085	5.86648	9.45335	12.8188	7.88598	10.7847	15.0822	6.96174	11.6278	8.00958	6.4632	5.92302	8.73878	7.1088	5.26511	9.43265	5.55983	6.58106		7.69445	1.24415	8.14248	0.376705	8.24109	0.606155	7.28023	1.10286	11.1299	2.34667	10.4965	1.43125	6.7986	0.625246	7.19118	1.15886	7.03756	1.00339
ENSG00000033867	SLC4A7	12.5989	7.11834	6.86178	7.57325	6.08497	10.3049	7.925	6.7513	13.8435	3.11149	6.93379	11.4106	8.54608	6.47399	10.5035	4.52014	4.58222	8.44115	5.06558	6.02917	5.75378	6.44602	1.30448	4.18576	3.65201	5.01181		9.8586	2.74026	8.32708	1.04536	6.84	0.429769	7.96292	3.1405	6.81773	1.86149	8.81022	1.43118	6.51197	1.0039	4.28319	0.395554	4.50143	1.61091
ENSG00000034053	APBA2	0.02068	0	0.078813	0.047665	0.096499	0.03828	0.153723	0.033524	1.03141	0.112427	2.05883	1.44027	0.282204	3.19845	1.19676	0.038219	3.12681	0.083068	0.098416	0.087342	0.170677	0.097202	0.176195	0.119293	0	0.081704		0.01034	0.01034	0.0751757	0.0392977	0.0743257	0.0142746	1.06756	0.56217	1.29523	0.755767	1.64031	0.847769	0.0896087	0.00457324	0.066999	0.0352131	0.148025	0.0254612
ENSG00000034152	MAP2K3	21.4589	21.857	18.2103	13.7905	21.8858	19.5297	18.6968	21.3323	18.6035	14.7363	21.7999	19.2657	12.2851	17.216	21.4039	14.7623	17.2354	26.6916	15.514	22.0329	21.7406	10.4515	21.4841	21.9687	15.143	20.925		21.6579	0.199042	19.8529	0.777769	17.9622	2.34021	18.3799	2.04213	17.9037	1.92565	16.2556	2.07156	21.4128	3.24156	19.3456	2.12277	17.8921	3.721
ENSG00000034239	EFCAB1	0.022602	0	0	0	0	0.071491	0	0	0	0	0	0	0	0	0	0	0	0	0	0	0	0	0.022278	0	0	0		0.011301	0.011301	0.0238303	0.0238303	0	0	0	0	0	0	0	0	0	0	0	0	0.007426	0.007426
ENSG00000034510	TMSB10	1294.61	1260.32	2305.41	1808.48	2061.4	2093.16	1572.43	1634.48	1872.25	1050.59	1423.66	1337.56	1444.19	1643.09	1027.78	1186.36	1590.28	1004.75	1189.27	1205.27	1667.34	1445.75	3145.59	1028.44	1109.73	1334.87		1277.46	17.1422	1766.69	164.215	2058.43	143.459	1448.83	237.529	1253.51	153.432	1474.95	89.528	1133.1	64.3377	1157.68	91.6491	2086.23	533.53
ENSG00000034533	ASTE1	1.63204	1.37774	1.67587	1.51833	2.08633	2.03567	1.5561	1.97368	2.04003	1.24206	1.51993	2.13038	1.43834	2.22922	2.08673	1.29113	1.89373	1.2574	0.936877	1.75291	1.46813	1.40247	1.78846	1.81568	0.861531	1.94767		1.50489	0.127151	1.85515	0.150592	1.76017	0.1693	1.60067	0.233863	1.8865	0.302955	1.93265	0.248793	1.31573	0.237366	1.54163	0.342176	1.55302	0.119238
ENSG00000034677	RNF19A	10.474	11.9133	9.65429	16.108	8.7905	9.79426	11.3726	9.98001	8.93118	9.48967	8.29984	8.93655	15.4582	9.16448	8.20947	12.0046	9.4509	12.1837	10.8571	10.9667	8.9286	18.8667	7.78857	11.4571	13.2887	11.7001		11.1937	0.719666	10.3823	0.498045	11.5176	2.30872	8.9069	0.34369	10.0193	1.09909	11.1864	2.13691	11.3358	0.425116	12.1486	0.574334	11.8613	3.51814
ENSG00000034693	PEX3	10.025	3.80098	13.4543	3.1454	8.74865	10.838	4.48019	9.10671	11.7595	3.64291	6.40566	13.339	2.05536	6.87849	10.7998	2.68126	7.46115	8.1933	3.43701	6.89651	8.89771	1.84273	6.57998	7.01761	1.82507	7.34837		6.913	3.11203	8.14165	1.89773	8.44945	2.97968	7.26936	2.38252	6.77235	2.34384	7.4243	3.26873	6.17561	1.41955	5.39702	1.78852	5.77348	2.07614
ENSG00000034713	GABARAPL2	45.4141	47.773	62.3016	39.6394	40.2894	53.4662	38.8194	40.4765	52.9876	46.3162	42.9008	40.5699	35.3333	31.799	33.1358	37.0938	35.9835	43.2963	52.3089	44.0711	40.3405	34.6599	43.546	36.6072	30.4423	38.741		46.5935	1.17943	44.254	4.63085	47.4101	7.4481	47.4015	2.96196	35.2121	1.14672	35.9007	2.54778	46.5588	2.88375	35.2635	2.48806	39.5154	2.59816
ENSG00000034971	MYOC	0	0	0	0	0	0	0	0	0	0	0	0	0	0	0	0	0	0	0	0	0	0	0	0	0	0		0	0	0	0	0	0	0	0	0	0	0	0	0	0	0	0	0	0
ENSG00000035115	SH3YL1	29.1443	33.3184	43.7903	41.091	30.8223	36.0441	35.1363	32.5347	17.7166	20.684	17.9023	16.3719	26.4948	20.4393	18.6602	25.3168	20.6438	37.6656	36.8856	32.0421	41.2398	46.9905	35.6379	44.4235	35.2775	37.334		31.2313	2.08706	34.5717	1.05168	38.5679	3.95039	18.7676	0.959685	21.8874	1.92424	21.102	2.94096	35.5311	1.75897	39.0117	2.77028	41.2894	3.27731
ENSG00000035141	FAM136A	25.9516	22.2826	24.0829	14.3013	27.7338	24.0569	19.7274	28.2821	48.8206	19.2444	29.0801	35.3498	14.3172	31.3927	26.7497	13.0474	34.9558	23.8723	20.2322	31.0628	20.7547	11.7653	24.7298	15.5379	13.2234	23.0217		24.1171	1.8345	24.0222	2.4696	22.0394	4.01	32.3817	8.69604	24.5766	6.12616	27.0199	6.45325	25.0558	3.18202	17.261	2.95682	19.0833	3.83471
ENSG00000035403	VCL	56.4989	58.0758	44.0156	48.0725	52.4587	45.7745	55.5309	68.1618	43.7775	48.4091	67.0829	53.0876	51.6304	55.8563	59.3119	47.0461	67.3806	74.966	49.1337	66.9814	54.4507	59.7059	37.2049	76.0696	52.4757	68.0515		57.2874	0.788441	56.489	6.48041	48.1823	2.43795	53.0898	7.12314	56.5559	4.89298	53.5248	1.23935	63.6937	7.63618	65.5323	6.92648	50.4538	6.79594
ENSG00000035499	DEPDC1B	13.7866	14.451	13.3844	11.0992	12.7739	11.6895	15.2494	16.7626	13.2903	22.7936	12.0875	11.5847	11.855	9.76673	9.54913	15.4134	10.5418	20.2993	34.0954	30.2563	10.1264	17.7856	17.019	16.9383	18.6055	27.8632		14.1188	0.332234	14.5672	1.50368	12.4191	0.683091	16.0571	3.3861	12.0225	1.75392	11.0688	0.655693	28.217	4.11106	21.1357	3.39801	14.977	2.43537
ENSG00000035664	DAPK2	0.212572	0.038915	0	0	0	0	0.014039	0	0	0.027627	0.008367	0.03652	0	0	0.013997	0.026972	0	0.036024	0	0.034426	0.014333	0.023876	0.039449	0.021238	0	0.02409		0.125744	0.0868285	0.00467967	0.00467967	0	0	0.011998	0.00817926	0.0221068	0.00408181	0.0121733	0.0121733	0.0234833	0.0117507	0.0151093	0.0075994	0.025886	0.00731969
ENSG00000035681	NSMAF	6.94373	6.80504	5.16382	5.52368	6.98172	5.06283	6.62568	7.57925	6.4821	6.25127	6.05835	6.6903	4.37878	6.3357	5.99489	4.52036	6.48143	6.52315	5.40035	7.8646	5.22098	3.21091	4.60665	5.1369	3.11781	5.64124		6.87438	0.069347	6.42259	0.733492	5.88974	0.555784	6.26391	0.122487	5.88323	0.756685	5.8016	0.718733	6.59603	0.7123	4.63198	0.770957	4.34618	0.594692
ENSG00000035687	ADSS2	30.587	25.2889	31.7531	19.229	27.3435	32.3737	23.9885	29.1705	53.3634	29.1672	33.3093	41.7461	19.7654	32.2766	32.4843	23.3462	34.298	30.4352	33.1457	32.5315	29.8218	22.436	20.3189	25.7915	22.0683	29.7268		27.938	2.64908	28.5109	2.44297	26.1085	3.66773	38.6133	7.47134	30.4879	3.68471	31.2627	6.36548	32.0374	0.820527	25.8622	2.21109	24.1922	2.88039
ENSG00000035720	STAP1	0	0	0	0	0	0	0	0	0	0	0	0	0	0	0	0	0	0	0	0	0	0	0	0	0	0		0	0	0	0	0	0	0	0	0	0	0	0	0	0	0	0	0	0
ENSG00000035862	TIMP2	72.0611	71.9819	89.0816	106.514	87.0532	95.304	85.8501	72.0813	66.7082	79.6427	109.165	105.168	104.678	103.39	107.728	93.4989	99.7573	63.8027	69.9572	54.5128	101.845	79.0521	74.7613	85.7502	97.7027	70.3608		72.0215	0.0396155	84.4118	6.74227	94.2162	6.17666	85.172	12.5642	99.408	4.28096	104.412	0.530319	62.7576	4.48894	84.6046	7.91367	85.2195	8.40459
ENSG00000035928	RFC1	20.063	17.3728	18.3583	13.6237	17.3329	19.2105	15.4074	19.8313	20.0712	15.5054	18.8154	22.3877	14.2171	17.021	20.3216	16.1905	17.4325	22.9299	18.1356	21.8621	17.4817	15.7847	13.7902	22.8504	13.8438	21.2504		18.7179	1.34508	18.1497	1.38283	16.4383	1.43812	18.1307	1.36178	18.1598	1.19643	17.8753	2.39701	20.9759	1.45322	19.3148	2.77423	15.6856	1.06679
ENSG00000036054	TBC1D23	13.1197	10.8586	12.9257	11.338	12.8626	12.817	10.6195	13.6466	11.4981	9.1027	13.3068	13.3641	9.26964	14.9447	11.8346	8.49694	15.1754	13.3723	12.1203	14.8878	13.328	13.073	11.4713	14.0606	9.23256	14.9881		11.9892	1.13053	12.3611	0.903108	12.3754	0.519029	11.3025	1.21754	11.905	1.98826	12.5262	1.69098	13.4601	0.800126	12.7604	1.78412	12.6241	0.581065
ENSG00000036257	CUL3	28.3723	25.3668	25.3839	22.7104	25.0464	27.9415	22.9981	25.9941	29.3919	24.9778	26.1042	29.5211	20.6947	24.0755	26	22.7804	24.2299	28.4097	25.7599	28.122	23.9438	22.3955	20.3311	22.4068	21.4421	24.6755		26.8696	1.50279	25.6446	1.43772	24.3803	0.840592	26.8246	1.32417	25.0446	1.13669	24.7638	2.57109	27.4305	0.839447	22.8414	0.958366	22.2235	1.04644
ENSG00000036448	MYOM2	0	0	0	0	0.055226	0	0	0.01781	0.171504	0	0.032565	0.233651	0	0.102805	0.020334	0	0.349661	0	0	0	0	0	0	0	0	0.042319		0	0	0.00593667	0.00593667	0.0184087	0.0184087	0.068023	0.0525876	0.111782	0.101784	0.112152	0.067611	0	0	0.0141063	0.0141063	0	0
ENSG00000036473	OTC	0	0	0	0	0	0	0	0	0	0	0	0	0	0	0	0	0	0	0	0	0	0	0	0	0	0		0	0	0	0	0	0	0	0	0	0	0	0	0	0	0	0	0	0
ENSG00000036530	CYP46A1	0	0.016824	0.034072	0.073968	0.070438	0	0.008432	0.064209	0	0.013407	0.141234	0.180654	0.045558	0.208469	0.3399	0	0.049311	0.04972	0	0.113668	0.036286	0.046437	0.096961	0.474761	0.064272	0.118432		0.008412	0.008412	0.0242137	0.0201453	0.0594927	0.0127511	0.051547	0.0450102	0.168745	0.0981281	0.144894	0.0503127	0.0544627	0.0328987	0.219155	0.128756	0.0598947	0.0187634
ENSG00000036549	ZZZ3	8.59331	6.43758	7.45658	3.96739	7.66014	8.02656	5.98766	7.92509	9.14902	5.65792	6.28816	9.01459	4.18964	8.74386	8.707	4.17469	8.97343	8.05932	6.23842	7.66112	6.46938	4.89066	5.0355	7.47875	4.17205	7.54584		7.51545	1.07787	7.3131	0.663367	6.36137	1.19843	7.0317	1.07418	7.20261	1.51397	7.31603	1.56515	7.31962	0.552686	6.39888	1.11358	5.46518	0.503838
ENSG00000036565	SLC18A1	0	0	0	0	0.06223	0	0	0	0	0	0	0	0	0	0	0	0	0	0	0	0	0	0	0	0	0		0	0	0	0	0.0207433	0.0207433	0	0	0	0	0	0	0	0	0	0	0	0
ENSG00000036672	USP2	0.734097	0.401357	0.601538	0.553959	0.586513	0.599733	0.246613	0.668511	0.925857	0.457996	0.902827	1.1061	0.474456	0.520032	1.03561	0.418178	0.629827	1.05711	0.456772	0.567448	0.959357	0.594258	0.497303	0.871182	0.639736	0.707583		0.567727	0.16637	0.504952	0.130687	0.58067	0.0140421	0.762227	0.152261	0.705981	0.179462	0.700196	0.203378	0.693775	0.184453	0.7395	0.0686922	0.683639	0.140671
ENSG00000036828	CASR	0	0	0	0	0	0	0	0	0	0	0	0	0	0	0	0	0	0	0	0	0	0	0	0	0	0		0	0	0	0	0	0	0	0	0	0	0	0	0	0	0	0	0	0
ENSG00000037042	TUBG2	6.08268	3.7837	5.29552	3.43271	4.44797	3.5942	4.13823	5.36561	2.9012	2.17416	3.396	3.27509	3.09535	3.27135	5.32906	3.22457	2.7152	6.36654	2.09663	5.34172	3.01082	3.70663	4.17855	6.58725	2.8593	3.47308		4.93319	1.14949	4.36601	0.52389	4.39207	0.538474	2.82379	0.354832	3.76943	0.791524	3.21393	0.0592989	4.60163	1.28697	4.30654	1.15404	3.632	0.339156
ENSG00000037241	RPL26L1	28.4564	18.3761	27.7088	16.9734	28.5574	32.4328	18.6144	27.2425	34.6719	13.6526	24.8669	32.8696	10.306	23.9916	25.1539	13.3513	25.868	28.3774	14.6032	27.5721	25.6745	10.0451	23.4061	14.518	8.56184	18.8189		23.4162	5.04017	26.0965	4.02998	24.4132	3.72796	24.3971	6.0723	21.5172	4.09106	22.3891	6.56264	23.5176	4.46324	13.9663	2.97378	19.7085	4.8759
ENSG00000037280	FLT4	0.007817	0.011394	0	0	0	0	0	0	0	0	0.638531	0.172063	0.07861	0.305925	0.272972	0	0.446735	0.077652	0.03292	0.101221	0.082089	0.063201	0.077294	0.144795	0	0.080515		0.0096055	0.0017885	0	0	0	0	0.212844	0.212844	0.244767	0.133919	0.185533	0.0659649	0.0705977	0.0200298	0.0751033	0.0418862	0.0741947	0.00566844
ENSG00000037474	NSUN2	51.7386	28.6819	37.2345	16.591	36.7171	34.0892	24.4409	40.1464	74.0814	23.378	41.6822	57.9369	14.9605	39.5308	42.9947	18.4349	39.4069	43.2983	25.3664	42.1119	28.8588	11.5502	23.9872	30.5734	12.7601	34.7805		40.2103	11.5284	32.8922	4.57312	30.1809	6.79656	46.3805	14.8241	33.4464	7.59781	37.4761	12.4487	36.9255	5.78971	26.038	6.7491	21.4654	5.1532
ENSG00000037637	FBXO42	4.42007	5.48426	5.38241	6.71515	4.79972	4.95698	5.856	4.68265	4.24109	5.92171	6.06428	6.12289	6.63041	6.89034	5.88347	6.44167	6.75898	4.61475	6.30942	4.25397	5.55543	7.85804	5.20739	5.2025	7.67913	4.80609		4.95217	0.532098	5.16521	0.354356	5.63243	0.566891	5.40902	0.585418	6.39713	0.284577	6.54788	0.225352	5.05938	0.633638	5.8959	0.898925	6.20695	0.831637
ENSG00000037749	MFAP3	9.30721	6.83724	7.20569	5.34318	8.19377	8.58401	6.35484	8.07248	7.34164	5.65805	6.72176	9.90551	4.38746	8.84785	10.0289	4.69355	7.80922	9.35275	6.00179	8.54897	10.8442	4.73559	5.53852	9.92889	4.47281	8.35473		8.07222	1.23498	7.67044	0.674173	6.91421	0.8357	6.57382	0.491608	7.63756	1.56478	7.71361	1.69087	7.96784	1.01003	7.58548	1.62132	7.03943	1.91644
ENSG00000037757	MRI1	15.372	13.0614	14.3498	8.53717	14.3363	12.9373	11.1017	16.061	19.0724	8.46063	12.5159	14.0961	7.56265	14.0109	13.951	8.23767	14.059	14.9353	9.8585	13.5462	12.8326	7.11169	9.89801	11.8417	8.0321	10.7412		14.2167	1.15533	13.3667	1.44763	12.4078	1.9353	13.3496	3.09159	11.8592	1.81803	11.8899	2.16376	12.78	1.51479	10.205	1.13194	9.94742	1.65166
ENSG00000037897	METTL1	7.26164	6.69105	6.06186	4.86609	6.07517	6.55959	5.80567	7.78103	9.83438	5.52111	6.72914	6.57876	2.78806	6.78961	6.29395	4.44561	7.47352	6.59511	5.20563	7.87125	4.93342	4.68443	8.27266	5.75032	4.90672	6.11336		6.97634	0.285293	6.71543	0.575535	5.6677	0.400825	7.36154	1.28465	5.81914	0.697581	5.38548	1.30014	6.55733	0.769732	5.59013	0.357415	5.9635	1.15681
ENSG00000037965	HOXC8	0.743443	0.346879	0.800091	0.494222	0.660878	0.719843	0.583588	0.577738	0.441519	0.131163	0.87654	0.617857	0.200377	0.590426	0.443049	0.204824	0.436323	0.673622	0.328202	0.290607	0.604629	0.068693	0.225948	0.604452	0.506107	0.348079		0.545161	0.198282	0.627056	0.0464241	0.65173	0.0884152	0.483074	0.216173	0.370201	0.0828833	0.469553	0.134821	0.43081	0.12189	0.486213	0.074674	0.299757	0.159052
ENSG00000038002	AGA	3.94538	3.91713	5.31644	5.47952	5.62388	4.65407	5.14285	5.66151	3.01062	3.9264	3.22831	2.89419	3.70396	2.90589	2.32546	3.19148	2.57221	3.2356	3.2953	3.13334	3.63255	3.74599	2.71368	3.30974	2.30661	2.77795		3.93125	0.0141245	5.15281	0.290867	5.47328	0.0888046	3.38844	0.276221	2.85455	0.267823	3.16801	0.267993	3.22141	0.0472901	2.7981	0.289754	3.36407	0.326841
ENSG00000038210	PI4K2B	10.6815	6.07462	12.2913	6.77473	9.15773	11.4597	8.44931	9.84926	18.5323	6.36433	9.68439	15.2088	8.57801	13.1679	13.3734	8.08084	12.4246	10.9218	5.78113	8.63603	12.311	6.69119	7.90817	11.9843	5.19216	9.35759		8.37807	2.30345	9.91942	0.869728	9.40791	1.59739	11.527	3.6314	11.5476	1.73422	12.3182	1.96073	8.44631	1.487	8.84469	1.97743	8.97013	1.70698
ENSG00000038219	BOD1L1	13.1694	5.05361	8.50072	3.16488	5.93125	7.79069	4.87095	8.86281	12.1736	4.23256	8.56611	13.1774	4.52005	9.28017	12.2757	4.96431	9.561	11.7027	5.08996	8.76478	5.42193	3.38709	5.87902	10.2785	3.92056	8.03371		9.11149	4.05789	7.17482	1.19279	5.86562	1.54068	8.32409	2.29558	8.90278	2.12949	8.99255	2.5033	8.51916	1.91289	7.41092	1.8616	4.89602	0.765913
ENSG00000038274	MAT2B	8.95436	7.40672	12.7376	11.8211	11.5462	9.90171	8.32477	8.98243	10.4377	8.12038	10.1871	11.1935	9.2668	8.89509	10.2244	8.54525	12.9005	11.4724	8.40132	8.52394	8.34955	7.90838	12.9766	9.00907	7.0613	11.04		8.18054	0.773818	9.06964	0.457308	12.035	0.360149	9.58172	0.73424	10.3414	1.07238	9.78515	0.712326	9.46588	1.00388	9.03679	1.14863	9.74484	1.62088
ENSG00000038295	TLL1	0	0	0	0	0	0	0	0	0	0	0	0.005147	0	0	0	0	0	0.006645	0	0	0	0	0	0	0	0		0	0	0	0	0	0	0	0	0	0	0.00171567	0.00171567	0.002215	0.002215	0	0	0	0
ENSG00000038358	EDC4	21.6968	13.0876	18.6973	11.053	18.3664	16.488	12.932	20.7846	20.8876	11.2573	19.4425	25.9536	12.4469	25.3585	28.9299	11.9627	23.69	21.4341	11.6749	16.6103	19.6656	10.7148	16.1089	21.1492	11.3574	16.6402		17.3922	4.30461	16.7348	2.2702	16.0389	2.49477	17.1958	2.99841	21.5009	5.01024	21.253	4.40638	16.5731	2.81729	16.3823	2.82958	15.4964	2.60197
ENSG00000038382	TRIO	26.2969	20.8283	16.8773	16.9742	20.1223	16.9383	20.0894	23.6506	20.1671	19.3997	25.2028	22.6056	18.4355	22.2887	23.8547	18.9263	23.3539	27.8657	19.693	23.4697	18.9323	18.8541	12.2681	31.2299	19.0284	26.2999		23.5626	2.73428	20.2261	1.93887	17.9912	1.06588	21.5899	1.82001	22.2268	1.65029	21.1099	1.34035	23.6762	2.36151	25.5194	3.54385	16.6848	2.2085
ENSG00000038427	VCAN	0.020015	0.230525	0.036146	0.031801	0.147502	0.029892	0.478508	0.070155	0.064456	0.040311	0.045311	0.054439	0.445668	0.116051	0.077961	0.065826	0.066449	0.220439	0.135753	0.220085	0.137502	0.202585	0.137913	0.145666	0.108365	0.172142		0.12527	0.105255	0.192852	0.1433	0.0718163	0.0378636	0.050026	0.00735796	0.069699	0.00413368	0.205386	0.12145	0.192092	0.0281699	0.142058	0.018499	0.159333	0.0216262
ENSG00000038532	CLEC16A	13.6755	8.54822	10.1926	5.56116	9.96181	10.138	6.07414	10.7967	10.9449	5.62504	8.48131	10.9517	4.83004	9.04373	12.351	5.3749	7.42011	12.0125	5.27082	8.56029	10.25	3.84672	6.47738	10.8872	4.65417	8.34787		11.1118	2.56362	9.00294	1.4767	8.57186	1.50683	8.35042	1.53711	8.52736	2.0416	8.27514	1.80846	8.61455	1.94636	7.96308	1.80958	6.85804	1.85825
ENSG00000038945	MSR1	0.017209	0	0	0.028132	0	0	0	0	0.018391	0	0.048407	0	0	0.052165	0.026558	0	0.03066	0	0	0	0	0	0	0	0.161455	0.024542		0.0086045	0.0086045	0	0	0.00937733	0.00937733	0.022266	0.0141076	0.0139627	0.00769706	0.0173883	0.0173883	0	0	0.061999	0.0502301	0	0
ENSG00000039068	CDH1	281	206.141	308.385	275.994	261.328	342.115	253.95	235.31	290.361	184.618	282.865	360.756	270.808	342.757	396.228	252.608	327.379	293.506	167.192	194.488	372.763	256.528	246.678	366.104	230.709	249.307		243.571	37.4293	277.125	32.9376	281.902	13.9017	252.615	34.0671	326.398	41.5068	324.773	27.4785	218.395	38.3729	282.04	42.3734	291.99	40.4869
ENSG00000039123	MTREX	31.4279	26.6184	28.2361	23.1081	27.6443	33.9295	23.9951	31.4017	44.1955	23.8805	31.2513	39.7577	20.348	31.8786	32.7523	20.933	34.077	30.5358	27.3714	30.3773	33.3081	21.7766	21.1018	27.8388	18.126	31.8131		29.0231	2.40474	29.7754	2.98084	26.3295	1.61973	33.1091	5.93756	29.7921	4.51006	30.6614	5.63605	29.4282	1.02938	25.926	4.06523	25.3955	3.96108
ENSG00000039139	DNAH5	0	0	0.135294	0.03035	0.081827	0	0	0.079497	0	0.016172	0.052667	0.020382	0.016467	0.059573	0.018229	0.023261	0.04638	0.037507	0.020864	0.03812	0.021214	0.020817	0.031092	0.027278	0	0.031148		0	0	0.026499	0.026499	0.0824903	0.0302965	0.0229463	0.0155764	0.0354042	0.014731	0.0321407	0.0137626	0.0321637	0.0056526	0.0194753	0.00980154	0.0243743	0.00336079
ENSG00000039319	ZFYVE16	7.26821	5.01412	6.12129	4.51793	5.68818	5.23539	4.80837	6.27307	9.58098	3.98754	6.10045	7.90484	4.67676	7.04297	6.96599	3.13797	8.57484	8.00544	4.29293	6.74896	6.61494	3.49537	2.33846	6.74653	3.05881	6.23744		6.14117	1.12705	5.43894	0.4349	5.44247	0.478877	6.55633	1.63069	6.25022	1.63001	6.54152	0.965004	6.34911	1.0902	5.34759	1.15379	4.14959	1.27712
ENSG00000039523	RIPOR1	21.1829	19.5445	11.1337	17.1517	15.3395	11.82	18.6912	16.6268	8.54002	6.52088	8.45246	8.14593	12.0261	8.45491	11.3066	10.1574	7.15413	10.0127	7.79546	10.6637	8.64624	10.8523	7.4676	9.88185	11.7179	8.82396		20.3637	0.819185	15.7127	2.03552	14.5416	1.78246	7.83779	0.658941	9.69403	1.0897	9.54231	1.24509	9.49061	0.868164	10.1412	0.845405	8.98871	0.99197
ENSG00000039537	C6	0	0	0	0	0	0	0.001736	0	0	0	0	0	0	0	0	0	0	0.022133	0	0.000828	0	0	0	0	0	0		0	0	0.000578667	0.000578667	0	0	0	0	0	0	0	0	0.00765367	0.00724361	0	0	0	0
ENSG00000039560	RAI14	30.0068	65.7589	22.2786	26.6251	23.6896	22.5921	39.644	36.2139	23.6108	75.0615	51.1948	19.8327	23.7439	19.8663	19.23	43.2033	28.0607	41.2258	69.7883	67.1913	18.0621	29.1265	20.7161	33.0619	30.6804	48.3674		47.8829	17.876	32.8167	5.2073	24.1978	1.28021	49.9557	14.8654	29.9683	7.0322	21.1476	1.29815	59.4018	9.11889	37.3699	5.54156	22.6349	3.33502
ENSG00000039600	SOX30	0.053088	0	0.016621	0	0.021287	0.040346	0	0	0.066083	0	0.038925	0.023566	0.031158	0.07413	0.021156	0	0.061833	0	0	0.051586	0.098539	0.011293	0.028555	0	0	0.079757		0.026544	0.026544	0.0134487	0.0134487	0.012636	0.00645999	0.0350027	0.0191771	0.0173575	0.00912467	0.0429513	0.0157426	0.0171953	0.0171953	0.0265857	0.0265857	0.046129	0.0266746
ENSG00000039650	PNKP	21.8863	19.9994	22.1314	20.4905	17.1334	20.9222	19.2078	16.5528	31.5775	21.0003	16.5831	21.8006	18.2209	21.4674	27.1992	19.7963	18.8358	25.3138	20.6708	20.7827	19.2348	16.0825	18.4509	23.397	20.7289	16.0162		20.9429	0.943487	18.8943	1.27103	19.9184	1.47087	23.0537	4.44861	21.9699	2.62698	20.4963	1.14176	22.2557	1.52935	20.0474	2.15772	17.9227	0.947537
ENSG00000039987	BEST2	0.046175	0.08346	0.093237	0.092534	0.065355	0.129251	0.082843	0.090951	0.077575	0.041021	0.07929	0.064943	0.127155	0.134582	0.091427	0.08266	0.085491	0	0.070194	0.05408	0.073521	0.059662	0.165254	0.073676	0	0.119284		0.0648175	0.0186425	0.101015	0.0143107	0.0837087	0.00917908	0.065962	0.0124803	0.0863193	0.00263238	0.108893	0.0220795	0.0414247	0.0212283	0.06432	0.0347506	0.099479	0.03313
ENSG00000040199	PHLPP2	3.46384	1.49524	1.40828	1.11766	1.66967	1.63319	1.27519	2.09675	3.86126	1.61456	2.37864	3.99925	1.23379	3.09344	3.49984	1.64675	2.74303	3.9026	2.06129	2.67617	2.0832	0.868323	1.02375	2.61312	1.0978	2.41884		2.47954	0.984298	1.66838	0.237815	1.39854	0.159425	2.61815	0.659529	2.58036	0.534987	2.77549	0.813992	2.88002	0.541226	2.04325	0.47604	1.32509	0.381702
ENSG00000040275	SPDL1	17.9392	6.98834	16.8824	6.44937	13.5349	13.4721	8.70651	15.1431	26.1508	6.15321	10.8078	21.6822	4.18773	18.3282	15.4436	5.84396	16.0439	13.4913	6.65859	13.5257	12.6942	5.27131	10.8285	13.1503	4.38711	13.5429		12.4637	5.47541	12.4406	1.92834	12.2889	3.07551	14.3706	6.04141	12.8591	3.54779	14.7327	5.36066	11.2252	2.28331	10.3601	2.98865	9.59803	2.22939
ENSG00000040341	STAU2	15.337	11.6418	13.0908	11.8341	13.1782	13.9875	11.6888	12.4679	12.7192	6.74197	11.3676	13.9075	8.69208	14.3388	13.1196	7.8036	13.8335	13.3293	7.7632	11.8632	13.3943	8.29935	7.90557	11.3394	7.3973	11.9365		13.4894	1.8476	12.7147	0.67497	12.701	0.434189	10.2763	1.80972	11.3656	1.78106	12.3128	1.81463	10.9852	1.66568	10.2244	1.42403	9.86639	1.76759
ENSG00000040487	SLC66A1	5.62536	9.77111	6.26192	6.60442	6.66041	7.04513	9.2855	7.03038	8.73849	15.7964	16.7707	13.0974	8.02821	9.11104	12.4401	10.3036	8.76944	7.68537	11.042	9.42486	7.28809	5.77353	8.1981	6.45001	7.39005	6.37042		7.69824	2.07288	7.787	0.749259	6.50891	0.124553	13.7685	2.53069	10.5448	1.03168	10.0789	1.54129	9.38409	0.9692	6.73683	0.327419	7.08657	0.707127
ENSG00000040531	CTNS	5.74522	4.95014	3.67853	2.35274	6.28314	4.13245	2.72112	6.75979	5.29168	3.82778	4.82226	6.34376	3.3059	4.88817	5.44979	3.57276	4.61517	6.48962	4.42915	7.67871	4.97041	1.73092	3.62857	3.17998	3.28979	5.07186		5.34768	0.397538	4.53778	1.18335	4.1048	1.15445	4.64724	0.431558	4.71432	0.578649	4.84594	0.877209	6.19916	0.949242	3.84721	0.613146	3.4433	0.939736
ENSG00000040608	RTN4R	1.63423	1.23756	1.9852	2.68353	2.17468	1.95395	1.98526	1.91713	1.64574	2.3609	2.92047	2.05212	3.32887	3.56438	2.7673	2.20154	3.22234	1.99639	1.71731	1.68424	2.31404	2.68362	2.51692	1.98614	3.4338	1.57588		1.4359	0.198332	1.95211	0.0196898	2.28114	0.2085	2.30904	0.368894	2.66875	0.246278	2.98179	0.469781	1.79931	0.0989985	2.33194	0.563518	2.50486	0.106857
ENSG00000040633	PHF23	20.1458	33.7642	20.8512	23.9928	21.6732	19.8353	29.1023	25.2894	19.5422	34.9568	31.6794	21.6995	25.1837	21.656	19.7922	30.5187	23.8335	24.6131	30.5052	32.7577	19.3995	25.348	25.5235	21.9102	26.9541	26.3858		26.955	6.80922	24.7423	2.68911	22.1724	0.940615	28.7262	4.68841	24.4807	3.16913	22.8464	1.16871	29.292	2.42815	25.0834	1.59503	23.4237	2.01273
ENSG00000040731	CDH10	0	0.009881	0	0.013443	0	0.059075	0	0.048125	0	0	0	0	0	0	0	0.049575	0	0.014719	0	0	0.035572	0	0	0.038792	0	0.040346		0.0049405	0.0049405	0.0357333	0.0181441	0.004481	0.004481	0	0	0.016525	0.016525	0	0	0.00490633	0.00490633	0.0263793	0.0131973	0.0118573	0.0118573
ENSG00000040933	INPP4A	5.27347	4.56494	3.82439	4.26228	4.77001	4.21105	4.09758	5.2119	4.62514	4.00816	5.4588	5.12509	4.53674	6.3724	5.70764	4.78452	7.22643	7.09794	4.05326	6.5181	5.91308	4.86279	3.89503	7.46657	4.43881	7.64932		4.9192	0.354262	4.50684	0.354044	4.28556	0.273223	4.69737	0.420318	5.78445	0.600713	5.34475	0.54117	5.88976	0.933385	6.51823	1.04105	4.8903	0.582721
ENSG00000041353	RAB27B	0.402891	0.445838	0.248559	0.491258	0.382536	0.394675	0.406971	0.5397	0.205176	0.283658	0.294196	0.139795	0.568068	0.279659	0.155998	0.263298	0.274744	0.332437	0.307464	0.413056	0.257072	0.633323	0.22794	0.161984	0.439641	0.435812		0.424365	0.0214735	0.447115	0.0464282	0.374118	0.0701875	0.26101	0.0280823	0.248152	0.0494166	0.329174	0.126086	0.350986	0.0318615	0.345812	0.0919208	0.372778	0.130543
ENSG00000041357	PSMA4	134.379	75.7075	107.372	55.1627	78.4684	139.954	60.773	148.493	188.745	93.3448	154.663	155.958	60.3604	162.2	144.748	85.81	161.818	83.0526	97.7372	102.809	97.229	58.7547	142.697	61.1618	35.4397	100.406		105.043	29.3358	116.407	27.9258	80.3342	15.1003	145.584	27.9112	135.312	26.2831	126.173	32.9555	94.5328	5.92384	65.6693	18.8892	99.5601	24.26
ENSG00000041515	MYO16	0	0.095686	0.092368	0	0	0	0.043661	0.107151	0.151514	0.412526	0.07918	0.06636	0.022886	0.055264	0.062848	0	0.13	0.089146	0.048366	0	0.054591	0.020031	0	0.048372	0	0.055903		0.047843	0.047843	0.0502707	0.0311079	0.0307893	0.0307893	0.214407	0.101237	0.0837302	0.0553633	0.04817	0.0130415	0.0458373	0.0257653	0.0347583	0.0175146	0.024874	0.015944
ENSG00000041802	LSG1	21.5558	13.4538	13.3349	8.02928	15.2534	13.6097	11.1074	18.5579	29.5519	11.2684	17.8135	21.2948	6.87076	16.1356	18.1326	8.61761	15.9455	20.4137	12.0213	21.8127	11.2818	7.26022	10.886	13.2291	6.70395	16.0472		17.5048	4.05099	14.425	2.18906	12.2059	2.16047	19.5446	5.34851	14.1556	2.85547	14.7671	4.21972	18.0826	3.05743	11.9934	2.76703	9.80933	1.27967
ENSG00000041880	PARP3	0.053746	0.067662	0.130849	0.066468	0	0	0.022919	0.09254	0.070094	0.054153	0.202845	0.05978	0.091858	0.171183	0.152773	0.150063	0	0.140277	0.066846	0	0.164232	0.057791	0.145909	0.028774	0.050367	0.148119		0.060704	0.006958	0.0384863	0.0278249	0.0657723	0.0377745	0.109031	0.0471324	0.130984	0.0204486	0.107607	0.0331093	0.069041	0.0405094	0.0757533	0.0367158	0.122644	0.0328551
ENSG00000041982	TNC	0.070078	0.253538	0.135488	0.168996	0.346583	0.148558	0.139747	0.236621	0.074042	0.064172	0.091381	0.22415	0.157642	0.203927	0.130613	0.072856	0.160747	0.097661	0.09855	0.036753	0.02974	0.042264	0.057064	0	0.067268	0.024609		0.161808	0.09173	0.174975	0.0309276	0.217022	0.0654985	0.0765317	0.00795259	0.126122	0.0295419	0.19524	0.0196844	0.0776547	0.0204524	0.0306257	0.0196502	0.0430227	0.00789688
ENSG00000041988	THAP3	5.57894	9.37904	8.1321	8.23351	6.95481	7.14727	9.24563	7.40415	6.2415	8.66483	9.70907	6.3409	5.26284	6.42245	6.63054	7.10168	7.21371	6.75373	7.92159	6.00066	5.00451	7.04164	8.19935	7.83193	5.41597	6.07526		7.47899	1.90005	7.93235	0.660813	7.77347	0.410376	8.20513	1.02705	7.10901	0.278387	6.00873	0.373687	6.89199	0.558819	6.44106	0.721012	6.7485	0.933845
ENSG00000042062	RIPOR3	0.015631	0	0	0	0	0.035616	0	0.009269	0	0.012603	0	0.031808	0	0.06436	0	0	0.016421	0	0.037067	0.027245	0	0.018025	0	0	0.014485	0.008362		0.0078155	0.0078155	0.0149617	0.0106682	0	0	0.004201	0.004201	0.0299062	0.0299062	0.032056	0.0185795	0.0214373	0.0110873	0.00761567	0.00419808	0.00600833	0.00600833
ENSG00000042088	TDP1	8.82535	8.26033	7.81368	8.00948	10.0022	8.17052	9.07594	10.0032	9.77803	8.77336	10.2874	9.88677	9.79566	14.2702	10.0822	9.3202	11.221	8.70188	7.75485	10.8867	11.022	6.73019	8.71746	9.85027	7.97468	10.6441		8.54284	0.282509	9.08322	0.529065	8.60846	0.699173	9.61294	0.444805	10.3061	0.643664	11.3175	1.47656	9.11446	0.927314	9.48968	0.791401	8.82323	1.24008
ENSG00000042286	AIFM2	0.642132	0.845612	0.483229	0.530963	0.927678	0.538608	0.648876	0.958569	0.824148	1.85695	1.71066	0.729547	1.01587	1.11131	0.823687	1.30349	1.93454	0.647971	0.801524	1.53771	0.438264	0.566698	1.07667	0.295051	0.523349	1.10284		0.743872	0.10174	0.715351	0.125706	0.64729	0.14087	1.46392	0.32266	1.28543	0.261534	0.952241	0.114705	0.995735	0.274589	0.640413	0.240422	0.693878	0.194955
ENSG00000042304	C2orf83	0.060906	0.121969	0.026449	0.069071	0	0	0.035323	0.062254	0.12901	0	0	0	0	0.05974	0.068084	0.120083	0.081321	0.109904	0.052246	0	0	0	0	0	0.032675	0.023761		0.0914375	0.0305315	0.0325257	0.0180255	0.03184	0.0201205	0.0430033	0.0430033	0.0762758	0.0232903	0.0199133	0.0199133	0.05405	0.0317394	0.018812	0.00975164	0	0
ENSG00000042317	SPATA7	2.88141	1.48588	2.50216	2.09	3.66235	3.50743	1.40136	2.11593	1.77111	1.02926	2.86465	2.45522	2.14253	4.21391	3.15168	1.31807	3.02185	2.4391	1.8798	2.12843	2.97646	1.0448	3.74322	3.21643	1.08136	2.5217		2.18365	0.697767	2.34157	0.618349	2.7515	0.470708	1.88834	0.533063	2.56596	0.624337	2.93722	0.644697	2.14911	0.161786	2.27316	0.628746	2.58816	0.802798
ENSG00000042429	MED17	15.661	7.7511	9.92436	9.2107	13.6773	9.77862	9.00852	10.8536	12.096	6.71362	11.1312	14.9878	4.89526	12.6829	14.8399	7.54906	14.7933	12.5914	6.40211	10.6173	9.16148	4.81342	12.2379	13.5861	4.78587	18.3821		11.7061	3.95496	9.88026	0.535055	10.9375	1.38533	9.98027	1.6569	12.173	2.32102	10.8553	3.0534	9.87024	1.82531	12.2514	3.98123	8.73759	2.15371
ENSG00000042445	RETSAT	21.8932	24.7668	22.1589	24.3593	26.786	23.0141	24.6211	26.4866	1.66955	0.392719	1.1238	2.0877	0.282607	2.18487	2.03857	0.365317	1.53673	23.1028	22.1031	23.8948	22.1437	19.4531	21.7469	19.8016	20.7057	22.3561		23.33	1.43682	24.7072	1.00335	24.4348	1.33626	1.06202	0.369881	1.25129	0.485541	1.51839	0.618529	23.0336	0.518361	20.9545	0.747842	21.1145	0.838595
ENSG00000042493	CAPG	77.2318	180.209	111.144	228.535	112.665	91.127	192.298	102.465	67.7475	138.781	103.111	70.1527	212.423	112.085	55.1066	173.565	104.933	51.2506	84.5155	73.1618	77.0801	113.602	123.882	56.2529	108.619	75.2645		128.721	51.4887	128.63	32.0019	150.781	38.8793	103.213	20.5057	110.342	34.4284	131.554	42.2078	69.6426	9.76262	80.0455	15.3046	104.855	14.2008
ENSG00000042753	AP2S1	137.099	179.508	197.938	173.856	164.197	189.854	157.661	146.612	179.964	183.474	146.224	147.416	140.2	124.811	107.149	145.998	127.128	117.466	239.541	160.192	168.666	159.337	193.078	95.9486	166.513	135.803		158.303	21.2045	164.709	12.9709	178.664	10.0325	169.887	11.8751	128.282	11.3438	137.476	6.666	172.4	35.7649	132.755	20.4271	173.694	10.0593
ENSG00000042781	USH2A	0.004745	0.00169	0	0	0	0	0.003599	0.000563	0	0.022135	0.007145	0.001863	0	0.012541	0.002362	0	0.005368	0.005352	0	0.003076	0	0.001973	0	0.003664	0	0.003434		0.0032175	0.0015275	0.00138733	0.00111771	0	0	0.00976	0.00652222	0.003296	0.00222219	0.00480133	0.00390702	0.00280933	0.00155073	0.002366	0.00118486	0.000657667	0.000657667
ENSG00000042813	ZPBP	0	0.010814	0	0	0	0	0	0	0	0	0	0	0	0	0	0	0	0	0	0	0.052028	0	0	0	0	0		0.005407	0.005407	0	0	0	0	0	0	0	0	0	0	0	0	0	0	0.0173427	0.0173427
ENSG00000042832	TG	0	0	0	0.005958	0	0	0	0.061382	0.007788	0	0	0	0	0	0	0	0	0	0.012166	0	0	0	0.005604	0.007624	0	0		0	0	0.0204607	0.0204607	0.001986	0.001986	0.002596	0.002596	0	0	0	0	0.00405533	0.00405533	0.00254133	0.00254133	0.001868	0.001868
ENSG00000042980	ADAM28	0	0	0	0	0.052284	0	0	0	0.090553	0	0.082951	0	0.014613	0.181384	0.006919	0	0.13781	0.028992	0	0.021897	0.045652	0	0.079339	0.043914	0	0.046235		0	0	0	0	0.017428	0.017428	0.0578347	0.0290005	0.0584543	0.0550311	0.0653323	0.058179	0.016963	0.00872529	0.0300497	0.0150398	0.0416637	0.0229898
ENSG00000043039	BARX2	0.89667	0.695419	1.01309	0.179295	0.711249	0.900763	0.528759	0.711747	1.87824	0.154856	0.457024	1.07057	0.042637	1.0191	1.13902	0.639005	0.620454	0.847204	0.34655	0.806532	0.863768	0.233303	0.979675	0.659626	0.281854	0.993864		0.796045	0.100625	0.713756	0.107393	0.634546	0.243733	0.830042	0.531311	0.809223	0.164927	0.710768	0.334396	0.666762	0.160536	0.645115	0.205668	0.692249	0.231899
ENSG00000043093	DCUN1D1	6.70713	4.52059	6.04595	3.6785	4.98819	6.9086	4.40281	4.63405	8.21666	3.1767	4.2734	7.61085	2.37245	4.57876	6.81824	2.85905	4.79484	6.12746	3.82359	4.26208	6.52802	2.74729	2.92869	4.55593	2.7804	3.86594		5.61386	1.09327	5.31515	0.799516	4.90421	0.684713	5.22225	1.53031	4.86411	1.1432	4.85402	1.51844	4.73771	0.706313	3.73409	0.516773	4.068	1.23112
ENSG00000043143	JADE2	13.7024	28.5553	9.42224	17.1989	13.1149	11.8376	20.8413	12.6393	6.95506	27.3801	7.65078	6.27658	12.6204	9.39239	6.34952	15.9017	7.44959	7.87402	24.2396	10.6798	7.51707	10.0107	8.53724	6.54497	15.2225	10.319		21.1289	7.42643	15.1061	2.87695	13.2453	2.24588	13.9953	6.69541	9.92215	3.00865	9.42979	1.8314	14.2645	5.0529	10.6955	2.51206	8.68833	0.723796
ENSG00000043355	ZIC2	0	0.114146	0.054633	0.016299	0.07628	0.044389	0.143428	0.070165	0	0.027781	0.193384	0.024785	0.151052	0.028831	0.022599	0	0.106712	0.037428	0.155473	0.232787	0.043349	0.494218	0.095434	0	0.021695	0.113906		0.057073	0.057073	0.085994	0.0296653	0.0490707	0.017537	0.0737217	0.0603662	0.030661	0.020431	0.0682227	0.0414311	0.141896	0.0568024	0.0452003	0.034919	0.211	0.142405
ENSG00000043462	LCP2	0	0	0	0	0	0	0	0	0	0	0	0	0	0	0	0	0	0	0	0.041678	0	0	0	0	0	0		0	0	0	0	0	0	0	0	0	0	0	0	0.0138927	0.0138927	0	0	0	0
ENSG00000043514	TRIT1	5.43573	4.09102	12.6001	3.66442	5.3209	5.17183	4.78079	5.96529	8.66417	3.69706	7.13333	5.80335	2.85557	6.64908	5.38973	3.60301	9.62651	7.62502	5.49325	5.67763	4.7019	3.47421	5.92507	5.12507	3.21486	5.94773		4.76337	0.672354	5.30597	0.34845	7.19515	2.74447	6.49819	1.46863	6.0173	1.60601	5.10267	1.14977	6.2653	0.681939	4.76256	0.809466	4.70039	0.707503
ENSG00000043591	ADRB1	0.544625	1.43172	0.648186	1.57393	0.406112	0.708835	1.68038	0.63541	0.061353	0.29602	0.088427	0.214345	1.15437	0.199387	0.182488	0.870788	0.273394	0.408671	0.79504	0.487874	0.577103	1.30858	0.359282	0.62415	1.62853	0.510131		0.988174	0.443548	1.00821	0.336752	0.876075	0.355855	0.1486	0.0741232	0.435592	0.218562	0.5227	0.315864	0.563862	0.117829	0.920937	0.355324	0.748321	0.287099
ENSG00000044012	GUCA2B	0	0	0	0	0	0	0	0	0	0	0	0	0	0	0	0	0	0	0	0	0	0	0	0	0	0		0	0	0	0	0	0	0	0	0	0	0	0	0	0	0	0	0	0
ENSG00000044090	CUL7	1.22005	2.03952	0.995122	2.55857	1.57856	1.02084	2.39608	1.6518	1.21066	1.48539	2.83339	1.11364	4.02745	2.08883	1.90824	2.67591	2.99031	2.49702	3.32619	3.51602	2.32227	6.71112	4.03825	3.00107	5.28949	3.53425		1.62979	0.409738	1.68957	0.397447	1.71075	0.456144	1.84315	0.501435	2.3339	0.225518	2.40997	0.856333	3.11307	0.312865	3.9416	0.691298	4.35721	1.27695
ENSG00000044115	CTNNA1	210.01	195.252	243.994	230.869	232.684	255.258	207.201	206.153	192.711	196.487	223.796	237.015	207.733	247.467	225.904	197.906	244.131	186.545	191.541	175.622	247.435	191.663	179.678	215.255	180.26	201.798		202.631	7.37923	222.871	16.1962	235.849	4.10604	204.331	9.7931	223.667	14.2713	230.738	11.8917	184.569	4.70062	199.104	10.1916	206.259	20.8767
ENSG00000044446	PHKA2	4.56907	3.36175	4.24557	4.08876	3.75526	3.88526	4.24678	5.19226	5.1293	3.30161	9.18156	6.0531	5.4349	11.2223	8.21384	4.5544	11.8014	7.2755	2.9487	5.36641	6.21707	4.70948	6.57486	8.12412	4.08088	6.40452		3.96541	0.60366	4.44143	0.389649	4.02986	0.144572	5.87082	1.73742	8.14648	2.05472	7.57011	1.83481	5.19687	1.25191	6.20317	1.17152	5.8338	0.571571
ENSG00000044459	CNTLN	0	0	0	0	0	0	0	0	0	0	0	0	0.011035	0.017674	0	0.023659	0	0	0.013046	0.017279	0	0	0	0	0	0		0	0	0	0	0	0	0	0	0.00788633	0.00788633	0.00956967	0.00515438	0.0101083	0.00519979	0	0	0	0
ENSG00000044524	EPHA3	0	0	0.047552	0	0	0	0.042454	0.015459	0	0	0	0	0.035817	0.03365	0	0	0	0	0.011555	0	0	0	0	0	0	0		0	0	0.0193043	0.0124053	0.0158507	0.0158507	0	0	0	0	0.0231557	0.0115947	0.00385167	0.00385167	0	0	0	0
ENSG00000044574	HSPA5	319.491	361.864	321.19	429.715	255.414	379.637	385.585	251.252	564.448	446.244	298.327	368.665	401.414	270.622	263.14	481.069	273.483	294.833	461.409	338.618	276.532	632.067	323.41	248.281	425.188	338.535		340.678	21.1865	338.824	43.8201	335.44	50.8185	436.34	76.982	339.368	70.9185	346.9	39.2935	364.953	49.8567	337.335	51.072	410.669	111.523
ENSG00000046604	DSG2	78.064	69.6714	64.7275	84.6813	76.4625	70.1416	83.9981	77.2531	55.5101	51.8408	43.6818	43.0806	77.5657	58.4758	41.5524	65.4479	56.8561	59.2308	60.3523	65.1486	58.3739	87.147	41.6461	65.9356	60.903	74.4292		73.8677	4.19629	77.131	4.00049	75.2905	5.7899	50.3442	3.49557	54.8043	7.02026	59.7073	9.97403	61.5773	1.81479	67.0893	3.94707	62.389	13.2875
ENSG00000046647	GEMIN8	2.17078	1.56342	2.52227	1.50403	3.08208	3.47323	1.84487	2.50312	1.91801	1.66583	2.83546	2.69592	2.16867	2.42153	2.7442	1.96178	2.85521	1.96594	1.56658	1.76394	2.62837	1.45549	2.703	2.38011	1.11312	1.87579		1.8671	0.303681	2.60707	0.472933	2.36946	0.461905	2.13977	0.355381	2.75912	0.464719	2.42871	0.152247	1.76549	0.115289	1.78967	0.368273	2.26229	0.403974
ENSG00000046651	OFD1	8.76553	9.98375	8.39381	7.28899	8.74831	5.7259	8.90109	9.70697	7.04801	5.86798	8.85966	5.15004	2.27268	9.23952	7.19603	3.59032	8.25578	10.0927	7.95448	9.46007	3.12665	3.0525	6.19174	5.77003	4.43435	9.55716		9.37464	0.60911	8.11132	1.21519	8.1437	0.439437	7.25855	0.870017	6.49227	1.51375	5.55408	2.02127	9.16909	0.634173	6.58718	1.53423	4.12363	1.03428
ENSG00000046653	GPM6B	0	0.049839	0.049553	0	0.065502	0.048519	0.324387	0.080399	0.052305	0.019847	0.039905	0.026854	0.329154	0.075462	0.041007	0.043226	0.048907	0.048317	0.05933	0.066342	0.095324	0.101793	0.073908	0.070608	0.017107	0.026755		0.0249195	0.0249195	0.151102	0.0871301	0.0383517	0.0197208	0.0373523	0.00945635	0.0362288	0.00592241	0.143823	0.0937217	0.0579963	0.00524592	0.0381567	0.016463	0.0903417	0.00842637
ENSG00000046774	MAGEC2	1.18016	0.623562	0.645513	0.998991	1.15168	0.56871	0.701403	1.11278	43.8134	3.31017	66.7607	57.2639	2.84586	62.6291	43.416	2.33946	62.6609	0.286449	0.098246	0.390419	0.332357	0.019861	0.530963	0.366752	0	0.377392		0.901862	0.2783	0.794297	0.163783	0.932062	0.149902	37.9614	18.5488	36.9024	18.3657	40.9129	19.0964	0.258371	0.0855035	0.248048	0.124062	0.294394	0.148758
ENSG00000046889	PREX2	0	0.009142	0	0	0	0	0.048347	0.007293	0.006147	0	0.004363	0	0.039323	0.00803	0	0	0	0.008356	0.006163	0.007215	0	0.038514	0.025607	0	0	0		0.004571	0.004571	0.0185467	0.0150482	0	0	0.00350333	0.0018258	0	0	0.0157843	0.0119954	0.00724467	0.000633238	0	0	0.0213737	0.0113177
ENSG00000047056	WDR37	2.83555	3.22929	2.98861	2.68388	3.06819	2.63305	3.0484	3.62423	3.29775	2.49135	3.46151	3.74258	2.46815	3.20019	4.14614	2.48095	3.57781	3.70669	3.10541	3.61125	3.41533	2.11234	2.74799	4.22501	2.03473	3.41197		3.03242	0.196867	3.1019	0.287377	2.91356	0.117117	3.08354	0.299844	3.54313	0.53271	3.13697	0.369254	3.47445	0.186565	3.2239	0.639234	2.75855	0.376176
ENSG00000047188	YTHDC2	5.90271	3.31915	4.55541	2.73809	4.69278	4.29326	3.34776	5.18232	9.94754	2.67108	4.84249	7.91272	2.54851	6.61917	7.36825	2.97562	6.53364	6.4045	2.71862	5.00619	5.4127	2.27088	2.73931	5.37966	2.33529	4.64314		4.61093	1.29178	4.27445	0.529673	3.99543	0.629918	5.82037	2.15669	5.75624	1.39619	5.69347	1.61621	4.70977	1.07429	4.11937	0.917027	3.4743	0.978591
ENSG00000047230	CTPS2	3.21714	3.64727	3.4573	4.39189	3.87469	2.9551	4.02691	4.06492	1.2112	1.94726	0.342557	0.355231	3.34082	0.434479	0.482504	2.49119	0.650327	3.48585	2.82531	4.21054	4.10654	3.80228	4.61172	3.48571	2.90813	3.95372		3.43221	0.215064	3.68231	0.36377	3.90796	0.270305	1.16701	0.463765	1.18325	0.654526	1.37684	0.982256	3.50723	0.400024	3.44919	0.302388	4.17352	0.236051
ENSG00000047249	ATP6V1H	27.1449	31.2302	27.2755	20.5155	24.2718	31.2293	21.2668	24.0518	27.5723	23.4055	23.1928	29.9295	17.1266	26.3339	18.0194	16.7303	20.8415	27.4009	29.9692	31.5247	20.5006	20.7573	18.6472	19.0037	16.6675	23.74		29.1875	2.04265	25.5159	2.96764	24.0209	1.95547	24.7235	1.42573	18.6278	1.30701	24.4633	3.81238	29.6316	1.20232	19.8037	2.08046	19.9684	0.664738
ENSG00000047315	POLR2B	45.5177	35.4296	42.3595	26.6364	38.1212	42.548	30.9501	44.3949	60.2033	30.3929	43.2096	57.9984	24.1797	42.3355	44.9856	25.6147	43.7485	45.1503	33.6777	39.5004	38.1058	25.7741	24.3847	39.2089	22.0116	41.9961		40.4737	5.04404	39.2977	4.20769	35.7057	4.69682	44.6019	8.63364	38.9237	6.66329	41.5046	9.77146	39.4428	3.31199	34.4055	6.249	29.4215	4.36062
ENSG00000047346	FAM214A	3.1769	5.40872	1.93429	2.9314	2.82405	2.27385	3.88275	4.1235	2.48124	6.68875	5.22708	1.54271	3.58136	2.51646	2.89952	5.29127	3.30606	4.79295	7.50361	7.66535	1.61456	4.54241	2.72851	4.92974	5.11586	6.1271		4.29281	1.11591	3.4267	0.580599	2.56325	0.316003	4.79902	1.23332	3.8488	0.733155	2.54684	0.588702	6.65397	0.93168	5.3909	0.371999	2.96183	0.853211
ENSG00000047365	ARAP2	2.44497	1.29685	1.51084	0.905177	1.19727	1.52344	1.39759	1.54227	1.55997	0.868519	0.800451	1.08138	0.731966	0.87547	0.981645	0.752097	0.943983	1.56204	1.5466	1.77163	1.21711	0.948947	0.646522	1.2795	0.817073	1.38932		1.87091	0.574058	1.48777	0.0454163	1.20443	0.174877	1.07631	0.242625	0.878396	0.0672596	0.896271	0.101401	1.62676	0.0725736	1.16196	0.175335	0.937527	0.164814
ENSG00000047410	TPR	40.3447	20.6949	23.5906	13.232	24.7916	27.7167	17.5195	34.9939	37.8697	13.8735	32.5321	42.9403	12.1649	34.3305	40.3161	13.8398	35.7524	37.0603	16.6048	26.6965	18.2821	11.1102	14.3445	32.2535	10.7172	27.1795		30.5198	9.82491	26.7434	5.06785	20.5381	3.66946	28.0917	7.2742	30.3557	8.31624	29.8119	9.16689	26.7872	5.90516	23.3834	6.50029	14.5789	2.07368
ENSG00000047457	CP	0	0.026032	0	0.031646	0	0	0	0	0	0	0	0.002119	0.016383	0	0	0	0	0	0.027085	0	0	0.035121	0	0	0	0		0.013016	0.013016	0	0	0.0105487	0.0105487	0	0	0	0	0.00616733	0.00514433	0.00902833	0.00902833	0	0	0.011707	0.011707
ENSG00000047578	KATNIP	4.96445	3.43765	3.01705	3.03798	3.62564	3.61541	3.86028	4.27683	3.65421	2.47946	3.56553	4.15355	2.6072	4.454	4.82396	2.80561	3.80318	4.44737	2.86375	3.7974	2.87121	1.98611	2.2808	3.71357	2.28638	3.56043		4.20105	0.763401	3.9175	0.193068	3.22689	0.199469	3.23307	0.377671	3.88843	0.587282	3.73825	0.572138	3.70284	0.459591	3.1868	0.452371	2.37937	0.260217
ENSG00000047579	DTNBP1	8.67075	7.50915	10.762	5.61637	9.40805	9.21678	6.75097	8.01744	16.8261	5.73949	9.38971	10.0002	5.81084	9.15881	7.18666	5.34463	9.86043	9.17087	7.22849	9.19827	8.57106	4.98514	10.0813	8.62838	5.3659	8.57329		8.08995	0.580797	7.99506	0.711904	8.59547	1.53998	10.6518	3.26204	7.46196	1.30917	8.32329	1.27949	8.53254	0.652076	7.52252	1.07843	7.87918	1.51127
ENSG00000047597	XK	0.175864	0.118248	0.144366	0.114717	0.197609	0.256542	0.038299	0.106362	0.213671	0.082521	0.084588	0.079287	0.129966	0.054812	0.074082	0.085459	0.069678	0.236916	0.056184	0.187917	0.222501	0.05187	0.262923	0.205641	0.06696	0.199849		0.147056	0.028808	0.133734	0.0644708	0.152231	0.0242498	0.126927	0.0433763	0.0880088	0.00886885	0.0880217	0.0221303	0.160339	0.0539643	0.157483	0.0452925	0.179098	0.0646754
ENSG00000047617	ANO2	0.276364	0.32794	0.418536	0.830545	0.49821	0.263612	0.570058	0.431253	0.504193	0.385575	0.34336	0.273142	0.949227	0.770574	0.242762	0.70029	0.52027	0.330964	0.250663	0.391147	0.424622	0.233478	0.492653	0.235625	0.35652	0.442167		0.302152	0.025788	0.421641	0.0885938	0.58243	0.126171	0.411043	0.0481431	0.486387	0.13291	0.664314	0.202271	0.324258	0.0406926	0.344771	0.0599123	0.383584	0.07758
ENSG00000047621	C12orf4	5.92964	3.11802	4.73998	1.94689	5.2233	5.04814	2.71402	7.29681	9.25794	2.80304	6.6002	7.87253	1.9696	6.89501	7.08223	2.37008	8.95383	4.76013	2.69549	5.8852	4.78889	1.21275	3.72779	4.6302	1.80837	5.09117		4.52383	1.40581	5.01966	1.32301	3.97006	1.02116	6.22039	1.87302	5.74434	1.69914	5.57904	1.82665	4.44694	0.934013	3.84324	1.0261	3.24314	1.0604
ENSG00000047634	SCML1	0.078187	0	0.286328	0.021379	0.151177	0.218285	0.044717	0.071219	2.94921	1.41275	1.55651	3.04061	0.869723	2.29761	2.40976	0.919514	1.53455	3.49314	1.19276	2.1358	1.49536	1.26271	1.2095	2.70558	1.24407	1.76506		0.0390935	0.0390935	0.111407	0.0539839	0.152961	0.0764894	1.97282	0.489954	1.69164	0.431043	2.06931	0.636992	2.2739	0.667644	1.9049	0.427655	1.32252	0.0877724
ENSG00000047644	WWC3	9.0814	4.0716	7.74433	4.39577	6.35847	8.90661	4.80539	6.82649	9.9437	3.81534	4.23881	8.91219	5.31372	5.99506	7.48814	5.32592	5.07906	8.91636	4.12239	5.56667	10.2218	4.36837	4.55365	8.92698	5.08308	6.22192		6.5765	2.5049	6.84616	1.18396	6.16619	0.971414	5.99928	1.97599	6.02423	0.732211	6.74032	1.1036	6.20181	1.41987	6.744	1.13993	6.38129	1.92102
ENSG00000047648	ARHGAP6	0	0	0.008663	0	0.028504	0	0	0.019824	0	0	0	0.006426	0	0.016624	0	0	0	0	0.010534	0.018631	0.010196	0	0.007603	0.011175	0	0		0	0	0.006608	0.006608	0.012389	0.00843666	0	0	0	0	0.00768333	0.00483994	0.00972167	0.00539362	0.003725	0.003725	0.005933	0.00305948
ENSG00000047662	FAM184B	0.000229	0	0	0	0	0.020037	0	0.000186	0	0.012348	0.000176	0.000296	0	0.00323	0.000768	0	0.013912	0	0	0.002499	0	0	0	0	0	0.000155		0.0001145	0.0001145	0.006741	0.00664822	0	0	0.00417467	0.00408698	0.00257467	0.00220186	0.00117533	0.00103088	0.000833	0.000833	5.16667e-05	5.16667e-05	0	0
ENSG00000047849	MAP4	59.5668	49.7897	44.5243	54.6404	52.8968	41.1643	58.7599	56.5675	32.1986	39.958	38.6411	45.3534	49.4906	44.7602	44.3643	46.9589	45.4428	47.7664	42.4386	41.9113	38.9169	44.7247	37.4702	46.9092	46.4422	48.0574		54.6782	4.88855	52.1639	5.5361	50.6872	3.12226	36.9326	2.3973	45.9208	0.792585	46.5347	1.48784	44.0388	1.87004	47.1363	0.479892	40.3706	2.21677
ENSG00000047932	GOPC	25.9932	22.4424	21.0202	18.3036	21.4229	23.1963	20.3743	22.8813	25.1657	20.0397	19.1809	22.818	16.7024	17.7899	21.7031	19.9761	18.9142	27.2855	20.6529	26.3996	19.6225	19.8501	15.7744	24.3001	17.2142	27.8866		24.2178	1.77539	22.1506	0.892821	20.2489	0.979561	21.4621	1.86831	20.3139	0.724507	19.1035	1.88362	24.7794	2.07903	23.1337	3.13558	18.4156	1.32227
ENSG00000047936	ROS1	0	0	0	0	0.013443	0	0	0	0	0	0	0	0	0	0	0	0	0	0	0	0	0	0	0	0	0		0	0	0	0	0.004481	0.004481	0	0	0	0	0	0	0	0	0	0	0	0
ENSG00000048028	USP28	15.9464	10.501	17.6367	17.8211	15.8995	15.8454	12.4776	15.3908	14.7193	9.51148	15.1903	25.9208	20.3437	25.0403	29.8183	13.4184	24.8307	16.4052	8.86094	12.9237	24.0331	19.0292	13.3132	22.4245	13.3206	15.5567		13.2237	2.72268	14.5713	1.05501	17.1191	0.612103	13.1404	1.81954	22.4466	4.80613	23.7683	1.73104	12.7299	2.17999	17.1006	2.73911	18.7918	3.09686
ENSG00000048052	HDAC9	0.112914	0.170322	0.073465	0.314037	0.194887	0.132291	0.206212	0.13869	0.146891	0.06948	0.069096	0.07792	0.138496	0.178087	0.02307	0	0.069165	0.088685	0.11011	0.078265	0.069763	0.052797	0.065552	0.046403	0.036389	0.061009		0.141618	0.028704	0.159064	0.0236461	0.19413	0.0694482	0.0951557	0.0258679	0.0363808	0.0257229	0.131501	0.0291265	0.0923533	0.00937405	0.0479337	0.00714827	0.062704	0.00510048
ENSG00000048140	TSPAN17	6.76421	6.21424	7.62887	5.2442	8.26729	7.34541	6.71669	7.73196	12.8525	6.92227	10.4457	10.9229	7.62537	10.2614	8.49458	7.25277	8.9267	8.28867	5.13606	10.0253	8.56422	4.06524	7.22979	5.56267	4.95419	6.81664		6.48923	0.274986	7.26469	0.29585	7.04678	0.919944	10.0735	1.722	8.14855	0.451732	9.60322	1.0072	7.81666	1.43099	5.77783	0.548299	6.61975	1.33408
ENSG00000048162	NOP16	55.0734	32.65	44.6725	15.7287	42.3113	42.6935	25.0827	48.4663	85.0919	21.2753	41.8328	57.6888	11.9014	35.738	46.0328	17.2492	41.4349	35.0569	18.788	41.0845	27.1793	9.30757	36.8166	22.4993	13.6937	35.0562		43.8617	11.2117	38.7475	7.03269	34.2375	9.27948	49.4	18.8068	34.3649	8.74418	35.1094	13.2214	31.6431	6.65891	23.7497	6.19844	24.4345	8.05888
ENSG00000048342	CC2D2A	1.74967	1.8452	1.4404	1.60397	2.96641	1.44122	1.23112	2.70166	2.04823	1.59135	3.62596	2.07576	1.2137	3.1988	2.64336	0.832001	3.25333	2.02721	1.02008	2.20317	1.49702	1.50282	2.61937	2.7441	0.927407	2.76019		1.79744	0.047767	1.79133	0.459187	2.00359	0.483718	2.42185	0.616332	2.2782	0.75205	2.16276	0.574697	1.75016	0.368553	2.1439	0.608263	1.87307	0.373154
ENSG00000048392	RRM2B	43.0111	31.4927	40.7817	30.9479	39.1647	45.6291	29.851	40.4908	35.0686	14.5287	19.6373	34.3442	15.5801	26.1369	28.1455	15.6776	25.7579	30.2846	19.3671	23.9113	30.9625	15.0942	16.6351	24.8297	12.3604	22.2138		37.2519	5.75919	38.657	4.64612	36.9648	3.0444	23.0782	6.17391	23.4068	3.89743	25.3537	5.43085	24.521	3.16631	19.8013	3.79632	20.8973	5.05222
ENSG00000048405	ZNF800	5.54678	5.32903	3.41563	4.85254	5.11755	4.45438	4.07506	4.5207	5.30762	4.77486	6.09126	6.29643	4.52515	5.72705	7.157	5.24114	5.34874	5.56058	6.74757	5.35936	5.86184	5.1004	3.28932	5.10993	3.98205	4.59325		5.43791	0.108875	4.35005	0.13882	4.46191	0.528701	5.39125	0.382305	6.01234	0.583733	5.51621	0.522079	5.88917	0.433112	4.56174	0.325971	4.75052	0.762949
ENSG00000048462	TNFRSF17	0	0	0	0	0	0	0	0	0	0	0	0	0	0	0	0	0	0	0	0	0	0	0	0	0	0		0	0	0	0	0	0	0	0	0	0	0	0	0	0	0	0	0	0
ENSG00000048471	SNX29	4.27804	3.97203	2.64524	3.70229	5.34341	3.88286	3.47015	5.17232	2.62962	3.29639	3.83469	2.89864	4.52875	3.5633	3.62029	3.97375	3.34126	5.95384	3.29253	4.99204	6.26996	4.60107	3.46215	6.39819	4.01442	5.84407		4.12503	0.153005	4.17511	0.512642	3.89698	0.784954	3.25357	0.348531	3.72878	0.122753	3.66356	0.473234	4.74614	0.778031	5.41889	0.720225	4.77773	0.815346
ENSG00000048540	LMO3	0	0	0.01404	0.074278	0	0	0.026166	0	0	0.002909	0.012139	0	0.054849	0.011863	0	0	0	0	0	0.02017	0	0	0.012303	0.034227	0	0		0	0	0.008722	0.008722	0.0294393	0.0227827	0.005016	0.00365916	0	0	0.0222373	0.0166616	0.00672333	0.00672333	0.011409	0.011409	0.004101	0.004101
ENSG00000048544	MRPS10	20.1065	17.7024	17.3891	13.1805	14.9742	17.1469	17.0929	16.6374	20.0463	13.6859	16.4846	19.3344	12.3574	15.6343	15.1516	12.7578	14.2872	19.2985	17.7116	21.5237	15.3447	11.2173	11.7086	12.5638	10.6383	16.655		18.9044	1.20204	16.9591	0.161587	15.1813	1.21929	16.7389	1.8405	14.1977	0.732488	15.7754	2.01532	19.5112	1.10558	13.2857	1.774	12.7569	1.30166
ENSG00000048545	GUCA1A	0	0	0	0.019782	0.108154	0.054376	0.021722	0	0.08279	0	0.131561	0.04913	0	0.152159	0.021033	0	0.104985	0	0.032622	0.016599	0	0	0.064092	0	0	0.013393		0	0	0.025366	0.0158024	0.0426453	0.0332484	0.0714503	0.0383993	0.036619	0.0267994	0.0670963	0.0448337	0.016407	0.00941765	0.00446433	0.00446433	0.021364	0.021364
ENSG00000048649	RSF1	4.78193	3.20608	5.25856	3.67098	4.11541	4.23501	4.15627	5.04063	5.21444	3.0441	4.90794	5.10064	3.86669	5.47319	4.83499	3.53446	5.85365	4.78483	2.95741	4.66954	4.19238	3.51084	4.19639	5.84786	3.12044	4.73599		3.99401	0.787926	4.47731	0.28258	4.34832	0.472859	4.38883	0.678161	4.72255	0.655903	4.81351	0.48547	4.13726	0.590863	4.56809	0.791799	3.96654	0.227852
ENSG00000048707	VPS13D	5.54079	4.19035	2.03986	2.57348	3.47132	3.50717	2.85403	5.22858	3.8215	2.92263	4.35201	4.44065	2.36215	3.66127	5.10967	2.6684	3.84326	5.38537	3.2392	5.2576	3.41125	2.19131	2.10859	4.82563	2.50085	4.64709		4.86557	0.675221	3.86326	0.708221	2.69489	0.41766	3.69871	0.41717	3.89608	0.70477	3.48803	0.606232	4.62739	0.695075	3.99119	0.74695	2.57038	0.421112
ENSG00000048740	CELF2	0.047538	0.021436	0.106651	0.064168	0.104108	0.073319	0.088696	0.145618	0.039379	0.015406	0.221168	0.246937	0.132621	0.52325	0.206481	0.020283	1.04188	0.026442	0	0.033437	0.170674	0.075945	0.166461	0.233868	0	0.087054		0.034487	0.013051	0.102544	0.0219895	0.0916423	0.0137568	0.0919843	0.0649615	0.304143	0.198189	0.300936	0.115952	0.0199597	0.0101821	0.106974	0.0682426	0.137693	0.0308981
ENSG00000048828	FAM120A	63.559	66.5151	63.0294	84.1469	70.1405	66.2129	75.1665	68.3975	52.3624	62.9499	60.0127	62.2229	100.151	68.9482	66.4945	78.5677	73.64	63.8497	68.8166	70.819	78.4132	103.882	54.3634	80.6452	89.7294	78.9169		65.0371	1.47803	69.9256	2.69523	72.4389	6.20345	58.4417	3.1557	72.7711	3.49346	77.1074	11.6843	67.8284	2.07162	83.0972	3.35346	78.8861	14.2966
ENSG00000048991	R3HDM1	11.3608	6.17084	4.91878	4.33695	7.83127	6.93584	6.41936	9.61732	6.72313	3.46863	6.6023	9.49893	3.88573	9.04911	9.98836	4.61155	8.01007	8.86239	3.61614	7.92515	6.547	3.00956	3.82582	8.13604	3.34024	6.72862		8.76582	2.59498	7.65751	0.991185	5.69566	1.08093	5.59802	1.06527	7.66333	1.59412	7.47792	1.80078	6.80122	1.61536	6.0683	1.42325	4.46079	1.06939
ENSG00000049089	COL9A2	5.49608	5.25795	9.85257	8.81442	8.98879	7.05372	9.30435	5.98215	6.32683	7.23236	11.6104	6.72145	8.35936	15.0965	8.20389	8.29132	11.4263	5.21991	5.60349	4.93046	6.25099	4.76868	10.3954	6.63136	7.00997	6.66696		5.37701	0.119066	7.44674	0.978963	9.21859	0.32096	8.38987	1.63136	9.1994	0.952129	10.0591	2.56268	5.25129	0.194918	6.76943	0.12071	7.13835	1.68379
ENSG00000049130	KITLG	1.31374	0.235813	0.996146	0.073951	0.589688	1.14759	0.235007	0.722648	0.581551	0.099177	0.101575	0.674438	0.122757	0.242558	0.65302	0.114287	0.166575	0.526578	0.063319	0.258072	0.688337	0.066388	0.188631	0.4559	0.032435	0.215116		0.774778	0.538964	0.701747	0.263646	0.553262	0.266837	0.260768	0.160393	0.330356	0.164398	0.346584	0.167535	0.282656	0.134295	0.234484	0.122627	0.314452	0.190244
ENSG00000049167	ERCC8	3.92723	2.23962	3.63938	0.967119	2.93941	3.41863	1.5001	2.98499	3.80153	1.5164	2.73295	3.63019	1.11	2.16913	3.19387	2.14549	2.27585	3.06343	1.37149	2.45653	2.21969	1.76948	1.41338	3.44092	0.62991	2.21703		3.08343	0.843803	2.63457	0.580883	2.5153	0.80003	2.68363	0.660123	2.61769	0.307073	2.30311	0.730594	2.29715	0.494877	2.09595	0.813723	1.80085	0.23329
ENSG00000049192	ADAMTS6	1.311	1.05173	0.791529	0.760389	0.825323	1.03825	0.750695	1.13789	1.11784	0.9	1.04263	1.08877	0.738014	0.950191	1.3282	0.751097	1.21755	1.82949	0.95801	1.08662	0.719885	0.552305	0.66251	1.35954	0.47095	1.08254		1.18136	0.129635	0.975614	0.11608	0.792414	0.01875	1.02016	0.0638814	1.15318	0.2016	0.925659	0.101995	1.29137	0.271608	0.971009	0.262505	0.6449	0.049171
ENSG00000049239	H6PD	0.903533	2.46994	1.07443	3.79356	2.04661	1.27727	3.17963	1.79	0.767885	2.06791	2.49447	1.08529	5.05582	3.22209	1.52275	3.91703	2.92696	1.59124	1.66127	2.02902	1.77959	3.73848	2.40113	2.47746	3.01219	2.6068		1.68674	0.783203	2.0823	0.568278	2.30487	0.795496	1.77675	0.519247	2.8448	0.702367	3.12107	1.1473	1.76051	0.135768	2.69882	0.161076	2.63973	0.577931
ENSG00000049245	VAMP3	26.5254	31.6383	32.7565	34.3667	27.267	27.9323	31.3676	29.9666	41.0092	48.746	63.9986	45.737	61.6594	57.6905	43.0955	56.6335	59.3129	50.884	59.1602	64.7739	57.0124	64.9421	58.3427	51.806	57.0282	63.2138		29.0819	2.55647	29.7555	0.997303	31.4634	2.14907	51.2513	6.75363	53.524	5.35398	55.029	4.78516	58.2727	4.03414	57.3493	3.29704	60.099	2.45177
ENSG00000049246	PER3	0.514947	0.417296	0.451286	0.345134	0.476904	0.514507	0.623637	0.588376	0.925718	0.738886	0.932302	1.19239	1.34897	2.37225	1.29299	1.43262	1.9752	0.901245	1.04892	1.40508	0.84495	0.919782	0.769158	0.746244	0.823751	1.61829		0.466122	0.0488255	0.575507	0.0321536	0.424441	0.0403374	0.865635	0.0634032	1.60843	0.248912	1.63787	0.369962	1.11841	0.149538	1.06276	0.278664	0.84463	0.0434817
ENSG00000049247	UTS2	0.287208	0.400077	0.411686	0.254816	0	0.332446	0.477133	0.200728	0.977086	0.25972	0.739712	0.812509	0.423475	0.441856	0.362435	0.167249	0.46698	0.514501	0.972437	0.438305	0.146529	0.651573	0.937352	0.512943	0.196655	0.489492		0.343643	0.0564345	0.336769	0.0798205	0.222167	0.119959	0.658839	0.210997	0.318194	0.077597	0.55928	0.126726	0.641748	0.166801	0.399697	0.101746	0.578485	0.231197
ENSG00000049249	TNFRSF9	0.019582	0.028819	0.029369	0	0.01069	0.043611	0.017447	0.022377	0	0.021738	0.015354	0.013277	0.00857	0.035169	0	0	0.00864	0	0.027613	0	0	0	0	0	0	0		0.0242005	0.0046185	0.0278117	0.00802684	0.013353	0.00858202	0.012364	0.00645085	0.00144	0.00144	0.0190053	0.00819526	0.00920433	0.00920433	0	0	0	0
ENSG00000049283	EPN3	7.5295	9.00251	6.99562	6.83347	9.9693	7.2673	7.63812	10.1414	9.14012	4.59536	10.7294	7.23742	5.98052	9.25505	8.87121	6.33247	8.67651	10.4839	4.85353	11.5146	10.4592	5.71785	11.8454	9.04678	6.99086	10.8089		8.26601	0.736503	8.34895	0.902604	7.9328	1.01932	8.15495	1.83797	7.89958	0.791042	7.491	0.953743	8.95068	2.07008	8.94885	1.10326	9.34085	1.85517
ENSG00000049323	LTBP1	8.27083	5.98116	7.93621	8.81744	9.72365	8.47688	8.30307	9.48096	7.26795	6.75177	9.33038	7.3098	9.29772	9.17287	8.09769	8.16697	9.18001	11.322	8.50665	13.2942	11.7311	9.84247	8.81086	12.5052	10.3671	12.9912		7.126	1.14484	8.75364	0.367108	8.82576	0.516009	7.78337	0.787729	8.59641	0.464512	8.59347	0.642843	11.041	1.38918	11.9545	0.806004	10.1281	0.855007
ENSG00000049449	RCN1	184.299	182.282	201.71	177.269	174.942	182.127	196.502	187.448	213.38	296.984	225.569	174.143	184.755	210.528	155.418	237.201	204.393	193.916	222.807	244.744	151.555	171.588	210.353	175.976	163.986	224.814		183.291	1.00872	188.692	4.19586	184.641	8.56123	245.311	26.075	202.135	24.3168	189.809	10.8032	220.489	14.7183	188.259	18.6026	177.832	17.258
ENSG00000049540	ELN	0.151241	0.049176	0.142615	0.109792	0.145603	0.167443	0.19453	0.177607	0	0.039967	0.029475	0.033946	0.136651	0.057721	0.073762	0.112715	0.061135	0.138096	0.073482	0	0	0	0.066271	0.25431	0.224054	0.135204		0.100208	0.0510325	0.17986	0.00790007	0.13267	0.0114715	0.0231473	0.0119634	0.0723482	0.0237245	0.076106	0.0310408	0.070526	0.0398923	0.204523	0.0357429	0.0220903	0.0220903
ENSG00000049541	RFC2	27.2111	17.4374	32.217	22.3595	33.2532	28.5527	23.3755	32.3955	27.7248	17.8815	24.0929	30.6573	23.4862	30.5817	23.7128	22.2361	25.6389	20.9049	23.7266	26.3867	26.3665	27.3167	38.8334	22.5532	21.0655	26.7121		22.3243	4.88684	28.1079	2.61332	29.2766	3.47145	23.2331	2.87383	23.8345	0.959855	28.2417	2.37788	23.6727	1.58269	23.4436	1.68973	30.8389	4.00667
ENSG00000049618	ARID1B	7.11368	8.83219	3.43573	6.43925	7.31862	4.38899	7.37431	7.39442	4.92398	7.63588	8.70331	5.38221	7.51515	7.57991	5.90764	8.50363	8.80238	6.73666	7.09828	7.36176	5.70718	7.77339	4.69058	10.6829	8.88992	7.56111		7.97293	0.859255	6.38591	0.998474	5.7312	1.17547	7.08772	1.1249	7.82995	0.975385	6.82576	0.722015	7.06557	0.181189	9.04463	0.904483	6.05705	0.906964
ENSG00000049656	CLPTM1L	31.2139	30.2783	28.9624	20.6844	30.2462	30.3453	30.0223	30.7853	51.6277	29.1414	29.6004	33.0108	19.0529	28.0904	29.6672	21.9976	27.2909	29.175	29.0781	40.4466	24.8494	17.2636	21.1675	19.5162	21.0015	27.7963		30.7461	0.467814	30.3843	0.221132	26.631	2.99632	36.7898	7.42013	26.2993	2.26274	26.718	4.08732	32.8999	3.77347	22.7713	2.54882	21.0935	2.19014
ENSG00000049759	NEDD4L	27.1463	37.3138	15.585	31.0058	22.3966	18.0111	27.0104	29.4955	9.8013	33.4319	33.0285	11.494	35.0585	21.8544	14.315	37.7575	17.3787	26.3857	46.9254	32.4968	19.0481	38.4648	15.8998	27.5667	52.9696	26.0811		32.2301	5.08376	24.839	3.4885	22.9958	4.46167	25.4205	7.81049	23.9636	7.07758	22.8023	6.81898	35.2693	6.08922	35.5391	8.72577	24.4709	7.05573
ENSG00000049768	FOXP3	0.019955	0.04881	0	0	0.073404	0	0	0.073001	0.223202	0.196565	0.326157	0.1195	0.058729	0.748086	0.309148	0.133678	0.375946	0.259923	0.124084	0.401922	0.249783	0.098111	0.479484	0.229408	0.068952	0.338523		0.0343825	0.0144275	0.0243337	0.0243337	0.024468	0.024468	0.248641	0.0395133	0.307235	0.0996551	0.308772	0.220357	0.261976	0.0802115	0.212294	0.0782875	0.275793	0.110858
ENSG00000049769	PPP1R3F	0.230065	0.173275	0.309913	0.118325	0.238118	0.106855	0.128979	0.311478	1.13848	0.573952	0.814829	0.755686	0.410424	0.673978	0.834019	0.434039	0.848434	0.772946	0.360939	0.569642	0.998683	0.273212	0.854011	0.628887	0.361831	0.53771		0.20167	0.028395	0.182437	0.0648357	0.222119	0.0558822	0.842419	0.163547	0.700064	0.133014	0.613363	0.104175	0.567842	0.11894	0.509476	0.0783743	0.708635	0.221681
ENSG00000049860	HEXB	172.502	152.942	226.452	182.445	174.389	175.093	166.902	185.263	109.187	118.748	117.264	119.356	134.553	137.75	102.846	125.366	123.281	117.483	142.527	129.131	106.823	140.58	151.333	119.275	106.504	133.477		162.722	9.77966	175.753	5.31062	194.429	16.1798	115.066	2.97082	118.744	7.98611	130.553	5.67408	129.714	7.23558	119.752	7.79021	132.912	13.4089
ENSG00000049883	PTCD2	1.74054	1.12564	1.45581	4.93672	1.27088	1.19252	1.82064	2.03321	3.12282	1.78106	1.36114	1.96965	1.0289	1.43056	1.38589	3.80082	1.32296	1.73587	2.07603	1.85605	1.3758	1.16542	1.51204	1.55825	1.01545	1.9096		1.43309	0.307447	1.68212	0.252375	2.55447	1.19232	2.08834	0.531255	2.34062	0.74153	1.47637	0.272536	1.88931	0.0995952	1.49443	0.260084	1.35108	0.100821
ENSG00000050030	NEXMIF	0	0	0	0.004126	0	0	0	0	0	0	0	0.00667	0	0	0.00411	0	0	0	0.002703	0	0	0	0	0	0	0		0	0	0	0	0.00137533	0.00137533	0	0	0.00280517	0.00140372	0.00222333	0.00222333	0.000901	0.000901	0	0	0	0
ENSG00000050130	JKAMP	14.1049	8.74754	10.3381	7.94635	11.5509	9.93985	9.0386	16.9015	10.2346	7.00301	11.5122	11.7657	6.72978	15.1327	12.5609	4.99741	16.3749	10.3873	8.38291	12.5519	8.45649	8.57015	10.4022	8.44129	5.49108	11.796		11.4262	2.67868	11.96	2.48443	9.94515	1.05895	9.58326	1.34181	10.6855	2.89851	11.2094	2.44162	10.4407	1.20377	8.57613	1.82133	9.14296	0.630495
ENSG00000050165	DKK3	52.1327	30.0418	56.9824	49.3901	65.3143	53.0017	39.9423	58.1928	27.181	21.3607	23.0189	33.8674	38.3066	47.7362	31.1576	30.0678	37.4731	37.447	21.2628	43.2512	48.2894	37.1572	56.664	42.9718	33.6164	52.3321		41.0872	11.0454	50.3789	5.42924	57.2289	4.59856	23.8535	1.73123	32.9234	2.33199	39.9701	4.08905	33.987	6.57904	42.9734	5.40274	47.3702	5.64985
ENSG00000050327	ARHGEF5	8.19084	11.2402	6.51922	11.6397	8.41744	6.61937	10.6812	10.1581	7.91143	12.8911	11.7908	7.8984	13.4617	11.2785	8.85999	14.1875	12.1136	9.95711	15.1902	11.5119	8.79115	13.6254	9.41223	10.8754	16.8272	12.163		9.71553	1.52469	9.15288	1.27573	8.85878	1.49453	10.8644	1.51028	11.6505	1.54313	10.8795	1.61834	12.2197	1.55156	13.2886	1.80796	10.6096	1.51852
ENSG00000050344	NFE2L3	112.363	150.725	96.9811	113.978	97.6649	138.138	117.983	98.4956	116.399	123.64	123.403	148.341	135.102	135.086	166.073	135.946	153.324	109.546	84.8787	81.7242	99.8577	97.9732	71.6274	115.63	92.927	92.6867		131.544	19.1812	118.206	11.4443	102.875	5.55524	121.148	2.37527	153.741	9.11567	139.509	4.41575	92.0496	8.79543	100.414	7.60794	89.8194	9.11227
ENSG00000050393	MCUR1	7.88133	10.74	6.21009	6.13174	6.03618	7.34917	7.68118	7.19344	7.89499	15.5955	9.20524	6.81536	6.55643	5.14691	6.8117	9.05733	6.12275	8.9791	12.4063	9.48419	5.6679	6.82111	6.11154	6.35842	7.72796	8.33918		9.31069	1.42936	7.40793	0.143832	6.126	0.0502873	10.8986	2.37874	7.30395	0.904351	6.1729	0.518412	10.2898	1.0682	7.47519	0.585599	6.20018	0.335838
ENSG00000050405	LIMA1	90.0497	85.7016	67.6424	75.2717	74.7524	68.5663	79.1381	83.0304	80.2124	73.2025	81.3607	77.3565	65.5683	83.1921	71.7632	64.0286	92.3699	91.3134	71.507	91.2997	62.967	81.3171	58.4147	71.6227	55.7156	88.8955		87.8756	2.17405	76.9116	4.32127	72.5555	2.46112	78.2585	2.54965	76.5105	8.89923	75.3723	5.18338	84.7067	6.59986	72.078	9.58091	67.5663	6.99989
ENSG00000050426	LETMD1	9.21601	6.34422	14.1349	7.95714	8.28601	11.6187	7.16592	7.86979	12.0754	5.04757	8.75386	11.054	7.73553	9.05126	14.4056	5.89258	9.84361	9.08452	6.33737	5.7338	12.4077	6.89862	5.20219	7.85933	5.95132	5.22373		7.78011	1.43589	8.88481	1.38197	10.126	2.0067	8.6256	2.02977	9.9866	2.46286	9.28025	0.96477	7.0519	1.03114	6.34479	0.785858	8.1695	2.17494
ENSG00000050438	SLC4A8	0.115588	0.032661	0.226015	0.041936	0.111263	0.399833	0.0627	0.237977	0.169193	0	0.040809	0.316398	0.076428	0.052528	0.540085	0	0	0.073475	0.097777	0.032566	0.154943	0.035206	0.025834	0	0.062414	0.165052		0.0741245	0.0414635	0.233503	0.0973476	0.126405	0.0536756	0.0700007	0.0509761	0.19466	0.173177	0.148451	0.0842563	0.0679393	0.0190272	0.075822	0.0481157	0.0719943	0.0415625
ENSG00000050555	LAMC3	0.034437	0.025452	0	0.015704	0.050721	0.033515	0.029648	0.025421	0.221725	0.022539	0.391748	0.464203	0	0.361566	0.663222	0.025351	0.400909	0.093228	0.060019	0.07452	0.203917	0	0.054006	0.265233	0	0.072251		0.0299445	0.0044925	0.029528	0.00233731	0.0221417	0.0149915	0.212004	0.106692	0.357975	0.184646	0.275256	0.140781	0.0759223	0.00961222	0.112495	0.0791661	0.0859743	0.0609973
ENSG00000050628	PTGER3	0.10212	0.7771	0.089718	0.997344	0.054606	0.072489	0.937898	0.180235	0.233651	1.36646	1.68332	0.185354	0.988928	0.372848	0.338713	0.916033	0.505438	0.154594	1.24375	1.10061	0.093461	0.883077	0.200677	0.248819	0.878716	0.851008		0.43961	0.33749	0.396874	0.272294	0.380556	0.308561	1.09448	0.440025	0.693341	0.179239	0.51571	0.242721	0.832984	0.341703	0.659514	0.205503	0.392405	0.247281
ENSG00000050730	TNIP3	0	0	0	0	0	0	0.042248	0	0	0	0	0	0	0	0	0	0	0	0	0	0	0	0	0	0	0		0	0	0.0140827	0.0140827	0	0	0	0	0	0	0	0	0	0	0	0	0	0
ENSG00000050748	MAPK9	20.765	20.31	17.7898	14.0558	15.2637	19.4126	16.6191	18.0519	31.5953	20.9664	26.061	29.5657	13.9747	23.0401	24.5568	15.3606	23.2584	24.5931	25.7466	25.5238	19.1258	13.7669	12.9004	19.5672	13.8043	20.948		20.5375	0.227502	18.0279	0.806484	15.7031	1.10008	26.2076	3.06918	21.2278	2.9425	22.1935	4.52059	25.2878	0.353272	18.1065	2.18772	15.2644	1.94687
ENSG00000050767	COL23A1	0.051627	0.025194	0.154448	0	0	0.128277	0.038332	0.161822	0	0	0.098823	0.192633	0	0.384282	0.069891	0	0.106948	0	0	0	0	0	0.230582	0	0	0		0.0384105	0.0132165	0.109477	0.036867	0.0514827	0.0514827	0.032941	0.032941	0.083966	0.0530101	0.192305	0.110933	0	0	0	0	0.0768607	0.0768607
ENSG00000050820	BCAR1	49.405	75.2573	43.2275	47.4579	44.5545	43.6682	55.6797	46.7714	35.9152	72.636	43.8908	27.1653	39.0952	26.3827	26.7445	48.0638	26.6187	48.0937	49.547	45.5739	32.5225	32.7904	35.7926	37.4734	41.1669	40.0015		62.3311	12.9262	48.7064	3.59987	45.08	1.24917	50.814	11.1513	33.802	7.13104	30.8811	4.11325	47.7382	1.16064	39.5473	1.09014	33.7018	1.04826
ENSG00000051009	FAM160A2	7.44389	3.4673	6.55244	3.84869	5.38571	6.2537	4.42097	6.15697	12.3585	4.35001	10.167	11.3615	4.60743	8.86344	13.8477	5.08739	9.91732	8.17752	3.46062	5.02402	6.70745	3.46441	5.49455	7.94673	3.66598	5.01081		5.45559	1.98829	5.61055	0.595444	5.26228	0.782943	8.95851	2.38951	9.43519	2.52909	8.27745	1.97162	5.55405	1.3872	5.54117	1.26388	5.22214	0.946041
ENSG00000051108	HERPUD1	48.5066	117.561	53.2171	82.7684	59.0845	51.7205	81.1112	59.1445	39.6294	200.545	98.2141	42.1027	91.2496	39.8174	40.6135	141.212	54.4744	61.7375	168.134	83.5915	35.7471	133.587	79.2083	74.1783	126.954	106.627		83.0335	34.527	63.9921	8.82379	65.0234	9.03276	112.796	47.021	78.9004	31.4268	57.7232	16.7762	104.488	32.4423	102.586	15.3683	82.8474	28.3024
ENSG00000051128	HOMER3	7.59082	16.2977	9.19357	9.4998	9.2232	5.80277	10.2334	8.47802	5.02634	9.69603	6.06866	3.39678	6.23555	5.34426	3.23138	5.71956	4.48805	5.89283	12.879	10.9683	3.28398	5.86519	9.59361	6.25529	6.99086	6.84391		11.9442	4.35342	8.17139	1.28816	9.30552	0.0975159	6.93034	1.4152	4.60606	0.730051	4.9922	0.838175	9.91338	2.08457	6.69669	0.224737	6.24759	1.83144
ENSG00000051180	RAD51	18.5104	14.8605	22.6479	18.7995	19.6074	18.4896	21.1432	17.7349	23.0367	12.3616	15.5444	24.4254	19.5237	25.2172	17.735	15.5829	22.6076	8.73367	16.6952	13.1067	16.6859	24.6014	29.2876	11.1048	18.5773	19.0684		16.6854	1.82497	19.1226	1.03354	20.3516	1.17158	16.9809	3.16424	18.3454	1.79724	23.0554	1.78058	12.8452	2.302	16.2502	2.57658	23.5249	3.6774
ENSG00000051341	POLQ	2.74753	1.26783	1.81121	1.42056	2.04323	2.02074	1.67401	2.65577	3.82212	1.01568	1.90754	4.14012	1.62212	3.51912	3.58162	1.38515	3.4103	2.11743	1.07988	2.22207	2.30009	1.48347	1.33563	2.52455	1.30423	2.05261		2.00768	0.739848	2.11684	0.287454	1.75833	0.181684	2.24845	0.827889	2.78902	0.703886	3.09378	0.757356	1.80646	0.364544	1.96046	0.355277	1.7064	0.299901
ENSG00000051382	PIK3CB	27.3206	39.2165	25.1431	36.6464	28.5313	34.7715	33.293	31.0995	27.8486	36.1902	32.2989	33.1522	35.6096	29.1338	35.573	32.5108	32.2608	34.5375	31.4244	30.1225	30.7928	33.0594	18.6863	34.6687	30.8023	28.7375		33.2686	5.94794	33.0547	1.06669	30.1069	3.4129	32.1126	2.40979	33.2814	1.16614	32.6319	1.88743	32.0281	1.30978	31.4028	1.73832	27.5129	4.46149
ENSG00000051523	CYBA	117.328	322.576	167.076	354.583	191.398	147.703	310.983	183.464	132.902	246.647	232.926	115.884	279.837	211.375	120.901	257.681	201.452	156.219	309.297	232.11	199.574	314.541	388.208	166.147	377.874	228.202		219.952	102.624	214.05	49.554	237.685	58.8688	204.158	35.8476	191.797	39.5644	202.365	47.5428	232.542	44.1903	257.408	62.8407	300.774	54.8872
ENSG00000051596	THOC3	58.5262	51.6266	77.1313	55.7214	68.0236	69.2447	55.7574	64.4223	89.5338	39.8459	60.3705	67.4482	48.3243	65.8222	58.8853	46.6309	64.6904	39.7348	32.7086	44.7576	47.0147	38.2139	55.3737	35.5714	34.5662	43.4211		55.0764	3.44984	63.1415	3.94578	66.9588	6.20341	63.2501	14.4157	56.602	5.22402	60.5316	6.12167	39.067	3.49422	37.8529	2.79919	46.8674	4.95414
ENSG00000051620	HEBP2	10.0302	15.5773	13.2649	14.4284	10.5475	15.5277	15.6905	12.5944	13.5317	16.268	15.3437	11.8913	18.5677	14.4908	10.2749	16.1406	16.6464	17.9657	10.0883	20.5082	10.8638	14.983	18.1204	9.68864	14.9496	13.6326		12.8038	2.77356	14.6042	1.00598	12.7469	1.14987	15.0478	0.803618	14.6884	2.24934	14.9833	1.94299	16.1874	3.13662	12.757	1.58057	14.6557	2.10117
ENSG00000051825	MPHOSPH9	3.21231	1.71427	3.45112	1.91129	3.01201	3.44645	1.51106	2.76567	4.19393	1.52782	3.10582	3.92129	2.17478	3.14296	3.96287	1.30395	2.49014	3.83787	1.54092	2.49965	2.32528	1.59911	1.89552	4.07837	1.36894	2.47547		2.46329	0.749016	2.5744	0.566827	2.79147	0.457984	2.94252	0.773957	2.76656	0.779027	3.07967	0.505166	2.62615	0.666081	2.64093	0.786507	1.93997	0.210802
ENSG00000052126	PLEKHA5	12.3805	9.7269	13.059	8.52313	9.7081	11.542	10.1784	10.8617	7.94179	7.35282	6.20724	10.229	6.31578	7.22049	7.34477	7.27113	7.23534	8.95135	10.7892	9.20713	7.7261	7.82783	6.16257	9.13815	6.9169	9.09745		11.0537	1.32679	10.8607	0.393652	10.4301	1.35826	7.16729	0.509242	7.20786	0.102328	7.92174	1.1828	9.64924	0.574766	8.38416	0.733727	7.23884	0.538933
ENSG00000052344	PRSS8	23.6406	46.0788	70.3963	164.146	58.6009	53.6874	79.7769	32.7439	44.579	104.839	87.4342	81.858	271.122	104.352	92.1069	180.266	101.08	40.6039	90.2563	31.9891	125.495	244.099	141.244	89.483	212.188	62.0706		34.8597	11.2191	55.4027	13.6043	97.7145	33.39	78.9506	17.9052	123.631	28.3777	152.444	59.6932	54.2831	18.1577	121.247	46.1537	170.279	37.1889
ENSG00000052723	SIKE1	8.95687	5.27268	7.99291	3.98226	6.46468	7.49944	5.41875	7.33108	8.52743	3.93404	6.65504	10.2734	3.95524	8.50815	9.22687	4.28414	8.7305	7.36427	3.94272	6.34709	6.31502	3.1832	4.619	6.67775	3.43874	6.93656		7.11478	1.84209	6.74976	0.667274	6.14662	1.16864	6.37217	1.33352	7.53381	1.62531	7.57893	1.88214	5.88469	1.01441	5.68435	1.12529	4.70574	0.905118
ENSG00000052749	RRP12	21.5172	16.5979	14.5665	8.95767	15.9795	16.3848	13.8626	17.2528	26.5952	13.4167	16.0759	19.6869	6.03149	11.6017	14.7841	10.014	12.0006	15.7934	15.9986	21.0646	10.6495	8.29005	10.2664	9.86695	10.6695	15.3408		19.0576	2.45964	15.8334	1.01675	13.1679	2.14427	18.696	4.02356	12.1941	1.39218	12.44	3.96422	17.6189	1.72387	11.9591	1.70666	9.7353	0.731038
ENSG00000052795	FNIP2	6.7377	5.8343	4.58032	4.9786	5.24228	6.1948	5.52691	6.97135	4.52982	3.1172	5.01848	6.0821	2.74982	5.67316	5.58862	3.05651	6.08064	6.07	3.73379	4.67302	5.6811	2.23746	1.83194	5.44891	2.40367	4.16277		6.286	0.4517	6.23102	0.417369	4.93374	0.192403	4.22183	0.570045	4.86026	0.907423	4.83503	1.04926	4.8256	0.678706	4.00512	0.88261	3.25017	1.22109
ENSG00000052802	MSMO1	92.131	143.579	170.688	141.71	97.909	154.613	137.094	84.9466	62.9551	204.97	97.1296	75.3144	143.822	102.119	83.5749	192.036	96.1691	86.2208	223.121	91.8638	106.623	161.014	115.339	105.748	162.718	109.914		117.855	25.7241	125.551	20.9227	136.769	21.1541	121.685	42.7952	124.273	34.1096	107.085	19.9317	133.735	44.7227	126.127	18.3353	127.659	16.8663
ENSG00000052841	TTC17	10.3644	9.648	8.92392	10.2334	9.65577	8.18868	9.85748	12.0447	10.067	9.89033	12.9221	12.1729	9.66479	13.7174	13.3703	8.89513	12.5546	11.5424	9.53019	11.1638	9.19207	9.13017	8.75174	13.0223	8.11349	11.457		10.0062	0.358183	10.0303	1.11648	9.60436	0.378883	10.9598	0.982456	11.9753	1.54238	11.8517	1.18086	10.7455	0.617382	10.8643	1.4477	9.02466	0.137626
ENSG00000052850	ALX4	0	0	0	0	0	0	0.019069	0	0	0.03625	0.118668	0.012221	0.034861	0	0	0.020652	0	0.017484	0.036107	0	0	0	0	0	0	0.012304		0	0	0.00635633	0.00635633	0	0	0.0516393	0.0351101	0.0144072	0.00722482	0.015694	0.0102122	0.0178637	0.0104249	0.00410133	0.00410133	0	0
ENSG00000053108	FSTL4	0.008843	0	0	0.041834	0.039458	0.007779	0.009367	0	0.011645	0.008382	0.088816	0.060971	0	0.124339	0.032742	0.030237	0.163764	0.020252	0	0.0371	0.034819	0.02194	0.008781	0	0	0.071552		0.0044215	0.0044215	0.00571533	0.0028942	0.0270973	0.013566	0.036281	0.0262844	0.0623812	0.0309001	0.06177	0.0358958	0.0191173	0.0107249	0.0238507	0.0238507	0.0218467	0.00751667
ENSG00000053254	FOXN3	11.4886	7.87035	14.991	9.84801	10.9052	17.0699	9.54335	10.7809	15.7417	6.68071	13.0695	26.5162	9.85154	17.398	24.9346	8.79624	17.0825	15.7112	8.23673	9.98991	28.4256	13.1477	10.5904	22.9611	11.4705	13.4024		9.67946	1.80911	12.4647	2.33014	11.9147	1.56813	11.8306	2.68803	16.7533	4.66009	17.9219	4.81781	11.3126	2.25677	15.9447	3.55226	17.3879	5.56801
ENSG00000053328	METTL24	0.01432	0	0	0	0.017223	0.012261	0	0.078599	0	0	0	0	0.015504	0.027766	0	0	0.033097	0	0	0	0	0	0	0	0	0		0.00716	0.00716	0.0302867	0.0244141	0.005741	0.005741	0	0	0.00551617	0.00551617	0.0144233	0.00803355	0	0	0	0	0	0
ENSG00000053371	AKR7A2	31.37	46.9712	41.3368	78.2282	47.9476	40.9071	59.6738	44.9674	37.9972	69.4525	75.0523	37.8886	115.876	56.9881	48.8852	98.8813	60.3178	44.6985	59.6378	60.7244	54.5167	101.047	94.4394	54.6349	99.0625	65.3701		39.1706	7.80059	48.5161	5.70065	55.8375	11.3568	60.834	11.5323	69.2619	15.1545	70.251	23.4694	55.0202	5.1704	73.0225	13.3837	83.3343	14.5345
ENSG00000053372	MRTO4	33.6615	21.1156	38.3551	12.4919	30.1426	30.9406	19.3733	30.3701	58.8713	16.5341	25.591	40.9176	9.04223	29.5051	28.1103	13.7106	30.717	22.8384	17.1566	26.4471	21.7015	9.97507	29.3301	17.7998	9.93688	22.2508		27.3886	6.27294	26.8947	3.76431	26.9965	7.62996	33.6655	12.8712	23.6192	4.96151	26.4883	9.32444	22.1473	2.7041	16.6625	3.59993	20.3355	5.6289
ENSG00000053438	NNAT	0	0.028478	0	0	0	0	0.483133	0.075725	0	0	0.115933	0.036782	1.56089	0.136052	0	0	0	0.126553	0.292092	0.213194	0	0.141631	0	0	0	0		0.014239	0.014239	0.186286	0.150025	0	0	0.0386443	0.0386443	0	0	0.577907	0.492325	0.210613	0.0478044	0	0	0.0472103	0.0472103
ENSG00000053501	USE1	5.31344	7.95023	7.2492	7.58838	6.73291	5.19731	6.8578	5.64312	6.88677	6.00014	6.22	4.96973	6.17758	5.24363	5.09008	5.29828	5.14921	6.20717	7.29574	6.24483	5.77064	5.94775	6.88191	4.54118	6.18017	6.05005		6.63184	1.31839	5.89941	0.496175	7.19017	0.248711	6.36897	0.266566	5.28851	0.111848	5.46364	0.365618	6.58258	0.356746	5.59047	0.525988	6.2001	0.344718
ENSG00000053524	MCF2L2	0.158598	0.092479	0.202545	0.037629	0.144008	0.102072	0.00849	0.096627	0.079028	0.012407	0.105774	0.174601	0.022875	0.11735	0.060079	0.016077	0.120485	0.174104	0.013709	0.064259	0.085343	0.18077	0.014216	0.025383	0.03849	0.144191		0.125538	0.0330595	0.069063	0.0303273	0.128061	0.0482703	0.0657363	0.02776	0.091011	0.0544357	0.104942	0.0442367	0.084024	0.0473449	0.0693547	0.037609	0.093443	0.0482503
ENSG00000053702	NRIP2	0	0	0	0	0	0	0	0	0	0	0	0.015733	0	0	0.064492	0	0	0	0	0	0	0	0	0	0	0		0	0	0	0	0	0	0	0	0.0214973	0.0214973	0.00524433	0.00524433	0	0	0	0	0	0
ENSG00000053747	LAMA3	0.915186	0.274198	0.795336	0.392377	1.47245	0.685035	0.580157	1.16883	0.435762	0.209	0.566831	0.66805	0.280316	1.44265	0.528286	0.354739	0.891998	0.131262	0.123651	0.448946	0.284817	0.25966	0.381676	0.288694	0.138051	0.454667		0.594692	0.320494	0.811342	0.181292	0.886722	0.315122	0.403864	0.104521	0.630939	0.195939	0.797005	0.341675	0.23462	0.107186	0.293804	0.0914349	0.308718	0.037195
ENSG00000053770	AP5M1	4.42543	2.12155	3.28429	1.2505	3.26694	4.04619	1.86572	4.19813	5.24686	1.92547	3.12569	6.0277	3.75517	3.66148	4.02532	1.12425	3.09091	3.4832	2.45247	3.36815	3.18934	0.832187	1.79713	2.32987	1.11746	2.63144		3.27349	1.15194	3.37001	0.753425	2.60058	0.675056	3.43267	0.971012	2.8622	0.885413	4.48145	0.773596	3.10127	0.326095	2.02626	0.462663	1.93955	0.684167
ENSG00000053900	ANAPC4	12.3868	6.17408	10.8791	4.12867	9.98725	9.15041	5.36993	12.5055	18.5472	6.54302	9.6244	12.8444	4.90052	9.31263	13.2016	4.83204	10.4777	11.2351	5.22151	9.94593	9.53283	3.09393	6.25395	10.2762	3.52728	7.59416		9.28043	3.10636	9.00861	2.06108	8.33165	2.1172	11.5715	3.59948	9.46429	2.45718	9.01919	2.2979	8.80083	1.82794	7.13253	1.96186	6.29357	1.85886
ENSG00000053918	KCNQ1	0.125437	0.415116	0.128528	0.363052	0.285889	0.123183	0.429725	0.317595	0.056735	0.548862	1.37707	0.047071	0.798487	0.323509	0.217606	1.22253	0.789811	0.430933	0.642681	0.955711	0.309812	0.333203	0.698517	0.473355	1.07168	1.02197		0.270276	0.14484	0.290168	0.0895474	0.259156	0.0690081	0.66089	0.385242	0.744675	0.291139	0.389689	0.219425	0.676442	0.152428	0.85567	0.191695	0.447177	0.125851
ENSG00000054116	TRAPPC3	46.3681	50.9223	51.7669	35.9786	40.3813	47.4593	42.3039	46.0088	55.3716	54.8913	53.3971	47.4679	27.6765	40.2088	40.2514	38.7856	42.0973	45.5566	59.8744	54.0282	39.2886	31.5937	44.7166	32.7167	37.1244	45.8569		48.6452	2.27713	45.2573	1.53491	42.709	4.70395	54.5534	0.594509	39.7049	0.46238	38.4511	5.7805	53.153	4.15627	38.566	3.86111	38.533	3.80704
ENSG00000054118	THRAP3	55.0414	43.968	51.5322	39.6565	46.4484	51.2752	46.8495	46.4911	61.209	43.8441	51.0798	66.807	41.745	52.0838	62.4743	46.0209	48.0685	53.4027	46.8709	47.1809	47.7705	41.9772	35.8715	51.8764	44.3	44.3169		49.5047	5.5367	48.2053	1.53846	45.879	3.44002	52.0443	5.03596	52.5247	5.05253	53.5453	7.27159	49.1515	2.12749	46.8311	2.52265	41.8731	3.43533
ENSG00000054148	PHPT1	63.7617	71.0707	85.8328	123.667	119.212	68.0346	122.522	98.6903	42.3299	63.2001	97.7279	51.555	104.102	100.992	53.4341	74.6143	121.568	40.9419	62.8636	72.3891	70.7138	99.7723	170.05	62.8765	76.9123	68.3209		67.4162	3.65449	96.4156	15.7702	109.571	11.9384	67.7527	16.1532	79.2851	16.4402	85.5497	17.021	58.7315	9.31016	69.3699	4.0856	113.512	29.4874
ENSG00000054179	ENTPD2	3.66679	1.88931	6.47621	6.89049	4.13848	4.49438	3.6992	3.27791	1.33123	1.47239	6.08623	4.48117	8.62771	8.62611	7.79019	3.87011	8.44215	3.64986	1.82317	3.93277	5.40126	8.60788	8.75157	8.23154	9.20109	6.41469		2.77805	0.888737	3.82383	0.356652	5.83506	0.856679	2.96328	1.56201	6.69629	1.42506	7.24499	1.38191	3.13527	0.661112	7.94911	0.816666	7.5869	1.09361
ENSG00000054219	LY75	0.266153	0.150421	0.275479	0.254519	0.17109	0.179393	0.177592	0.176265	0.018298	0.061364	0.033218	0.046436	0.076917	0.027083	0.052887	0.052931	0.084372	0.042247	0.048701	0.095257	0.055292	0.052026	0.067693	0.138547	0.026941	0.081062		0.208287	0.057866	0.17775	0.000906425	0.233696	0.0318824	0.0376267	0.012626	0.0493347	0.00357436	0.0501453	0.0145049	0.0620683	0.0166986	0.0821833	0.0322228	0.058337	0.00477206
ENSG00000054267	ARID4B	9.74962	6.84241	10.1445	5.56855	9.01227	9.14696	7.54008	9.02982	12.84	6.08505	8.44981	10.9941	4.93096	9.00592	10.0515	6.41393	9.90577	10.2654	7.30267	7.97051	8.58696	6.29808	7.38998	11.2295	5.27597	9.58669		8.29601	1.45361	8.57228	0.517209	8.24177	1.37599	9.12496	1.97899	8.97543	1.28619	8.31031	1.78449	8.51287	0.89724	8.6974	1.77523	7.42501	0.660975
ENSG00000054277	OPN3	34.7283	81.2317	41.9615	65.8561	46.4083	46.741	74.008	51.888	21.0124	73.9693	43.4953	9.67095	63.9256	16.7646	15.4491	68.926	24.9165	46.7234	47.1246	51.9346	42.6833	48.0651	37.5072	39.9788	44.7502	45.3017		57.98	23.2517	57.5457	8.36421	51.4086	7.33692	46.159	15.3452	37.0284	16.2767	30.1204	17.0262	48.5942	1.67421	43.3436	1.68991	42.7519	3.04797
ENSG00000054282	SDCCAG8	22.1795	15.361	27.9291	20.6697	29.6882	23.7505	18.5812	31.9667	24.7356	12.0118	24.4503	20.0131	13.1185	23.5041	16.6456	11.997	25.4869	20.0767	14.1063	23.4564	18.6137	16.3672	40.9932	16.335	11.616	23.9733		18.7702	3.40925	24.7661	3.89726	26.0956	2.7601	20.3992	4.19451	17.5857	3.52945	18.8786	3.05124	19.2131	2.73347	17.3081	3.60027	25.3247	7.86104
ENSG00000054356	PTPRN	0.68848	0.439502	0.747125	0.50562	0.95893	0.744552	0.377998	0.950286	0.504875	0.221941	0.670351	1.04855	0.519626	2.25358	0.584478	0.280307	1.21521	0.487112	0.228322	0.463783	0.984213	0.689454	0.928538	0.650915	0.583046	0.790923		0.563991	0.124489	0.690945	0.167366	0.737225	0.130953	0.465722	0.130917	0.739701	0.319607	1.27392	0.513076	0.393072	0.08265	0.674961	0.0612015	0.867402	0.0904138
ENSG00000054392	HHAT	1.70319	1.87649	2.38851	3.503	2.98531	2.50029	3.58765	2.76894	1.87697	1.36218	1.79392	1.43424	2.57111	2.59692	1.50815	2.34783	2.63324	1.27546	1.19827	1.42552	2.35101	1.73914	2.16575	1.55819	1.90063	1.94328		1.78984	0.08665	2.95229	0.327007	2.95894	0.321996	1.67769	0.159564	2.17573	0.346602	2.20076	0.38333	1.29975	0.0667159	1.8007	0.121878	2.0853	0.181155
ENSG00000054523	KIF1B	17.214	10.7585	10.7048	10.4069	12.4221	17.3049	10.094	15.7834	19.297	6.47551	12.1954	22.2539	10.9891	12.9379	19.3158	7.27027	12.9087	18.5187	8.55168	12.1621	15.872	8.30047	6.09578	14.6738	7.79113	12.4237		13.9862	3.22779	14.3941	2.19448	11.1779	0.62799	12.656	3.7084	13.2121	3.47817	15.3937	3.47596	13.0775	2.91342	11.6295	2.02615	10.0894	2.9605
ENSG00000054598	FOXC1	5.91437	5.4631	3.21579	1.9325	2.19769	2.97991	2.69864	2.96312	3.89972	3.21576	3.4092	3.09341	2.18217	2.56083	2.38021	2.00052	2.74673	4.97266	3.53565	4.78051	2.26818	1.43361	1.95031	3.21487	1.80599	3.6259		5.68874	0.225635	2.88056	0.0910881	2.44866	0.391128	3.50823	0.203556	2.34339	0.188227	2.61214	0.264299	4.4296	0.450407	2.88225	0.55106	1.88403	0.24319
ENSG00000054611	TBC1D22A	8.805	10.2726	15.6264	16.0884	13.7112	12.5781	13.3394	11.8027	9.877	9.02261	14.0018	11.3001	14.6277	15.9859	11.14	12.8596	15.4819	9.43434	9.54315	10.5042	14.7125	14.1771	19.4335	12.9565	13.2169	11.7674		9.53879	0.733798	12.5734	0.443597	15.142	0.727706	10.9672	1.53726	13.1186	1.22392	13.9712	1.39194	9.82724	0.339948	12.6469	0.446151	16.1077	1.67008
ENSG00000054654	SYNE2	18.8808	13.2237	7.0716	6.61189	9.96288	8.99665	9.28336	16.445	14.5114	9.03582	19.6144	16.3336	6.07873	13.8966	23.4798	6.10137	16.3713	21.6772	10.7472	16.5702	8.75184	5.09849	7.99888	21.3606	6.80355	13.6759		16.0522	2.82855	11.575	2.43639	7.88212	1.04881	14.3872	3.0544	15.9201	5.1423	12.103	3.09319	16.3315	3.15746	13.9467	4.20445	7.28307	1.11371
ENSG00000054690	PLEKHH1	4.23817	4.59498	3.14981	3.89452	3.48016	3.21719	3.96572	5.07911	3.57662	3.66595	4.51427	3.40447	2.83718	6.15236	4.65938	3.0811	5.88643	4.69063	3.79676	4.31171	3.34093	3.06325	2.37737	4.77857	3.2281	4.04979		4.41658	0.178404	4.08734	0.540917	3.50816	0.215433	3.91895	0.298776	4.61555	0.873537	4.13133	1.0237	4.26637	0.259032	4.01882	0.447848	2.92718	0.286357
ENSG00000054793	ATP9A	2.72296	4.76958	1.60472	5.01861	2.75366	2.09635	5.39445	3.37792	2.45043	3.08159	4.04418	2.22429	4.46872	4.92027	2.03326	3.69523	4.33188	2.71016	4.44525	4.55363	2.54282	4.70512	2.23163	2.88109	4.44888	3.74293		3.74627	1.02331	3.62291	0.959926	3.12566	1.0029	3.19206	0.46338	3.35933	0.689408	3.87109	0.833656	3.90301	0.597245	3.69096	0.453327	3.15986	0.777837
ENSG00000054796	SPO11	0	0	0	0	0	0	0	0	0	0	0	0	0	0	0	0	0	0	0	0	0	0	0	0	0	0		0	0	0	0	0	0	0	0	0	0	0	0	0	0	0	0	0	0
ENSG00000054803	CBLN4	0	0	0	0	0	0	0	0	0	0	0	0	0	0	0	0	0	0	0	0	0	0	0	0	0	0		0	0	0	0	0	0	0	0	0	0	0	0	0	0	0	0	0	0
ENSG00000054938	CHRDL2	0	0	0	0	0	0	0	0	0	0	0	0	0	0	0	0	0	0.02459	0	0	0	0	0	0	0	0.041844		0	0	0	0	0	0	0	0	0	0	0	0	0.00819667	0.00819667	0.013948	0.013948	0	0
ENSG00000054965	FAM168A	6.82794	6.60492	5.80382	6.42389	6.98774	6.13151	5.18309	7.8289	4.70873	4.38873	6.52504	6.56088	6.64965	6.89155	7.93433	5.03141	6.93358	7.45057	4.98314	7.28696	7.43615	5.95254	5.34342	8.41026	5.63385	7.20044		6.71643	0.111512	6.38116	0.773913	6.40515	0.341896	5.2075	0.665216	6.52472	0.839044	6.70069	0.098808	6.57356	0.796611	7.08152	0.803683	6.24404	0.621451
ENSG00000054967	RELT	2.7011	3.52575	3.08342	3.02355	2.6334	2.18387	2.96155	3.23277	2.54235	2.88777	5.61426	3.16785	2.75878	4.36088	2.47372	2.40269	4.11822	4.1226	2.98611	5.13725	2.05631	3.54458	3.83303	3.85996	2.76865	3.8866		3.11342	0.412323	2.79273	0.314335	2.91345	0.141092	3.68146	0.97153	3.13168	0.693776	3.42917	0.480591	4.08199	0.621311	3.50507	0.368291	3.14464	0.550499
ENSG00000054983	GALC	0.309223	0.307108	0.395031	0.266624	0.424834	0.369854	0.266318	0.353934	1.97826	2.46849	1.97145	1.83254	2.20197	1.76527	1.80982	1.36954	2.41158	0.409788	0.193194	0.496452	0.614474	0.232199	0.491586	0.319919	0.382899	0.73772		0.308165	0.0010575	0.330035	0.0321884	0.362163	0.0485381	2.1394	0.164556	1.77476	0.224518	1.93326	0.13575	0.366478	0.0901816	0.480179	0.130047	0.446086	0.112674
ENSG00000055044	NOP58	68.5231	25.9737	55.4252	14.0301	46.4709	44.6038	25.8728	56.4362	93.0653	26.7849	46.6943	71.8013	10.6341	54.6986	56.754	19.4121	53.2642	62.8129	28.538	57.6609	38.9494	11.8173	53.1068	41.0893	13.1688	50.3073		47.2484	21.2747	42.3042	8.89749	38.6421	12.5745	55.5148	19.6352	43.1784	11.9232	45.7113	18.2203	49.6706	10.6705	34.8551	11.1649	34.6245	12.1138
ENSG00000055070	SZRD1	56.7702	53.1234	53.5838	49.4852	61.9773	52.8312	53.7371	54.159	41.7053	44.6951	54.3119	45.4933	39.9847	58.4496	46.3553	42.5955	55.078	42.3	39.8846	45.0398	49.2394	39.7357	59.4585	43.2358	35.6098	46.5224		54.9468	1.82343	53.5758	0.391705	55.0155	3.67652	46.9041	3.80313	46.6352	2.41714	47.9759	5.47298	42.4082	1.48918	41.7893	3.23216	49.4779	5.69472
ENSG00000055118	KCNH2	2.05859	1.46634	2.29859	1.76718	2.4907	2.86169	1.48477	2.42129	1.09586	0.57054	1.95261	1.76531	0.857177	1.14682	2.47908	1.05751	1.05722	1.83771	0.483821	1.42866	2.9204	0.940212	1.16155	2.98329	0.617323	1.43548		1.76246	0.296126	2.25592	0.40599	2.18549	0.216383	1.20634	0.402776	1.56552	0.457736	1.25644	0.267823	1.25006	0.400906	1.6787	0.693739	1.67405	0.626441
ENSG00000055130	CUL1	35.1549	36.3501	25.6484	22.6681	33.4501	25.164	32.4293	38.6938	33.2432	33.2615	43.2171	33.2535	18.9336	42.9144	27.0049	27.014	41.5097	33.5311	31.3101	45.296	23.7554	17.8355	29.293	29.8326	22.2526	46.9631		35.7525	0.597636	32.0957	3.90929	27.2555	3.21456	36.574	3.32159	32.699	5.68957	31.7005	6.96608	36.7124	4.33942	33.0161	7.30873	23.628	3.3081
ENSG00000055147	FAM114A2	6.65855	5.04428	6.39713	4.97714	5.68913	7.4837	5.23372	7.18097	9.44447	3.8989	6.03941	7.51823	4.64164	5.55728	5.84	4.02065	6.00962	6.4749	5.6584	6.55605	5.93418	3.75442	4.31455	5.32213	4.84289	6.16965		5.85141	0.807133	6.6328	0.704977	5.6878	0.409917	6.46092	1.61468	5.25179	0.615772	5.90571	0.848479	6.22978	0.286651	5.44489	0.387891	4.66771	0.653551
ENSG00000055163	CYFIP2	7.8389	3.62304	10.4016	4.55676	11.2265	7.1713	5.05076	9.77255	10.0139	2.50313	11.4296	9.62535	2.95624	12.9345	11.7865	3.98913	12.2947	8.93883	2.1844	7.08911	13.0401	2.73172	6.74619	10.7806	2.96796	8.15985		5.73097	2.10793	7.33153	1.36542	8.72829	2.09931	7.98221	2.76986	9.62779	2.84501	8.50536	2.9344	6.07078	2.01522	7.30279	2.29566	7.50601	2.99993
ENSG00000055208	TAB2	24.6573	23.5173	20.2355	23.4433	18.3881	20.7953	23.6229	19.7766	14.7697	15.5812	14.3415	17.9289	18.5942	15.1997	18.6229	17.4168	15.9534	19.9191	17.7969	16.5937	18.1529	21.0706	12.7673	18.3194	18.1949	17.5869		24.0873	0.570014	21.3983	1.15054	20.6889	1.47681	14.8974	0.363512	17.3622	0.744139	17.2409	1.03854	18.1032	0.972096	18.0337	0.226298	17.3303	2.43198
ENSG00000055211	GINM1	20.3716	22.2882	23.2504	22.9056	19.3503	21.2522	22.7878	20.3366	26.2243	22.1775	25.6696	22.0014	26.3911	27.1615	20.1443	24.7373	26.0958	22.6986	27.9022	28.7463	25.3941	28.6403	25.2027	22.2895	23.6272	27.6073		21.3299	0.958278	21.4589	0.715083	21.8355	1.24656	24.6905	1.26663	23.9529	2.01109	25.1847	1.60711	26.449	1.89096	24.508	1.59703	26.4124	1.11534
ENSG00000055332	EIF2AK2	8.50368	13.7669	5.20658	11.5561	7.31555	5.60032	12.8125	8.94398	4.37443	9.8885	3.80351	2.53625	7.18293	4.12929	3.22073	10.4841	4.16452	7.66843	10.6028	8.0472	5.3835	5.21569	5.16504	7.11256	6.06629	8.37544		11.1353	2.6316	9.11894	2.08382	8.02607	1.86706	6.02215	1.94019	5.94168	2.28601	4.61616	1.36329	8.77282	0.921509	7.18476	0.667573	5.25474	0.0660171
ENSG00000055483	USP36	12.4809	10.6749	7.89456	7.22898	10.6315	9.23898	6.40925	9.64324	10.6623	7.32275	10.8293	12.1952	4.76686	11.0432	11.8994	6.73392	10.4647	12.4275	8.5747	9.78528	9.17281	7.23372	8.07653	9.99666	6.2497	10.3808		11.5779	0.902996	8.43049	1.01734	8.58502	1.04114	9.6048	1.14204	9.42736	1.49525	9.3351	2.3082	10.2625	1.1375	8.87571	1.31768	8.16102	0.561358
ENSG00000055609	KMT2C	10.0587	9.72072	11.849	6.98219	8.4937	12.0218	8.24665	11.0409	17.6889	8.31355	10.6345	14.5085	9.60978	10.839	14.6252	14.6855	10.9594	13.8036	9.07844	11.732	9.71286	8.1643	8.76382	16.4179	19.0878	12.7394		9.88971	0.168994	10.4364	1.13092	9.1083	1.43815	12.2123	2.81908	15.9144	1.25921	11.6524	1.47146	11.538	1.36747	16.0817	1.8403	8.88033	0.450809
ENSG00000055732	MCOLN3	0.166294	0.094213	0.032364	0	0.096626	0.091297	0.126486	0.150477	0.154898	0	0.063756	0.112488	0	0.210717	0.181717	0.039501	0.057559	0.1843	0.047352	0.140312	0	0.077602	0.152487	0.226691	0	0.094699		0.130253	0.0360405	0.122753	0.0171854	0.0429967	0.0283956	0.0728847	0.0449476	0.105344	0.0413904	0.107735	0.0608752	0.123988	0.0403672	0.10713	0.0657346	0.0766963	0.0440215
ENSG00000055813	CCDC85A	0	0	0	0	0.015024	0	0.019436	0	0	0	0	0	0	0	0	0	0	0	0	0.040088	0	0	0	0	0	0		0	0	0.00647867	0.00647867	0.005008	0.005008	0	0	0	0	0	0	0.0133627	0.0133627	0	0	0	0
ENSG00000055917	PUM2	23.7656	23.159	17.7536	20.2191	19.6281	22.4977	20.444	22.3677	22.7178	19.9091	19.1245	26.38	21.239	20.6979	25.2654	21.6391	21.2445	26.5922	23.0481	23.3257	25.0558	24.1432	13.3682	23.732	19.3242	23.6672		23.4623	0.303305	21.7698	0.663972	19.2003	0.743191	20.5838	1.09078	22.6525	1.31734	22.7723	1.81059	24.322	1.13792	22.2411	1.45858	20.8557	3.75304
ENSG00000055950	MRPL43	39.2463	44.8141	47.8514	52.5129	55.1954	37.5727	52.6543	55.3011	28.9141	40.9467	57.7693	38.6264	49.2974	49.1153	42.8211	46.2359	53.4354	31.5245	33.6791	53.3541	38.2649	44.5535	55.2778	35.2442	39.7617	47.1235		42.0302	2.78389	48.5094	5.52146	51.8532	2.14555	42.5434	8.36795	47.9775	3.58709	45.6797	3.52701	39.5192	6.94533	40.7098	3.46185	46.0321	4.96655
ENSG00000055955	ITIH4	0.012691	0	0.208016	0	0	0	0.040708	0	0.102139	0	0	0.140107	0	0.005981	0.071235	0	0	0.002444	0	0	0.046006	0.031836	0	0	0	0		0.0063455	0.0063455	0.0135693	0.0135693	0.0693387	0.0693387	0.0340463	0.0340463	0.023745	0.023745	0.048696	0.0457381	0.000814667	0.000814667	0	0	0.0259473	0.0136033
ENSG00000055957	ITIH1	0	0	0	0	0	0	0	0	0	0	0	0	0	0	0	0	0	0	0	0.036745	0	0	0	0	0	0		0	0	0	0	0	0	0	0	0	0	0	0	0.0122483	0.0122483	0	0	0	0
ENSG00000056050	HPF1	12.9882	6.39225	14.4873	10.1065	11.7539	13.4664	9.7469	13.4263	15.7763	5.93645	12.2783	14.1115	8.3135	14.1166	15.4068	8.35881	15.2187	11.8482	7.15036	10.9814	12.9133	8.27602	14.7095	10.7023	5.94019	10.5416		9.69021	3.29795	12.2132	1.23319	12.1159	1.27751	11.3303	2.87979	13.1467	2.39517	12.1805	1.93352	9.9933	1.44333	9.06139	1.56129	11.9662	1.91659
ENSG00000056097	ZFR	25.6373	23.5539	18.2555	19.7847	25.1534	22.762	22.8232	25.94	23.6918	18.5468	21.9102	26.5981	17.2347	23.8279	23.3096	17.7968	24.4691	23.2219	22.7261	26.1646	22.5374	18.8902	14.3487	22.5801	16.8864	22.3355		24.5956	1.04172	23.8417	1.04928	21.0645	2.09154	21.3829	1.50845	21.9909	2.14466	22.5536	2.77705	24.0375	1.07312	20.6007	1.85846	18.5921	2.36856
ENSG00000056277	ZNF280C	0.880151	0.793919	0.769888	0.334436	0.51258	0.599735	0.483191	0.936104	0.549957	0.328587	0.60801	0.918316	0.238647	0.929946	1.33918	0.338971	0.895614	0.965872	0.428062	0.879419	0.469178	0.524506	0.454683	0.746686	0.246854	0.70478		0.837035	0.043116	0.67301	0.135781	0.538968	0.126395	0.495518	0.0851313	0.87729	0.291253	0.695636	0.228519	0.757784	0.166739	0.566107	0.160084	0.482789	0.0212741
ENSG00000056291	NPFFR2	3.58981	3.64625	4.49848	3.87696	4.25357	3.9959	4.14313	3.53475	3.66713	5.87137	4.93112	4.89611	7.04976	5.21508	5.13258	6.80095	5.20453	8.4336	10.356	11.2803	9.46235	12.0532	8.49194	7.16302	10.9968	9.9367		3.61803	0.028221	3.89126	0.18325	4.20967	0.180754	4.8232	0.638593	5.90056	0.486146	5.72032	0.671069	10.0233	0.838448	9.36552	1.14298	10.0025	1.06294
ENSG00000056487	PHF21B	0.079192	0.019247	0.069992	0	0.056555	0.122004	0.205223	0.108499	0.093416	0.045843	0.382156	0.144276	0.053111	0.058664	0.188162	0	0	0.128197	0.052343	0.040734	0.165236	0.036416	0.064855	0.092804	0	0.094526		0.0492195	0.0299725	0.145242	0.0302428	0.0421823	0.0214449	0.173805	0.105077	0.0826582	0.0555058	0.0853503	0.0295064	0.073758	0.027425	0.0624433	0.0312256	0.0888357	0.0390724
ENSG00000056558	TRAF1	0.073128	0.089055	0.013795	0	0.110249	0.054263	0.037051	0.035669	0.058305	0.009356	0.075189	0.123887	0.05929	0.092919	0.101577	0.027277	0.071264	0.088713	0	0.060857	0.068149	0.010458	0.044966	0.030652	0.092922	0.023271		0.0810915	0.0079635	0.0423277	0.00598099	0.041348	0.0346799	0.0476167	0.0197415	0.0876865	0.0316393	0.092032	0.0186528	0.0498567	0.0261932	0.0489483	0.0220898	0.041191	0.0167606
ENSG00000056586	RC3H2	9.14239	7.01115	6.29076	5.49916	7.23501	7.58995	6.36113	7.83183	6.87015	5.85196	6.5845	8.04198	5.12036	7.82145	8.39853	5.84765	9.03388	8.35414	7.34757	9.02198	8.01119	5.44844	5.22939	9.37713	6.46586	8.38579		8.07677	1.06562	7.26097	0.455307	6.34164	0.501745	6.43554	0.303215	7.56306	0.857798	6.9946	0.93928	8.24123	0.486647	8.07626	0.854544	6.22967	0.893002
ENSG00000056736	IL17RB	0.141691	0.036691	0.188359	0	0.029019	0.075604	0.07628	0.137555	0.236134	0.089843	0	0.090928	0.018627	0.130928	0.191915	0	0.182865	0.191031	0.069492	0.075801	0.062114	0.042047	0.083435	0.097952	0	0.045925		0.089191	0.0525	0.0964797	0.0205386	0.0724593	0.0585522	0.108659	0.0688122	0.0944492	0.0554216	0.080161	0.0328625	0.112108	0.0395035	0.047959	0.0282946	0.062532	0.0119495
ENSG00000056972	TRAF3IP2	5.11826	8.30431	4.53648	10.1167	5.87635	5.15815	7.30605	7.78431	4.37574	5.13798	9.42419	4.3948	10.2918	6.66788	6.76799	5.83887	7.07668	6.92626	6.66778	8.29313	7.51888	10.1871	6.9829	5.82799	8.47477	6.7252		6.71128	1.59302	6.7495	0.807566	6.84317	1.68183	6.31264	1.57126	6.31309	0.26839	7.11817	1.71715	7.29572	0.504254	7.00932	0.777155	8.22963	0.990889
ENSG00000056998	GYG2	14.8916	8.28265	18.8065	7.66598	13.5835	15.395	9.05502	14.1019	17.3896	6.32745	14.4856	17.7332	8.10568	12.68	13.2286	7.23781	12.6349	8.84278	5.06255	7.7318	10.7445	4.82298	8.79167	8.96806	4.99029	7.99668		11.5871	3.30449	12.8506	1.93416	13.352	3.21807	12.7342	3.31126	11.0142	1.89755	12.8396	2.78036	7.21238	1.12174	7.31834	1.19732	8.11971	1.7421
ENSG00000057019	DCBLD2	4.62825	2.82445	5.19184	2.52106	5.08255	5.60578	4.08887	4.57376	7.4632	2.16167	3.97865	6.47748	2.43777	5.61976	6.27843	2.67077	5.29549	4.73163	1.79401	3.37794	7.29801	1.53626	3.22534	5.87449	2.05168	4.34726		3.72635	0.9019	4.75614	0.447287	4.26515	0.872617	4.53451	1.55545	4.67922	1.06135	4.845	1.22882	3.30119	0.848886	4.09114	1.11096	4.01987	1.71006
ENSG00000057149	SERPINB3	0	0.002812	0	0	0	0	0	0	0	0	0	0	0	0.004801	0	0.001303	0	0	0	0	0	0	0	0	0	0		0.001406	0.001406	0	0	0	0	0	0	0.000434333	0.000434333	0.00160033	0.00160033	0	0	0	0	0	0
ENSG00000057252	SOAT1	14.3046	10.4733	13.9504	9.49852	12.2222	15.1335	10.0017	11.4821	17.3305	7.80215	10.8196	17.8113	8.24927	15.3313	15.8626	7.45088	14.6634	12.2717	10.3102	8.49473	16.5969	8.3472	8.00406	12.1709	7.12711	9.80198		12.389	1.91561	12.2058	1.52499	11.8904	1.29583	11.9841	2.81156	12.6995	2.64266	13.7973	2.86489	10.3589	1.09059	9.70001	1.45692	10.9827	2.80883
ENSG00000057294	PKP2	87.1758	84.1365	96.6606	111.411	99.0912	90.6715	106.36	90.3413	53.0672	73.6692	70.5386	73.2159	94.0811	84.5349	68.4496	90.6588	78.6923	61.8316	95.176	65.5846	90.2666	101.357	65.2496	89.4825	90.221	86.4616		85.6561	1.51963	95.791	5.28547	102.388	4.56607	65.7584	6.40959	80.0539	6.43069	83.944	6.03051	74.1974	10.5451	88.7217	1.14999	85.6245	10.6787
ENSG00000057468	MSH4	0	0	0	0	0	0	0	0	0	0	0	0	0	0	0.024274	0.037468	0	0	0	0	0	0	0	0	0.020072	0		0	0	0	0	0	0	0	0	0.0205807	0.0109726	0	0	0	0	0.00669067	0.00669067	0	0
ENSG00000057593	F7	0	0.018651	0	0	0	0	0.025618	0	0.025137	0.019894	0	0	0.02536	0	0.008692	0	0	0.014358	0.017691	0.017531	0	0	0.006973	0	0.018365	0.021831		0.0093255	0.0093255	0.00853933	0.00853933	0	0	0.0150103	0.00765626	0.00289733	0.00289733	0.00845333	0.00845333	0.0165267	0.00108532	0.0133987	0.00677364	0.00232433	0.00232433
ENSG00000057608	GDI2	139.49	107.187	139.905	113.902	140.823	156.919	121.416	135.922	172.602	100.672	126.262	181.732	107.98	125.724	151.143	104.948	130.106	127.831	111.05	126.738	175.284	112.16	114.03	118.001	97.0458	125.755		123.339	16.1517	138.086	10.3055	131.544	8.82459	133.178	21.0503	129.043	13.3724	138.479	22.2249	121.873	5.42077	113.601	8.57484	133.824	20.7366
ENSG00000057657	PRDM1	0.680105	0.280509	0.58427	0.935224	0.971611	0.61978	1.01255	1.2067	0.460333	0.358722	1.05804	1.02447	1.90869	1.13644	0.594093	1.18037	1.03477	0.850216	0.565091	1.02716	0.842887	2.94843	0.922361	1.77443	2.5599	1.88237		0.480307	0.199798	0.946344	0.172634	0.830368	0.123497	0.625698	0.218152	1.02809	0.220189	1.35653	0.277964	0.814156	0.134601	2.07224	0.245814	1.57123	0.688984
ENSG00000057663	ATG5	16.0041	14.0861	16.0715	10.705	12.9512	16.808	12.9129	14.5581	20.5403	12.8351	12.9579	17.378	8.84103	12.1157	15.5748	10.2793	11.1883	16.3231	13.3872	14.8118	13.0583	10.4958	12.4031	11.8893	9.48833	13.5433		15.0451	0.95899	14.7596	1.12893	13.2426	1.55602	15.4444	2.54819	12.6581	1.55216	12.7783	2.48657	14.8407	0.847636	11.6403	1.17716	11.9857	0.7686
ENSG00000057704	TMCC3	2.78984	2.17885	6.1864	4.73811	6.5915	5.60817	3.64901	4.38894	3.67627	4.01141	11.3537	17.622	3.7092	18.0697	13.9198	4.2903	15.3983	4.06348	4.18738	3.7469	8.83857	3.73197	4.81761	7.19082	3.6896	6.03219		2.48435	0.305494	4.54871	0.571176	5.83867	0.562569	6.34712	2.50515	11.1514	3.45181	13.1336	4.71399	3.99925	0.131149	5.63754	1.0298	5.79605	1.55321
ENSG00000057757	PITHD1	37.2616	36.0541	41.1227	28.4284	33.3858	40.1206	31.974	36.8045	62.2031	34.5048	34.5035	42.1632	24.6667	28.5626	29.7806	31.9452	32.2406	33.1355	40.9121	38.8422	31.9153	26.0935	34.814	26.9537	28.9904	35.053		36.6579	0.603786	36.2997	2.36523	34.3123	3.69369	43.7371	9.23298	31.7245	1.06434	31.7975	5.30345	37.63	2.32529	30.3324	2.43244	30.9409	2.56413
ENSG00000057935	MTA3	37.388	41.3821	41.8607	42.0128	37.7211	38.936	39.7258	41.2419	42.9468	35.8345	49.8911	34.7266	44.6474	41.8599	40.8628	38.1827	41.0766	34.7165	39.5662	29.806	44.0156	42.1328	38.4887	39.5842	31.1456	40.8031		39.3851	1.99709	39.9679	0.676576	40.5316	1.40591	42.8908	4.05788	41.6826	2.29426	40.4113	2.95405	34.6962	2.81755	37.1776	3.03647	41.5457	1.62225
ENSG00000058056	USP13	0.048931	0.025095	0.105794	0.151355	0.276638	0.171692	0.237266	0.123874	0.24124	0.074767	0.366848	0.261917	0.182923	0.488271	0.337674	0.182102	0.462992	0.425465	0.130578	0.370504	0.27669	0.192059	0.443173	0.261146	0.164432	0.480678		0.037013	0.011918	0.177611	0.032867	0.177929	0.0510769	0.227618	0.0845912	0.327751	0.0813775	0.311037	0.091504	0.308849	0.0905365	0.302085	0.0935591	0.303974	0.0737628
ENSG00000058063	ATP11B	14.2602	7.56864	10.0903	9.54029	9.35485	12.462	8.66104	10.1848	23.0806	9.10942	13.579	20.9153	13.751	16.2945	21.0993	11.114	17.3933	14.629	6.51045	10.3719	13.3763	9.5926	6.93779	12.682	6.65013	10.3432		10.9144	3.34577	10.4359	1.10441	9.66182	0.220841	15.2563	4.1194	16.69	2.94097	16.9869	2.09694	10.5038	2.34456	9.89175	1.75581	9.9689	1.86814
ENSG00000058085	LAMC2	43.2603	33.9207	35.4609	43.4792	46.8073	34.189	41.8963	44.7813	25.1197	17.509	21.4866	20.6673	25.9077	40.3222	14.3189	22.1133	27.7007	18.562	19.1404	28.4203	21.583	27.8104	26.6512	17.728	22.4043	27.585		38.5905	4.66982	40.2888	3.16161	41.9158	3.3674	21.3718	2.19777	21.482	3.96594	28.9657	5.87628	22.0409	3.19408	22.5725	2.84672	25.3482	1.91211
ENSG00000058091	CDK14	0.828744	0.8912	0.80906	0.963485	0.801939	1.06386	0.966183	1.02107	1.26702	1.47378	0.80464	0.757536	1.92708	0.915556	0.99941	1.70417	1.09033	1.90859	0.733593	1.11871	2.19684	1.12397	1.16492	2.29357	1.13813	1.53434		0.859972	0.031228	1.01704	0.0282692	0.858161	0.0527019	1.18181	0.197806	1.25711	0.224402	1.20006	0.366361	1.25363	0.345835	1.65535	0.338987	1.49524	0.350996
ENSG00000058262	SEC61A1	116.773	128.887	102.368	109.551	137.905	107.59	123.24	142.123	103.547	126.867	135.429	122.03	100.835	116.944	110.661	112.048	119.361	116.552	111.355	134.651	106.117	100.696	106.912	107.171	106.501	121.853		122.83	6.05681	124.317	9.98322	116.608	10.8488	121.948	9.52644	113.802	2.47968	113.27	6.3884	120.853	7.06042	111.841	5.00927	104.575	1.95292
ENSG00000058272	PPP1R12A	32.213	19.0013	25.4567	17.8476	23.8866	25.6679	16.5941	29.5878	25.9169	19.508	22.0767	27.1521	18.5255	23.1316	28.6645	18.0001	24.9575	31.0176	23.0974	28.2244	22.361	18.1616	19.1891	29.1336	14.8244	25.2614		25.6072	6.60588	23.9499	3.84808	22.397	2.3194	22.5005	1.86219	23.9485	3.13961	22.9364	2.49222	27.4465	2.31923	23.0731	4.27314	19.9039	1.26385
ENSG00000058335	RASGRF1	2.57112	3.21084	2.73327	7.12061	5.25158	3.57424	5.97558	4.70838	1.98948	1.77479	5.85575	3.53661	5.91449	8.99825	4.24709	4.22774	8.80325	2.24286	1.4723	3.22995	3.43845	5.38891	4.83983	4.99168	5.10717	4.99615		2.89098	0.31986	4.75273	0.693564	5.03516	1.27113	3.20667	1.32599	5.68563	1.44822	6.14978	1.58102	2.31504	0.508671	5.03167	0.037776	4.55573	0.580691
ENSG00000058404	CAMK2B	0	0	0	0	0	0	0.010726	0.035744	0.022111	0	0.010879	0.025524	0	0.020654	0.013376	0	0.015188	0.061884	0	0.02852	0.047165	0.011368	0	0	0	0		0	0	0.01549	0.0105898	0	0	0.0109967	0.00638317	0.00699	0.00387311	0.0153927	0.00782368	0.0301347	0.0178826	0	0	0.019511	0.0142111
ENSG00000058453	CROCC	1.87798	0.796297	2.44494	0.898221	1.58578	1.89687	0.890782	1.72416	5.04066	2.52038	2.99299	3.0252	2.42749	3.62871	3.958	2.05576	3.6981	2.44319	0.432227	1.54635	2.07201	0.88061	1.85273	2.07982	0.770988	1.37939		1.33714	0.540843	1.50393	0.310604	1.64298	0.447413	3.51801	0.773454	3.13852	0.564689	3.02713	0.346764	1.47392	0.581644	1.41007	0.378138	1.60178	0.366101
ENSG00000058600	POLR3E	22.6998	21.2303	16.1666	12.3964	18.177	18.4528	20.4956	20.2365	25.0495	15.5262	20.2747	22.6834	7.03314	16.2558	20.6083	10.9439	16.3417	18.6287	15.0564	19.8581	12.1683	7.86612	9.97746	10.0017	9.68721	15.3758		21.9651	0.734735	19.7283	0.642098	15.58	1.69429	20.2835	2.74915	16.0369	2.80204	15.3241	4.54181	17.8477	1.44008	11.6883	1.84602	10.004	1.24201
ENSG00000058668	ATP2B4	62.9813	109.385	32.0243	71.4435	58.4349	49.1918	80.0783	76.5437	45.1556	103.53	95.3814	48.0687	83.1612	74.0509	59.9624	96.4946	87.8527	99.6323	137.629	118.372	56.7794	94.1775	41.1382	85.677	112.813	101.209		86.1833	23.202	68.6046	9.75989	53.9676	11.5965	81.3555	18.2522	81.4418	11.0246	68.4269	10.5134	118.544	10.969	99.8996	7.86082	64.0317	15.7347
ENSG00000058673	ZC3H11A	21.4826	16.0728	13.7703	8.73226	7.25617	10.9542	9.79962	16.8849	15.9437	21.8136	16.0358	18.9187	8.94692	13.0592	18.8877	13.9111	15.607	19.5615	20.0123	19.7894	11.2767	9.55293	8.27914	18.7003	9.94956	16.3382		18.7777	2.70488	12.5462	2.19479	9.91959	1.97196	17.931	1.94147	16.2306	1.44651	13.6416	2.89331	19.7877	0.130132	14.996	2.61374	9.70293	0.868574
ENSG00000058729	RIOK2	4.98354	3.1924	3.99201	2.81346	4.00429	4.34896	3.26317	4.14403	7.70616	3.29976	5.38218	5.78371	2.30606	5.15695	4.86276	2.49877	6.00976	4.86769	3.92854	5.04307	3.44169	2.41786	4.44848	3.29436	2.64798	3.97755		4.08797	0.895569	3.91872	0.333069	3.60325	0.394913	5.4627	1.27266	4.50278	1.06837	4.41557	1.07016	4.6131	0.346004	3.30663	0.383861	3.43601	0.586196
ENSG00000058799	YIPF1	10.3127	9.28535	10.6943	8.40061	11.7334	10.4059	10.4534	12.6787	9.94985	9.18323	10.2235	9.43573	7.39352	9.67699	7.23833	8.34448	8.54149	8.91081	9.12574	11.2261	10.0213	6.51334	11.3651	7.4702	6.46307	11.2349		9.79904	0.513692	11.1794	0.749804	10.2761	0.984557	9.78554	0.311346	8.13815	0.471379	8.83541	0.724303	9.75421	0.738546	8.38938	1.45214	9.29991	1.44628
ENSG00000058804	NDC1	24.4446	14.7324	21.1669	14.8321	21.536	25.0987	17.3471	19.4857	28.838	11.7567	14.864	28.3601	13.1056	23.2633	23.1733	12.321	21.7682	17.5208	12.775	17.3836	24.1181	11.5038	14.2699	15.2222	12.3131	16.2974		19.5885	4.85606	20.6438	2.31139	19.1783	2.17574	18.4862	5.25305	19.3393	3.51419	21.5763	4.48363	15.8931	1.55955	14.6109	1.19008	16.6306	3.82797
ENSG00000058866	DGKG	0	0	0	0	0	0	0.016816	0	0	0.002408	0	0	0	0	0	0	0	0	0	0	0	0	0	0.004342	0.033588	0		0	0	0.00560533	0.00560533	0	0	0.000802667	0.000802667	0	0	0	0	0	0	0.0126433	0.0105471	0	0
ENSG00000059122	FLYWCH1	9.33254	8.88683	8.69188	8.22338	7.98766	8.37614	8.42986	8.15826	11.6274	4.02878	5.37503	7.13615	4.81378	7.22821	8.66292	5.05105	6.60311	8.80078	4.64477	6.51223	5.6204	3.37617	4.94405	5.91065	4.2629	5.56114		9.10968	0.222858	8.32142	0.0830405	8.30097	0.206961	7.01039	2.34097	6.63167	1.06672	6.39272	0.789914	6.65259	1.20179	5.2449	0.501257	4.64688	0.664675
ENSG00000059145	UNKL	1.70153	2.68956	1.62461	2.18768	1.29466	1.15061	2.14739	2.45253	4.19295	3.43399	3.54919	3.76747	1.77017	4.94403	2.69365	2.66235	4.97798	2.44233	2.74571	2.90231	1.02736	1.26061	1.82164	1.45296	1.68252	2.33222		2.19554	0.494013	1.91684	0.393114	1.70232	0.260703	3.72537	0.23614	3.44371	0.765772	3.49389	0.926371	2.69678	0.135019	1.82257	0.263302	1.36987	0.235705
ENSG00000059377	TBXAS1	0	0	0	0	0	0	0	0	0	0	0	0	0	0	0	0	0	0	0.049155	0	0	0	0	0	0	0		0	0	0	0	0	0	0	0	0	0	0	0	0.016385	0.016385	0	0	0	0
ENSG00000059378	PARP12	0.683964	4.56654	0.461778	3.87987	0.742191	0.260954	3.43178	1.48459	1.14089	3.81649	3.56544	1.31536	1.61389	3.16037	0.631292	3.19475	2.27574	0.592923	2.56318	1.10352	0.303501	0.488092	1.0177	0.372307	1.37995	1.02492		2.62525	1.94129	1.72577	0.923248	1.69461	1.09562	2.84094	0.85311	2.1442	0.775276	2.02987	0.57178	1.41988	0.590351	0.925725	0.29508	0.603096	0.214039
ENSG00000059573	ALDH18A1	22.4399	20.2444	22.2422	24.9183	29.4068	25.8028	23.1379	27.4376	32.5995	15.1852	35.4371	31.4269	23.6438	35.4584	32.1052	17.6895	37.2028	26.739	13.5652	24.6131	27.4806	23.4178	23.2545	26.0793	15.1393	25.9331		21.3421	1.09774	25.4594	1.25305	25.5224	2.09019	27.7406	6.33092	28.8634	5.74866	30.1764	3.46743	21.6391	4.08335	22.3839	3.62253	24.7177	1.38229
ENSG00000059588	TARBP1	3.81448	2.41935	3.00297	1.95629	2.3695	2.81253	2.48888	2.89693	4.49026	1.3253	1.7704	2.24025	0.747025	2.0393	2.03542	0.93488	1.86711	4.53382	3.13349	4.35253	3.35694	1.08679	1.6714	3.22369	1.48967	3.00572		3.11692	0.697563	2.73278	0.124361	2.44292	0.304371	2.52866	0.989184	1.62021	0.345213	1.67552	0.46786	4.00661	0.439688	2.57303	0.545321	2.03838	0.68054
ENSG00000059691	GATB	12.6068	10.4689	14.154	8.51429	13.6989	14.0123	9.59913	14.7408	14.4542	9.41921	14.9769	15.8723	6.75505	13.6614	13.7624	6.60777	14.0029	10.9079	7.42787	13.0965	14.519	7.02412	13.5127	10.327	6.69885	11.9977		11.5379	1.06892	12.7841	1.6063	12.1224	1.80882	12.9501	1.77189	11.3977	2.39501	12.0963	2.74582	10.4774	1.65048	9.67452	1.56406	11.6853	2.34863
ENSG00000059728	MXD1	2.84473	7.89519	2.43294	5.41125	3.56411	2.54121	5.894	5.5144	1.67775	14.9326	6.04684	1.06151	7.02793	2.90277	2.08371	10.8684	4.45263	6.27963	10.7154	5.16487	2.68726	7.4495	3.87236	7.0857	7.09728	5.40757		5.36996	2.52523	4.64987	1.06001	3.80276	0.868004	7.5524	3.89969	5.79524	2.62574	3.66407	1.76392	7.38664	1.69521	6.53018	0.561315	4.66971	1.43138
ENSG00000059758	CDK17	23.2642	22.9122	25.1014	27.895	17.6513	26.9069	23.8663	18.3999	18.8134	21.2737	16.1754	22.0725	24.9832	18.5916	20.6304	20.6632	18.7124	19.5443	18.3767	13.2893	19.436	20.85	11.0074	18.0274	17.6349	15.0681		23.0882	0.176026	23.0577	2.48882	23.5492	3.05727	18.7542	1.47207	20.3724	0.274537	21.8824	1.84757	17.0701	1.9202	16.9102	0.927955	17.0978	3.07244
ENSG00000059769	DNAJC25	5.20132	2.5149	4.48637	2.71597	3.94207	4.06289	3.08448	3.73297	7.19494	3.12659	4.23707	6.52003	2.69732	4.93173	5.22007	2.35999	6.04594	4.89642	3.07795	3.40375	4.56555	3.63022	4.10747	4.37268	2.25169	3.62676		3.85811	1.34321	3.62678	0.287389	3.7148	0.523551	4.85287	1.21412	4.53913	1.11482	4.71636	1.10876	3.7927	0.559814	3.41705	0.621192	4.10108	0.270027
ENSG00000059804	SLC2A3	306.092	136.767	902.163	762.308	483.369	716.678	405.836	333.057	370.67	276.701	366.281	760.599	1079.65	534.32	817.092	655.895	527.51	258.128	242.275	147.232	783.299	996.575	433.26	649.326	573.717	344.004		221.43	84.6627	485.19	117.635	715.947	123.098	337.884	30.6175	667.499	83.2204	791.522	158.18	215.878	34.627	522.349	91.8049	737.711	164.205
ENSG00000059915	PSD	0.556934	0.212554	0.369832	0.133996	0.219095	0.227361	0.1199	0.399973	0.41667	0.193374	0.466327	0.713652	0.528778	0.918854	0.584686	0.168449	0.829067	0.623736	0.165219	0.482553	0.370544	0.157274	0.184366	0.728043	0.151682	0.195962		0.384744	0.17219	0.249078	0.081576	0.240974	0.0689533	0.35879	0.0839412	0.511145	0.180413	0.720428	0.112656	0.423836	0.135579	0.358562	0.185182	0.237395	0.0670325
ENSG00000060069	CTDP1	14.7462	15.0198	17.7796	12.5757	14.1073	15.6328	14.0991	14.3353	22.8022	17.121	19.0232	20.2673	15.3005	16.548	18.1267	16.1571	16.6185	15.127	13.9074	15.3256	13.1746	11.6267	13.7906	13.6249	11.0307	15.4209		14.883	0.136785	14.6891	0.476764	14.8209	1.54401	19.6488	1.6696	16.769	0.679921	17.3719	1.49181	14.7867	0.443355	13.3588	1.2743	12.8639	0.643686
ENSG00000060138	YBX3	252.898	214.885	269.329	297.765	191.759	273.505	258.109	168.084	157.68	120.438	79.8188	124.207	198.709	79.7342	91.3798	164.818	68.5907	133.217	189.858	149.142	170.738	253.232	141.655	127.001	253.205	133.995		233.892	19.0061	233.233	32.876	252.951	31.6781	119.312	22.4836	108.432	28.9175	134.217	34.7077	157.406	16.8647	171.4	40.9521	188.542	33.4169
ENSG00000060140	STYK1	3.00141	1.70703	2.50218	1.36502	2.9895	2.14586	1.98202	3.4456	3.15571	1.43934	2.78483	2.58892	1.87853	3.16634	2.57392	1.46578	3.19442	2.39023	2.46295	4.32244	2.0341	2.02616	2.68488	2.63298	2.06884	2.59792		2.35422	0.64719	2.52449	0.462976	2.28557	0.481293	2.45996	0.52142	2.24607	0.3918	2.5446	0.372417	3.05854	0.632299	2.43325	0.182482	2.24838	0.218262
ENSG00000060237	WNK1	22.1308	16.533	11.4633	16.1086	18.1915	16.3773	14.1332	20.4072	17.2988	14.5665	19.3641	21.0863	14.9504	20.3347	26.2251	14.276	18.8653	19.5587	11.2699	17.1609	16.2114	12.3297	7.19385	19.4974	12.61	18.9088		19.3319	2.79891	16.9726	1.83543	15.2544	1.98865	17.0765	1.3894	20.2407	3.44941	18.7905	1.93225	15.9965	2.46257	17.0054	2.20426	11.9116	2.61151
ENSG00000060303	RPS17P5	0.131577	0.245248	0.19318	0.034364	0.198261	0.096445	0.038908	0.126793	0.163088	0.053211	0.054291	0.092487	0.061839	0.068171	0.209266	0	0	0	0.161342	0.090252	0.083727	0.220638	0.103648	0.081721	0	0.057572		0.188412	0.0568355	0.087382	0.0257717	0.141935	0.0538055	0.0901967	0.036447	0.0697553	0.0697553	0.0741657	0.00934125	0.0838647	0.0466848	0.046431	0.0242396	0.136004	0.0427058
ENSG00000060339	CCAR1	38.6739	16.5321	31.4577	11.1225	23.4803	22.7867	16.9696	31.2463	42.1566	18.6924	30.455	42.5414	10.9562	33.8857	40.2971	15.2461	36.4875	33.9439	17.2401	28.7214	17.9075	10.9513	21.7397	28.9071	10.3574	25.2954		27.603	11.0709	23.6675	4.14481	22.0202	5.91549	30.4347	6.77356	30.7468	7.8197	29.1278	9.42308	26.6351	4.93351	21.52	5.67781	16.8662	3.15757
ENSG00000060491	OGFR	53.7722	47.2291	75.6418	51.9327	71.4024	64.1067	54.8974	62.5803	79.3423	40.9603	67.6026	72.2875	47.2515	74.4038	69.7371	45.0461	72.0019	57.5095	41.4834	48.9489	71.5929	47.6064	86.8897	59.7486	47.2911	58.7335		50.5006	3.2716	60.5281	2.84964	66.3256	7.29979	62.6351	11.3549	62.0203	8.49873	64.6476	8.71949	49.3139	4.62993	55.2577	3.99409	68.6963	11.4322
ENSG00000060558	GNA15	2.06502	3.11113	2.65793	4.89078	3.53319	2.37123	4.18079	3.00264	0.436672	0.368573	0.315659	0.302407	1.55892	0.837264	0.193363	1.05844	0.420341	1.21398	1.17182	2.1086	1.26169	1.99065	2.98267	1.14503	2.49098	2.34038		2.58808	0.523055	3.18489	0.530261	3.69396	0.649562	0.373635	0.035025	0.552927	0.26017	0.899531	0.364058	1.49814	0.305476	1.99213	0.425776	2.07834	0.498737
ENSG00000060566	CREB3L3	4.68766	1.57422	1.99435	0.844695	5.26401	2.8668	0.699623	5.40938	1.2698	0.192094	3.71632	2.2763	0.151978	7.64047	3.57916	0.121281	9.43832	2.58219	0.183818	1.07167	1.07907	0.094454	1.8362	1.24415	0.135479	1.54209		3.13094	1.55672	2.99193	1.36103	2.70102	1.32377	1.72607	1.04262	4.06351	2.42797	3.35625	2.22816	1.27922	0.700084	0.973905	0.427945	1.00324	0.504227
ENSG00000060642	PIGV	1.97128	1.59944	2.2373	4.0017	2.27898	2.23848	2.24531	1.9128	1.40164	1.47678	2.00088	2.00654	3.5074	2.47364	1.5524	2.05461	2.11396	1.45804	1.3579	2.55497	2.87397	2.26858	2.16364	1.57994	1.78303	2.00671		1.78536	0.18592	2.1322	0.109715	2.83933	0.581312	1.62643	0.188476	1.9221	0.187304	2.66252	0.443435	1.7903	0.383426	1.78989	0.123244	2.4354	0.221368
ENSG00000060656	PTPRU	22.7106	22.6427	28.2613	33.5208	35.7417	25.8711	29.9916	32.2449	21.6921	25.7153	23.4124	24.3615	41.9727	36.4542	30.5287	37.9187	32.0139	33.2183	18.3728	27.6613	42.0132	27.8096	46.0021	47.3896	34.4007	38.0742		22.6766	0.0339465	29.3692	1.86609	32.5079	2.21799	23.6066	1.16546	32.9785	2.47015	34.2628	5.20066	26.4175	4.33042	39.9549	3.86567	38.6083	5.52078
ENSG00000060688	SNRNP40	23.3387	17.1335	26.4555	15.6071	25.8956	27.2847	20.1394	25.2517	30.5252	18.9287	25.4692	32.1502	14.6181	25.7787	26.6963	17.6922	26.7351	21.2285	15.873	20.3783	21.7275	11.4903	20.4851	15.3619	11.6842	19.5115		20.2361	3.10261	24.2253	2.12557	22.6527	3.52652	24.9744	3.35674	23.3895	2.8609	24.1824	5.12363	19.1599	1.6617	15.5192	2.2609	17.901	3.22535
ENSG00000060709	RIMBP2	0.010782	0	0.044057	0.008215	0.037164	0.085384	0	0.022026	0.019957	0	0.072405	0.042217	0	0.019004	0	0	0.035573	0.026924	0.011493	0.012884	0	0	0.020852	0.102353	0	0.030984		0.005391	0.005391	0.0358033	0.0255928	0.029812	0.0109803	0.0307873	0.0215916	0.00592883	0.00592883	0.020407	0.0122072	0.0171003	0.00492822	0.0444457	0.0303037	0.00695067	0.00695067
ENSG00000060718	COL11A1	0	0.025952	0	0	0	0	0.051251	0	0	0.005555	0	0	0.115881	0	0	0	0	0	0	0.023199	0.025792	0	0.009596	0	0	0		0.012976	0.012976	0.0170837	0.0170837	0	0	0.00185167	0.00185167	0.00196	0.00196	0.038627	0.038627	0.007733	0.007733	0	0	0.011796	0.00752633
ENSG00000060749	QSER1	10.5648	6.81628	5.96981	5.32949	7.85931	8.19656	6.15588	8.29929	7.08941	3.9395	6.62371	9.87189	5.12331	9.10574	10.5506	4.86262	9.67457	9.19572	5.01487	7.94753	8.62607	4.95702	4.46772	10.2202	5.11256	8.9886		8.69053	1.87425	7.55058	0.697981	6.3862	0.759393	5.88421	0.981603	8.47267	1.81189	8.03365	1.47188	7.38604	1.23913	8.10713	1.53892	6.01694	1.31219
ENSG00000060762	MPC1	4.85755	2.60928	5.048	1.62601	4.31111	4.03562	2.24808	3.93315	11.5073	3.01306	6.47079	8.87793	2.92917	5.75149	7.27217	2.26103	7.20843	6.54153	2.57045	4.63564	2.90527	1.90829	3.84141	2.96802	1.50131	3.33274		3.73341	1.12413	3.40562	0.579525	3.6617	1.03984	6.99707	2.46617	5.41993	1.58728	5.85286	1.71801	4.58254	1.14666	2.60069	0.559682	2.88499	0.558135
ENSG00000060971	ACAA1	39.4743	36.1929	42.5958	28.6875	46.3864	38.5904	36.3453	48.0138	53.4883	30.7068	56.1357	39.4395	24.2315	49.6532	39.1504	28.4454	51.3867	56.0503	31.3741	54.1278	44.5924	26.5626	56.9426	45.9088	27.6784	46.3729		37.8336	1.64072	40.9832	3.57454	39.2233	5.38033	46.7769	8.0713	39.584	6.55966	37.7747	7.38567	47.1841	7.92442	39.9867	6.15561	42.6992	8.8209
ENSG00000060982	BCAT1	115.35	57.8778	112.959	81.1281	92.4078	137.758	72.6065	84.0157	160.265	45.7714	70.0637	195.992	71.8602	123.396	169.337	64.3657	119.074	99.0576	49.9841	52.5681	163.611	67.4516	59.6998	102.798	55.2097	69.8367		86.614	28.7362	98.1267	20.0875	95.4981	9.31769	92.0333	34.8289	117.678	30.314	130.416	36.0054	67.2033	15.9446	75.9482	14.0734	96.9207	33.42
ENSG00000061273	HDAC7	3.98825	4.45816	3.87849	3.56682	2.92776	3.02574	3.51487	3.07548	2.1386	2.11042	1.63595	2.12012	2.05668	2.24272	1.94642	2.16795	1.60533	2.38256	1.64773	2.31628	1.71639	2.87434	1.71191	2.33283	2.69657	2.13601		4.2232	0.234956	3.20536	0.155418	3.45769	0.279823	1.96166	0.163055	1.88899	0.179938	2.13984	0.0546036	2.11552	0.234677	2.38847	0.164194	2.10088	0.386731
ENSG00000061337	LZTS1	7.54474	3.46506	4.54459	2.44694	4.41941	5.29826	3.3444	4.32308	0.976164	0.43929	0.634003	1.16317	0.332303	0.575184	1.02082	0.420834	0.631816	2.11189	0.556029	1.56948	1.29124	0.359635	0.585577	1.26022	0.591137	1.03136		5.5049	2.03984	4.32191	0.564034	3.80365	0.679313	0.683152	0.156918	0.693138	0.175399	0.690219	0.246651	1.41247	0.455948	0.960907	0.196334	0.745483	0.280564
ENSG00000061455	PRDM6	0	0.011585	0	0	0	0.004929	0	0	0.007047	0	0.010006	0.008896	0	0.014987	0.010288	0.026856	0.01334	0.008306	0	0.013404	0	0.012114	0	0	0	0		0.0057925	0.0057925	0.001643	0.001643	0	0	0.00568433	0.00296775	0.0146047	0.00621407	0.007961	0.00435156	0.00723667	0.00390617	0	0	0.004038	0.004038
ENSG00000061492	WNT8A	0	0	0	0	0	0.026774	0	0	0	0	0	0	0.032785	0	0	0	0	0	0	0	0	0	0	0	0	0		0	0	0.00892467	0.00892467	0	0	0	0	0	0	0.0109283	0.0109283	0	0	0	0	0	0
ENSG00000061656	SPAG4	1.40099	1.93726	3.54191	5.35893	2.84936	1.60809	3.26861	2.64936	1.32484	2.15008	4.82207	1.87265	5.07116	5.83809	2.31579	3.48047	5.18643	2.80862	2.98733	2.73667	1.89955	4.8365	8.03598	3.9534	4.96681	2.9019		1.66913	0.268135	2.50869	0.484485	3.91673	0.748301	2.76566	1.05544	3.66395	0.836368	4.26063	1.21434	2.84421	0.074515	3.9407	0.596122	4.92401	1.77197
ENSG00000061676	NCKAP1	18.6931	42.3729	10.3707	18.0236	10.8904	15.9205	15.289	13.799	14.2708	18.7231	39.533	15.112	15.2292	13.7208	17.0316	17.5152	19.7155	16.6847	18.5495	37.7323	12.5657	25.0245	7.83637	15.0724	17.4925	14.774		30.533	11.8399	15.0028	0.628917	13.0949	2.4689	24.1756	7.7855	17.7024	0.451191	14.6873	0.484463	24.3222	6.72663	15.7796	0.860766	15.1422	5.12629
ENSG00000061794	MRPS35	55.3181	41.2544	65.0697	38.7495	58.195	64.8476	40.8068	52.3632	81.9927	36.0149	45.5468	63.9633	30.6575	51.0642	55.5425	34.4136	53.5571	50.0938	47.0639	51.571	67.4721	34.1074	53.6233	48.5069	33.8931	49.1559		48.2863	7.03184	52.6725	6.94172	54.0047	7.88157	54.5181	14.0101	47.9461	6.7832	48.5617	9.69562	49.5762	1.32657	43.852	4.98298	51.7343	9.67775
ENSG00000061918	GUCY1B1	0	0	0	0.024272	0	0	0	0	0	0	0	0	0	0	0	0	0	0.055915	0	0.045066	0	0	0	0	0	0		0	0	0	0	0.00809067	0.00809067	0	0	0	0	0	0	0.0336603	0.0171191	0	0	0	0
ENSG00000061936	SFSWAP	19.5902	13.6096	17.4935	14.0039	14.5208	16.0272	12.6091	16.424	19.6252	10.3103	15.4792	18.1714	15.0715	16.1715	17.0254	11.8836	16.186	18.2559	9.55265	15.761	12.3564	13.5742	11.9732	13.5997	11.0775	12.9779		16.5999	2.9903	15.0201	1.21094	15.3394	1.08733	15.1382	2.69437	14.8956	1.54845	16.4715	0.907363	14.5232	2.58753	12.5517	0.758652	12.6346	0.48263
ENSG00000061938	TNK2	7.61828	5.61833	7.47313	6.45245	6.27954	7.24929	6.3304	7.54064	12.5173	5.59383	9.5249	9.01005	9.95394	8.75454	11.4174	8.61757	9.22109	12.8203	6.3686	8.11551	8.36406	7.9182	7.36762	11.2245	7.47287	8.19457		6.6183	0.999979	7.04011	0.364684	6.73504	0.372406	9.21202	2.00475	9.7128	0.863773	9.23951	0.36475	9.10147	1.92659	8.96398	1.1493	7.88329	0.288178
ENSG00000061987	MON2	5.88435	3.54991	4.50235	2.92461	4.23867	3.94206	3.18748	5.26355	6.75426	3.09017	5.15829	6.08133	6.02678	5.35559	7.00001	6.2565	9.64138	6.66711	3.2549	5.09763	3.80179	2.69324	2.84847	5.9124	3.61064	5.02868		4.71713	1.16722	4.13103	0.60671	3.88855	0.48794	5.0009	1.06066	6.98733	0.418332	5.82123	0.233353	5.00655	0.986074	4.85057	0.670399	3.1145	0.346555
ENSG00000062038	CDH3	24.7102	14.4683	29.2898	23.9878	28.3127	24.5115	20.6605	23.2154	19.5743	11.1066	18.6196	23.7056	20.1022	24.9286	24.2046	17.4183	19.7031	21.3356	8.05122	19.7076	24.2815	16.2567	20.6496	23.2233	15.0662	19.8075		19.5893	5.12097	22.7958	1.13133	27.1968	1.62909	16.4335	2.67767	20.6674	1.96433	22.9121	1.44866	16.3648	4.18326	19.3657	2.3651	20.3959	2.32004
ENSG00000062096	ARSF	0	0	0	0.02261	0	0	0	0.07241	0	0	0	0	0	0	0	0	0	0	0	0	0	0	0	0	0	0		0	0	0.0241367	0.0241367	0.00753667	0.00753667	0	0	0	0	0	0	0	0	0	0	0	0
ENSG00000062194	GPBP1	23.5336	25.9899	25.0577	20.8586	19.7029	27.3367	20.8907	25.3345	24.6848	29.5168	24.5226	27.5671	16.9282	22.2037	30.5791	22.5885	25.9455	29.5884	27.803	21.0751	24.0936	23.0474	22.3058	29.1823	15.711	22.0682		24.7618	1.22813	24.5207	1.90477	21.873	1.62691	26.2414	1.63837	26.059	2.36563	22.233	3.07121	26.1555	2.59196	22.3205	3.89087	23.149	0.51858
ENSG00000062282	DGAT2	0.11803	0.142825	0.158836	0.040184	0.331395	0.295902	0.114104	0.2402	0.212037	0.026467	0.113934	0.147583	0	0.274695	0.262706	0	0.423868	0.173466	0.072901	0.182682	0.100932	0.017016	0.253043	0.061256	0.024605	0		0.130428	0.0123975	0.216735	0.053776	0.176805	0.0845441	0.117479	0.0535988	0.172859	0.0864521	0.140759	0.079371	0.143016	0.0351585	0.0286203	0.0177967	0.123664	0.0690766
ENSG00000062370	ZNF112	0.495732	0.286962	0.383973	0.266596	0.832411	0.451814	0.379541	0.90621	0.273168	0.287164	0.722563	0.619913	0.283235	0.9776	0.845177	0.359779	1.23998	0.381082	0.210084	0.658505	0.58144	0.294689	0.547512	0.648743	0.212982	0.729299		0.391347	0.104385	0.579188	0.164837	0.494327	0.172405	0.427632	0.147521	0.820903	0.259507	0.626916	0.200476	0.416557	0.130658	0.530341	0.160375	0.474547	0.0904608
ENSG00000062485	CS	86.5763	54.0308	67.7982	51.7961	70.6518	73.7366	54.1673	68.8389	70.9731	40.0837	60.7252	87.8195	40.8731	63.947	77.0146	40.7589	53.8388	64.6571	44.9956	53.0515	75.7945	38.5028	34.4212	53.8758	38.9338	45.2802		70.3035	16.2728	65.5809	5.87934	63.4154	5.86777	57.2607	9.0837	57.0948	10.6184	64.2132	13.5529	54.2347	5.70655	46.0299	4.32966	49.5729	13.1637
ENSG00000062524	LTK	4.18422	3.96097	3.82945	4.10392	4.07472	2.9316	4.25394	4.83757	3.41934	3.88031	6.2107	3.06817	4.42696	5.55708	4.03251	4.07419	5.25367	5.82618	3.41686	4.51868	2.74866	4.61191	4.71804	5.39684	5.15867	4.00479		4.07259	0.111623	4.0077	0.563813	4.0027	0.0870335	4.50345	0.863936	4.57278	0.519565	4.35074	0.719496	4.58724	0.696355	4.85343	0.429856	4.0262	0.639506
ENSG00000062582	MRPS24	62.5221	86.4132	80.7351	79.4516	81.5916	80.2298	69.5305	72.9201	79.5804	78.8863	67.9899	66.7586	66.6849	65.6793	59.2006	63.3782	61.5979	61.0558	81.5984	69.2457	67.6621	67.9435	89.0123	51.216	66.2252	64.441		74.4677	11.9455	74.2268	3.15697	80.5928	0.62187	75.4856	3.75316	60.8882	1.27094	66.3742	0.348124	70.6333	5.97057	60.6274	4.7338	74.8727	7.0703
ENSG00000062598	ELMO2	6.90134	3.87085	4.34669	2.94169	5.09824	5.32278	3.79058	5.58656	3.85203	2.90452	3.26893	3.94947	2.3336	4.02069	4.51509	2.8572	2.95679	4.98641	2.62955	4.53862	2.89852	2.09249	2.14471	3.83643	2.02632	2.83346		5.38609	1.51525	4.89997	0.559898	4.12887	0.631999	3.34183	0.275942	3.3902	0.562702	3.43459	0.550877	4.05153	0.722644	2.89874	0.52355	2.37857	0.260411
ENSG00000062650	WAPL	20.7663	17.3783	14.6036	12.395	15.4305	16.682	15.5363	17.4022	25.4235	17.3844	19.6653	24.7379	13.3624	18.2496	20.5998	14.8701	20.0459	21.3099	18.372	19.2267	17.9631	14.7571	12.5023	19.7862	13.9799	19.8471		19.0723	1.69401	16.5402	0.543304	14.143	0.906028	20.8244	2.39196	18.4728	1.81116	18.7833	3.29465	19.6362	0.872457	17.8711	1.94567	15.0742	1.58432
ENSG00000062716	VMP1	35.901	37.531	36.5839	36.6264	36.4881	34.0097	35.9385	37.8942	32.7885	38.0063	36.1428	35.696	32.8361	34.5836	32.5982	35.3119	37.3772	35.3721	40.884	41.0844	32.4407	36.0272	34.307	32.5876	30.9707	38.6322		36.716	0.815035	35.9475	1.12134	36.5661	0.0408772	35.6459	1.52661	34.9122	1.23688	34.3719	0.83236	39.1135	1.87161	34.0635	2.33154	34.2583	1.03561
ENSG00000062725	APPBP2	4.54018	9.82468	4.35374	5.40361	4.9326	4.67198	7.06248	6.01491	3.91105	10.6194	6.26014	4.73278	5.4175	5.09035	5.05321	6.56929	5.82395	7.99543	10.4548	8.9237	5.84994	6.08718	6.29356	8.68209	5.69699	9.30539		7.18243	2.64225	5.91646	0.691832	4.89665	0.303606	6.93019	1.96529	5.82521	0.43788	5.08021	0.197725	9.12466	0.717045	7.89482	1.11355	6.07689	0.128166
ENSG00000062822	POLD1	23.1388	14.1201	27.5884	16.6676	18.504	20.3791	16.4688	21.9936	37.4811	15.9716	22.9782	31.7023	19.3625	32.9717	30.4949	19.9274	28.3452	22.9319	15.604	19.4715	23.1106	18.463	22.8604	22.1919	18.7113	20.214		18.6295	4.50938	19.6138	1.64012	20.92	3.3761	25.477	6.33371	26.3067	3.24133	28.0122	4.34033	19.3358	2.11647	20.3724	1.00787	21.478	1.50924
ENSG00000063015	SEZ6	0	0.048395	0	0	0	0	0.026953	0.003062	0.003132	0.047596	0	0.008096	0.027312	0	0	0	0.017827	0	0	0	0	0.057878	0.021887	0	0	0		0.0241975	0.0241975	0.010005	0.00851998	0	0	0.0169093	0.0153699	0.00382167	0.00382167	0.0118027	0.00809919	0	0	0	0	0.0265883	0.0168725
ENSG00000063046	EIF4B	169.17	160.377	252.422	203.633	186.389	250.72	191.545	171.605	214.254	183.152	146.173	215.3	191.607	154.675	206.678	203.12	160.88	186.053	196.631	140.799	261.259	199.968	163.952	219.752	180.983	171.575		164.773	4.39673	204.623	23.756	214.148	19.7739	181.193	19.6779	190.904	14.0331	187.194	17.6397	174.494	17.1221	190.77	14.7433	208.393	28.4043
ENSG00000063127	SLC6A16	0.21989	0.414416	0.210491	0.128507	0.324129	0.165287	0.091359	0.126198	0.22236	0.684173	0.157803	0.524474	0.046185	0.650091	0.635289	0.56372	0.240383	0.19713	0.668609	0.370709	0.128665	0.306123	0.114543	0.204065	0.9173	0.350254		0.317153	0.097263	0.127615	0.0213529	0.221042	0.0567171	0.354779	0.165748	0.467519	0.133593	0.406917	0.183975	0.412149	0.137672	0.49054	0.217513	0.18311	0.0616413
ENSG00000063169	BICRA	5.5394	4.37535	3.49537	4.1234	3.68447	4.00322	4.2055	5.72818	4.15833	4.60132	6.60599	5.2876	5.51072	4.93584	7.22565	5.56694	4.55264	4.94824	3.35588	4.14267	4.42906	3.92766	3.19177	6.11996	5.131	3.89056		4.95738	0.582021	4.64564	0.544414	3.76775	0.186016	5.12188	0.752994	5.85864	0.719963	5.24472	0.167333	4.14893	0.459686	5.04717	0.644935	3.8495	0.359305
ENSG00000063176	SPHK2	7.52345	4.20272	6.97718	2.84454	6.6769	7.1001	4.80467	7.87529	8.01233	6.72668	9.54128	10.5396	3.36363	7.21889	11.7432	4.69041	8.16277	12.9779	6.29972	6.89732	9.2013	2.82923	4.34723	8.24287	4.48728	5.11088		5.86308	1.66037	6.59335	0.921912	5.49954	1.33033	8.09343	0.813516	8.02035	2.04541	7.04072	2.07345	8.72497	2.13344	5.94701	1.16196	5.45925	1.92165
ENSG00000063177	RPL18	478.47	723.202	826.272	1222.03	938.817	712.292	935.217	768.068	571.442	847.536	618.292	489.206	1279.35	716.872	506.75	1049.04	704.019	497.674	1056.63	656.91	891.056	1359.33	1350.14	600.908	1148.62	830.707		600.836	122.366	805.192	66.9767	995.707	117.734	679.09	85.3021	757.636	157.852	828.476	234.822	737.07	166.259	860.079	158.792	1200.17	154.582
ENSG00000063180	CA11	0.844277	1.28068	1.56429	1.72206	2.05521	1.44232	1.4685	1.49009	1.83433	1.59027	2.41759	2.38129	1.55336	2.33729	2.36625	1.6103	2.18204	2.00508	1.67657	2.01335	2.28975	2.15072	2.03135	2.04679	1.4273	1.89963		1.06248	0.218202	1.46697	0.0138092	1.78052	0.144699	1.9474	0.245427	1.98879	0.218223	2.09065	0.268946	1.89833	0.110909	1.79124	0.186862	2.15728	0.0746658
ENSG00000063241	ISOC2	21.0832	17.0423	31.7478	21.8058	34.0081	33.7331	18.4183	28.3765	38.3794	16.7043	27.5521	39.2442	14.6886	27.3987	29.0854	17.7911	25.4494	22.7108	12.8427	22.0442	29.6925	12.7215	32.0395	19.122	13.4198	22.819		19.0627	2.02044	26.8426	4.48703	29.1872	3.74796	27.5453	6.25706	24.0174	3.31144	27.1105	7.09003	19.1992	3.18408	18.4536	2.73381	24.8178	6.08597
ENSG00000063244	U2AF2	94.7668	71.6608	71.1845	55.1084	99.386	75.3269	82.0197	94.9406	104.443	72.1114	92.6065	97.5395	53.7884	88.2072	91.7244	70.2401	84.4671	76.4881	62.9351	91.6589	70.5497	49.4877	72.7177	66.1089	50.6386	73.2265		83.2138	11.553	84.0957	5.75635	75.2263	12.9406	89.7203	9.44424	83.8961	6.8524	79.845	13.3039	77.0274	8.29625	63.3246	6.66752	64.2517	7.4085
ENSG00000063245	EPN1	41.6287	51.6068	57.0976	59.6685	52.088	59.8057	61.1717	47.9296	45.409	53.218	61.1016	51.1372	62.494	62.1529	58.2332	60.1913	51.3437	48.4527	41.9275	43.5878	62.7353	50.5884	66.651	52.862	15.8494	50.0298		46.6177	4.98908	56.3023	4.20488	56.2847	2.22573	53.2429	4.53008	54.9606	4.28908	58.5947	3.73007	44.656	1.95792	39.5804	11.8936	59.9916	4.83555
ENSG00000063322	MED29	10.0606	8.75447	8.79817	6.97	11.9598	7.83551	8.79191	12.5092	8.94163	7.72583	12.5808	8.74801	7.20152	14.0684	9.21732	8.81891	14.0006	9.76464	7.34157	11.5131	8.32593	6.12772	10.4737	8.39829	6.97099	10.4053		9.40752	0.653052	9.71222	1.4255	9.24265	1.45746	9.74941	1.45854	10.4119	1.39849	10.006	2.07968	9.53978	1.20947	8.59152	0.996094	8.30912	1.25461
ENSG00000063438	AHRR	0.292837	0.420004	0.063765	0.254921	0.413921	0.005825	0.018274	0.075617	0.137299	0	0.389075	0.194849	0.062492	0.590185	0.004735	0.326839	0.904456	0.273684	0.259097	0.520399	0.050919	0.171817	0.396609	0.62238	0.405218	0.43272		0.356421	0.0635835	0.0332387	0.0214918	0.244202	0.101223	0.175458	0.113925	0.528231	0.374181	0.282509	0.158512	0.35106	0.0847741	0.486773	0.0682669	0.206448	0.101283
ENSG00000063515	GSC2	0	0	0.024175	0	0	0	0	0	0	0	0.018546	0	0	0	0	0	0	0	0	0	0	0	0	0	0	0		0	0	0	0	0.00805833	0.00805833	0.006182	0.006182	0	0	0	0	0	0	0	0	0	0
ENSG00000063587	ZNF275	1.29259	0.960366	0.86041	1.00702	1.62696	1.23438	1.08635	1.78402	1.42374	0.683768	1.61998	1.87831	1.05532	2.22039	2.00613	0.771611	2.20139	1.67109	0.751996	1.60896	2.09073	0.91031	1.26861	1.98341	0.754458	1.8905		1.12648	0.166114	1.36825	0.21223	1.1648	0.234927	1.2425	0.285051	1.69543	0.470089	1.718	0.345746	1.34402	0.296554	1.54279	0.395076	1.42322	0.349417
ENSG00000063601	MTMR1	13.1305	12.8794	9.67737	9.54022	12.1714	11.291	9.43459	12.2012	10.4903	8.49731	8.71011	9.69857	10.2171	10.7006	9.35593	9.56462	10.227	13.5417	9.07691	10.9599	10.4903	10.0997	8.27191	10.0764	10.2472	11.5774		13.005	0.125514	10.9756	0.814071	10.463	0.855126	9.23257	0.631851	10.2997	0.841616	10.2054	0.289335	11.1928	1.29412	10.6337	0.474427	9.62064	0.683729
ENSG00000063660	GPC1	116.838	175.817	99.7174	179.168	119.574	100.163	176.097	125.778	89.5409	169.665	136.082	57.1524	232.451	95.516	71.0623	199.278	99.7201	163.83	158.7	188.686	116.676	198.309	191.044	166.087	219.634	178.66		146.328	29.4894	134.013	22.3035	132.82	23.8725	131.763	23.2304	123.088	38.9348	128.373	53.2044	170.405	9.25942	188.127	16.1661	168.676	26.0847
ENSG00000063761	ADCK1	1.26761	1.64426	1.51327	0.596119	1.22178	1.24704	1.08197	1.22327	1.61063	0.979723	1.13894	2.24598	0.317252	1.29061	0.972386	0.467663	0.958842	1.49845	1.09938	0.995567	1.14355	0.41919	0.44996	1.70885	0.221286	0.750483		1.45593	0.188323	1.18409	0.0515227	1.11039	0.270554	1.2431	0.189428	0.784523	0.159339	1.28461	0.556784	1.1978	0.153282	0.893541	0.43534	0.670899	0.236491
ENSG00000063854	HAGH	16.1658	23.5621	13.8161	9.9809	13.6621	14.9905	17.679	13.6194	15.9742	14.0433	13.463	9.94998	8.52481	9.41743	10.4221	9.93264	11.0847	14.568	16.3597	14.0484	6.52992	5.12863	7.57637	7.84875	7.36909	9.30019		19.864	3.69817	15.4296	1.19231	12.4864	1.25354	14.4935	0.759071	10.4369	0.295482	9.29741	0.415764	14.992	0.700089	8.17268	0.58051	6.41164	0.709073
ENSG00000063978	RNF4	33.2777	29.309	28.5687	26.0626	31.2142	29.8207	27.5549	30.5425	34.5428	24.8107	33.9278	41.9443	22.028	39.7764	34.5998	22.2953	36.3647	27.9668	23.345	30.0412	30.7211	20.3013	22.3312	25.8096	22.2951	28.061		31.2933	1.98437	29.306	0.90003	28.6151	1.48732	31.0937	3.14655	31.0385	4.39655	34.5829	6.30857	27.1176	1.97912	25.3886	1.67774	24.4512	3.18924
ENSG00000064012	CASP8	13.0343	7.61514	11.3369	8.39516	15.3268	12.5077	13.9459	11.8286	14.2517	4.72855	11.1862	10.7233	4.50509	12.2869	10.3642	6.56912	13.2293	12.085	7.01367	10.2666	10.6123	7.18807	7.93455	9.73992	5.78925	10.1733		10.3247	2.7096	12.7608	0.624157	11.6863	2.00862	10.0555	2.80661	10.2518	2.09453	9.17176	2.37659	9.78842	1.48337	8.56749	1.39474	8.57832	1.03959
ENSG00000064042	LIMCH1	0.340098	0.910955	0.998968	2.19713	0.916593	0.87559	1.48868	1.17964	0.082586	0.911237	1.99988	0.964728	1.62021	1.76869	0.795297	2.08384	1.96143	0.542009	1.22943	1.01915	0.328464	1.7003	0.774456	1.01977	1.32917	1.66282		0.625526	0.285428	1.1813	0.176987	1.3709	0.413799	0.997901	0.555169	1.55412	0.38921	1.45121	0.246988	0.930199	0.203366	1.33725	0.185676	0.934406	0.404009
ENSG00000064102	INTS13	14.4175	10.0599	20.2598	11.3006	13.5074	19.6578	12.1934	14.6873	15.6652	10.8757	12.7389	19.7129	10.4129	14.2313	16.913	9.54172	14.5735	15.4207	14.6684	14.1557	20.2948	14.8761	14.2559	16.0289	13.1717	15.6778		12.2387	2.1788	15.5128	2.19397	15.0226	2.69496	13.0933	1.3939	13.8363	2.21333	14.7857	2.69895	14.7482	0.367356	14.9594	0.89962	16.4756	1.91798
ENSG00000064115	TM7SF3	73.7605	68.578	85.2325	81.575	92.2865	78.2934	78.6574	86.9572	70.6898	55.0932	80.1372	77.3513	64.0964	91.5958	77.6136	56.4628	91.8043	72.8989	51.6746	66.8193	77.4592	53.7126	72.1162	69.3472	48.5183	69.5032		71.1693	2.59129	81.3027	2.82923	86.3647	3.14354	68.64	7.30187	76.5387	11.2934	77.6812	7.94009	63.7976	6.31046	62.4563	6.96913	67.7626	7.19237
ENSG00000064195	DLX3	35.914	78.8095	22.913	39.8294	42.3682	28.2322	55.0876	51.5375	21.8195	105.909	44.9789	23.6597	49.5644	31.8801	30.2931	78.8876	33.926	61.6228	75.7012	64.016	38.4478	43.8964	53.024	57.959	70.299	62.1851		57.3618	21.4478	44.9525	8.4227	35.0369	6.10607	57.5693	25.0777	47.3516	15.7856	35.0347	7.64258	67.1134	4.34916	63.481	3.62072	45.1227	4.25221
ENSG00000064199	SPA17	1.37265	0.836998	1.75777	0.749878	1.21164	1.50633	0.920947	1.45147	0.921566	0.604994	1.0169	1.31069	0.554575	1.22388	0.900562	0.516836	1.17109	1.05079	0.499303	0.865087	1.57349	0.448454	1.24665	0.786061	0.531341	0.922357		1.10482	0.267825	1.29292	0.186657	1.23976	0.291292	0.84782	0.124493	0.884419	0.207721	1.02971	0.238888	0.80506	0.162005	0.746586	0.114589	1.08953	0.334136
ENSG00000064201	TSPAN32	0.03129	0.0313	0	0.095325	0	0	0.263011	0	0	0.013663	0.032683	0	0.096104	0	0.004967	0.345897	0	0	0.190998	0.176155	0	0.19859	0.06554	0	0	0.062738		0.031295	5e-06	0.0876703	0.0876703	0.031775	0.031775	0.0154487	0.00947692	0.116955	0.11448	0.0320347	0.0320347	0.122384	0.061342	0.0209127	0.0209127	0.0880433	0.0584217
ENSG00000064205	CCN5	0	0	0	0	0	0	0.040078	0	0	0	0.098524	0.018296	0	0.055176	0	0	0.02935	0	0.025545	0	0	0.030846	0	0	0	0		0	0	0.0133593	0.0133593	0	0	0.0328413	0.0328413	0.0207447	0.0207447	0.0244907	0.0162263	0.008515	0.008515	0	0	0.010282	0.010282
ENSG00000064218	DMRT3	0.049322	0.014514	0	0	0	0.016965	0.021299	0.011875	0	0	0	0	0	0	0.019081	0	0	0	0	0.042017	0	0	0	0	0	0		0.031918	0.017404	0.016713	0.00272339	0	0	0	0	0.00636033	0.00636033	0	0	0.0140057	0.0140057	0	0	0	0
ENSG00000064225	ST3GAL6	10.4206	10.2733	11.215	8.47637	9.09376	9.8589	8.01608	11.169	10.6234	8.52464	9.72707	9.61613	4.12991	10.645	10.637	6.35366	14.2698	14.4145	11.9913	10.4241	9.41363	3.85575	8.11558	10.9305	5.63153	10.4336		10.347	0.073664	9.68132	0.914488	9.59505	0.82936	9.62502	0.607991	10.1522	2.06742	8.13035	2.02215	12.2767	1.16073	8.99855	1.68961	7.12832	1.67864
ENSG00000064270	ATP2C2	6.01787	2.9086	5.71179	2.30942	5.59454	5.83905	3.08585	6.32196	9.61972	4.17368	6.48592	10.3017	3.58864	7.2694	10.4357	3.76283	8.1896	6.63714	5.44843	5.24496	5.64867	2.33941	4.77499	6.64819	3.24757	5.14191		4.46323	1.55463	5.08228	1.00791	4.53858	1.11509	6.75977	1.57809	7.34891	1.9424	7.05325	1.94091	5.77684	0.434138	5.01255	0.983803	4.25436	0.990132
ENSG00000064300	NGFR	0.470274	0.20433	0.837829	0.550549	0.426968	1.2413	0.187716	0.280227	0.148842	0.051457	0.162334	0.432973	0.091094	0.341144	0.60883	0.081334	0.2167	0.546622	0.038042	0.194343	0.569098	0.30782	0.243184	0.498957	0.210431	0.239485		0.337302	0.132972	0.569746	0.336835	0.605115	0.121703	0.120878	0.0349282	0.297862	0.159428	0.288404	0.102154	0.259669	0.150404	0.316291	0.0917173	0.373367	0.0996282
ENSG00000064309	CDON	0.117062	0.064669	0.240763	0.047849	0.318501	0.297613	0.192224	0.044936	0.494545	0.050076	0.185279	0.663996	0.314385	0.390675	0.383932	0.165146	0.330424	0.367243	0.103946	0.271176	0.58103	0.043431	0.068923	0.327709	0.019993	0.254695		0.0908655	0.0261965	0.178258	0.0732751	0.202371	0.0804541	0.2433	0.131546	0.313471	0.0741931	0.456352	0.106132	0.247455	0.0769271	0.200799	0.0928276	0.231128	0.175106
ENSG00000064313	TAF2	12.9019	7.34168	8.24928	5.98953	9.10997	9.44916	6.68147	10.5905	13.5818	5.72018	8.147	13.1572	5.58077	9.50644	11.8303	5.05713	10.6393	12.1695	5.35053	10.3953	8.88485	5.01457	4.82561	9.061	4.59484	8.98788		10.1218	2.7801	8.90706	1.16055	7.78293	0.930484	9.14966	2.32416	9.16234	2.08313	9.4148	2.1876	9.30508	2.04253	7.54791	1.47668	6.24168	1.32271
ENSG00000064393	HIPK2	0.020964	0.015681	0.023296	0	0.014705	0.058637	0.0566	0.022503	0.135921	0.01667	0.363991	0.236593	0.114177	0.369368	0.389506	0.050476	0.339506	0.083373	0.026464	0.056322	0.130903	0.066952	0.067456	0.12427	0.038051	0.08069		0.0183225	0.0026415	0.0459133	0.0117199	0.012667	0.00680174	0.172194	0.10189	0.266348	0.108293	0.240046	0.0736875	0.0553863	0.0164349	0.0810037	0.0248898	0.088437	0.0212335
ENSG00000064419	TNPO3	31.8025	23.3005	22.7998	21.7033	27.1955	27.7049	21.4156	28.068	32.3094	17.3032	27.0223	35.7667	18.1488	29.3176	33.055	15.7354	29.791	27.1479	18.8512	26.0233	29.232	18.6366	19.4372	23.5842	17.9998	24.64		27.5515	4.25096	25.7295	2.1595	23.8995	1.67809	25.545	4.39446	25.9146	5.22551	27.7444	5.14634	24.0075	2.59848	22.0747	2.06011	22.4353	3.40621
ENSG00000064489	BORCS8-MEF2B	1.99185	3.04248	2.32103	0.620044	0.760764	0.825676	2.13941	0.698268	2.94873	1.9365	2.96135	3.46735	0.227344	0.670899	2.34196	0.044792	0.508304	2.93329	1.58871	2.89988	0.083864	0.204425	0.178539	0.401204	1.59423	2.01649		2.51716	0.525314	1.22112	0.460618	1.23395	0.545058	2.61553	0.339533	0.8803	0.733322	1.4552	1.01419	2.47396	0.44273	1.33731	0.483664	0.155609	0.0366427
ENSG00000064490	RFXANK	19.6549	26.2436	25.342	22.3092	24.8	23.1222	21.7743	23.2812	27.4946	23.6104	27.9576	20.9235	20.4958	23.4976	19.6636	26.4529	24.1936	25.8707	24.2607	26.882	29.7947	18.8375	38.4596	21.4777	21.5653	24.3728		22.9493	3.29438	22.7259	0.478005	24.1504	0.933816	26.3542	1.37842	23.4156	1.9922	21.6389	0.937478	25.6711	0.763276	22.4719	0.950753	29.0306	5.67729
ENSG00000064545	TMEM161A	9.51476	9.14124	11.6264	8.91305	7.75633	9.26437	7.50802	9.24849	11.2583	6.76506	9.0725	8.90195	10.023	7.38825	10.5593	7.31639	7.77483	11.8955	6.38415	12.516	10.91	7.12395	9.00118	11.0629	8.85355	8.27602		9.328	0.186763	8.67363	0.582819	9.43194	1.14693	9.03196	1.29725	8.64145	0.981942	8.77106	0.76339	10.2652	1.94878	9.39749	0.849229	9.01172	1.09296
ENSG00000064547	LPAR2	9.46212	10.8586	10.5398	10.0205	11.8809	9.05112	10.806	9.85446	9.01032	6.02586	10.5666	11.2847	11.522	13.9215	11.4688	9.00156	12.3872	7.70221	6.62265	7.82026	10.686	8.68636	12.3802	7.67671	9.1621	8.17192		10.1604	0.698232	9.90384	0.507181	10.8137	0.554256	8.53425	1.33223	10.888	0.966148	12.2427	0.842177	7.3817	0.381055	8.33691	0.436656	10.5842	1.06752
ENSG00000064601	CTSA	23.2805	37.8939	19.7361	26.7075	22.0515	14.0864	23.8768	27.5508	17.437	61.6901	27.7739	17.5987	31.1633	15.9851	18.0181	43.3704	13.5096	30.8583	45.8773	45.2083	14.5871	30.246	24.7185	24.422	28.8245	31.2075		30.5872	7.30669	21.838	4.01827	22.8317	2.04993	35.6337	13.3656	24.5872	9.53196	21.5823	4.81307	40.648	4.89863	28.1514	1.98751	23.1839	4.58499
ENSG00000064607	SUGP2	8.91028	3.70469	5.87082	2.22866	5.48105	5.67485	3.03474	6.76005	11.0063	3.06519	4.76439	8.04574	1.94515	6.23271	9.50943	2.1134	6.16489	10.9745	2.41147	5.89374	5.31916	1.99924	3.35212	7.97013	1.71009	5.29711		6.30749	2.6028	5.15655	1.10619	4.52684	1.15459	6.27862	2.41419	5.7247	2.13681	5.40787	1.80874	6.42658	2.48626	4.99245	1.81353	3.55684	0.963831
ENSG00000064651	SLC12A2	30.9935	9.95699	23.2417	6.23449	13.0412	28.4577	10.7023	13.6643	19.308	5.16826	6.23052	15.5699	3.95177	5.80013	11.0789	4.41617	5.21569	9.89296	6.65543	8.77458	11.6367	3.71946	3.74532	9.23945	4.61222	7.58892		20.4753	10.5183	17.6081	5.49177	14.1724	4.94203	10.2356	4.54656	6.95472	2.08035	8.44059	3.60435	8.44099	0.949359	7.14687	1.35393	6.36717	2.63479
ENSG00000064652	SNX24	24.095	21.3896	22.5064	19.2261	17.0815	16.9982	21.4645	18.3223	19.3595	18.359	15.3064	16.2356	18.0277	14.7067	13.0947	19.7532	13.1911	16.5444	22.0232	18.6078	14.9566	19.8458	14.9568	11.3675	18.539	16.4566		22.7423	1.3527	18.9283	1.32444	19.6047	1.57744	17.675	1.21898	15.4765	2.14296	16.3233	0.959689	19.0585	1.59758	15.4544	2.13002	16.5864	1.6297
ENSG00000064655	EYA2	0.062109	0.03391	0.040509	0.054575	0.020494	0.098355	0.03639	0.100303	0	0.016623	0.016215	0.029229	0.114406	0	0.019001	0	0.018899	0.455288	0.57435	0.287926	0.349967	0.652091	0.485179	0.623777	0.436076	0.428944		0.0480095	0.0140995	0.0783493	0.0209872	0.038526	0.00988817	0.010946	0.00547427	0.0094835	0.00548514	0.0478783	0.0343173	0.439188	0.0830744	0.496266	0.0637889	0.495746	0.0873756
ENSG00000064666	CNN2	139.85	80.4809	144.013	104.847	132.943	128.912	99.2201	111.259	103.287	59.9579	90.27	118.107	95.1217	104.13	130.964	85.2952	109.394	106.769	48.3067	70.0545	112.731	81.4104	95.7723	99.3324	80.4956	79.0242		110.166	29.6848	113.13	8.62208	127.268	11.6568	84.5051	12.836	106.022	13.3507	105.786	6.68681	75.0435	17.0601	86.2841	6.53796	96.6378	9.05171
ENSG00000064687	ABCA7	8.63431	7.39259	11.4148	6.89913	7.67846	7.90918	7.96666	8.87089	14.8944	9.68477	15.1624	11.871	10.3197	14.1639	14.2285	11.2255	12.2509	14.0292	8.22939	8.57008	9.73343	6.19316	10.5483	11.789	7.86641	8.34607		8.01345	0.62086	8.24891	0.311433	8.66415	1.39363	13.2472	1.78288	12.5362	0.887611	12.1182	1.11657	10.2762	1.87906	9.33382	1.23536	8.82498	1.33677
ENSG00000064692	SNCAIP	0.027482	0	0.042438	0.049575	0.034833	0.032345	0.058846	0.029606	0.025023	0.016872	0.072057	0.055556	0.052142	0.076603	0.114579	0.020802	0.116356	0.03034	0.006337	0.039034	0.05988	0.023575	0.046495	0.058822	0	0.003719		0.013741	0.013741	0.0402657	0.00932375	0.042282	0.00425636	0.037984	0.0171982	0.082555	0.0308836	0.0614337	0.00764843	0.025237	0.00977759	0.020847	0.0190178	0.0433167	0.0106002
ENSG00000064703	DDX20	7.53195	6.37612	6.59295	4.82815	7.40288	8.34955	5.69874	8.3961	10.0065	4.08222	6.71266	8.03069	3.71174	6.75687	7.74908	5.04719	6.40192	5.88179	5.56896	6.78439	6.29643	3.89333	4.14856	6.86679	2.55025	6.25029		6.95403	0.577919	7.48146	0.891461	6.27466	0.76011	6.93378	1.71375	6.53499	0.791883	6.16643	1.28125	6.07838	0.364374	5.22244	1.3479	4.77944	0.762066
ENSG00000064726	BTBD1	23.2769	15.5876	26.3608	15.9207	20.3209	22.6876	16.6082	22.2759	26.5987	10.5654	18.3634	26.4963	12.0846	21.6257	21.2033	11.1078	22.9826	16.7791	11.2956	16.9409	17.391	10.5235	12.8009	15.2907	9.46949	16.5472		19.4322	3.84466	20.5239	1.96145	20.8675	3.02614	18.5092	4.62898	18.6943	3.86502	20.0689	4.23252	15.0052	1.85538	13.7691	2.18019	13.5718	2.01959
ENSG00000064763	FAR2	10.5045	57.8578	8.10021	25.0642	13.0081	9.90713	38.2123	18.9773	9.86733	153.458	25.2175	7.284	36.4689	10.85	8.26623	69.8067	11.9148	22.0225	120.403	54.4048	13.4604	35.3746	23.1559	23.9464	50.1587	46.961		34.1812	23.6767	22.3656	8.34478	15.3908	5.03992	62.8475	45.5212	30.1174	19.8784	18.2009	9.19179	65.6102	28.9474	40.3554	8.25623	23.997	6.34003
ENSG00000064787	BCAS1	0.189692	0	0.088881	0	0.105343	0.099199	0.048558	0.111794	0.232511	0.069973	0.112458	0.30635	0.043165	0.309235	0.226277	0.060048	0.304071	0.251323	0	0.034773	0.209947	0	0.097954	0.109693	0	0.106335		0.094846	0.094846	0.086517	0.0193246	0.0647413	0.0327176	0.138314	0.0486691	0.191429	0.0680613	0.219583	0.0882131	0.0953653	0.0786223	0.0720093	0.0360177	0.102634	0.0606516
ENSG00000064835	POU1F1	0	0	0	0	0	0	0	0	0	0	0	0	0	0	0	0	0	0	0	0	0	0	0	0	0	0		0	0	0	0	0	0	0	0	0	0	0	0	0	0	0	0	0	0
ENSG00000064886	CHI3L2	0.781757	0.670009	0.641091	1.2823	1.21741	0.842671	1.02529	1.13368	0.415071	0.68156	0.636603	0.66272	0.392463	1.0739	0.636987	0.527504	0.87223	0.12956	0.249376	0	0.318106	0.206869	0.314062	0.063546	0.300894	0.237961		0.725883	0.055874	1.00054	0.0849121	1.04693	0.203784	0.577745	0.0823657	0.664608	0.0882186	0.709693	0.19811	0.126312	0.072007	0.2008	0.0709911	0.279679	0.0364237
ENSG00000064932	SBNO2	13.6314	15.5968	12.539	15.0711	11.9691	13.0302	14.1942	12.2255	17.8498	15.3865	14.411	14.7823	18.9107	14.8687	16.4111	17.279	13.8417	16.5287	16.9412	14.4718	12.1843	18.7087	12.2618	17.0662	19.7347	13.0198		14.6141	0.982718	13.1499	0.571443	13.1931	0.953322	15.8824	1.02318	15.6722	1.19933	16.1872	1.36197	15.9805	0.763701	16.6069	1.95199	14.3849	2.16201
ENSG00000064933	PMS1	6.92386	2.97016	4.5249	1.87461	3.92443	5.24636	3.38731	5.0812	8.57797	2.5294	3.35597	6.58423	1.47563	4.59039	5.59323	2.15175	4.54443	4.16736	1.69889	3.63381	2.64221	1.6596	2.32355	2.60546	1.25093	3.25084		4.94701	1.97685	4.57163	0.594072	3.44131	0.802299	4.82111	1.89352	4.27567	1.07216	4.21675	1.48651	3.16669	0.749887	2.36908	0.589296	2.20845	0.289434
ENSG00000064961	HMG20B	90.6251	101.258	149.566	185.134	113.849	109.275	133.937	120.822	89.4828	159.437	229.259	102.97	252.405	203.659	122.532	245.907	206.148	110.632	174.56	152.585	126.566	245.319	225.036	154.493	235.861	158.412		95.9414	5.31628	121.345	7.12431	149.516	20.578	159.393	40.3499	191.066	36.2675	186.345	43.9982	145.926	18.7525	182.922	26.4936	198.974	36.6744
ENSG00000064989	CALCRL	0.037654	0.118788	0.018451	0.031946	0.050311	0.098211	0.073977	0.034367	0.042299	0.021238	0.072801	0.012417	0.033922	0.007233	0.022727	0.07284	0.075319	0.099353	0.045206	0.105933	0.071653	0.018818	0.259427	0.088131	0.009964	0.091504		0.078221	0.040567	0.0688517	0.0186075	0.0335693	0.00923294	0.045446	0.0149679	0.0516585	0.0149764	0.0178573	0.00817055	0.0834973	0.0192397	0.0631997	0.0266356	0.116633	0.0730081
ENSG00000064995	TAF11	35.8485	21.7024	39.1263	14.5728	29.1272	37.2992	18.3119	30.7239	44.0562	14.3335	28.4492	36.0296	10.5325	31.6891	31.9609	13.8977	29.6848	31.5323	16.2376	25.1006	29.0173	11.1591	27.8167	24.4558	11.3554	25.182		28.7754	7.07302	28.7784	5.56681	27.6088	7.12851	28.9463	8.5838	25.4148	5.77651	26.0837	7.87593	24.2902	4.43375	20.331	4.49273	22.6643	5.76304
ENSG00000064999	ANKS1A	26.9874	17.9435	41	15.4474	41.1935	35.6779	16.4057	32.1932	14.9152	11.02	13.8798	16.115	11.4671	16.2315	17.2298	11.6278	16.5966	19.6136	12.2603	16.778	24.5107	11.4612	18.8793	23.8635	11.859	21.3036		22.4654	4.52195	28.0923	5.92924	32.547	8.54996	13.2717	1.16483	15.0405	1.72899	14.6045	1.56906	16.2173	2.14114	19.0087	3.65043	18.2837	3.77883
ENSG00000065000	AP3D1	76.0408	75.082	68.6201	56.8016	68.5787	74.2531	65.8798	72.4844	84.626	68.982	78.8623	86.6033	62.0575	78.493	84.0668	65.8084	76.2437	81.7474	72.3118	75.2675	76.72	50.2844	56.5554	75.2819	64.5863	71.2036		75.5614	0.479385	70.8724	2.54798	64.6668	3.93264	77.4901	4.56786	74.9348	5.27076	75.7179	7.22033	76.4422	2.78642	70.3573	3.11641	61.1866	7.97489
ENSG00000065029	ZNF76	4.86076	5.22385	4.54143	3.48755	4.85196	4.37672	5.53557	5.87583	4.0535	4.17622	4.0779	5.61461	2.65423	5.79108	6.58075	4.42971	4.20733	4.76681	4.05491	4.88586	4.23772	2.3659	4.06143	4.38706	3.87184	4.87388		5.04231	0.181548	5.26271	0.453752	4.29365	0.412897	4.10254	0.0375083	5.25845	0.668193	4.68664	1.01748	4.56919	0.259428	4.37759	0.289302	3.55502	0.596734
ENSG00000065054	SLC9A3R2	20.3959	26.4836	24.6796	15.9533	17.0335	26.6002	19.1013	16.0488	19.8259	7.86179	13.455	17.4886	6.57186	12.8551	17.6095	6.6457	10.6812	19.3529	11.575	13.2099	15.7008	5.89775	10.9537	13.0924	9.11193	10.8917		23.4398	3.04386	20.5835	3.13478	19.2222	2.74649	13.7142	3.45617	11.6417	3.20206	12.3052	3.16336	14.7126	2.36768	11.032	1.15121	10.8507	2.83035
ENSG00000065057	NTHL1	9.38245	9.42805	11.2584	6.80024	9.80504	11.4128	6.99882	9.23415	17.2859	6.92118	9.07487	11.6134	5.06872	8.53927	9.69985	5.82268	7.41475	9.42342	7.35148	10.4766	9.05977	5.92904	8.73846	6.42023	5.24346	7.01827		9.40525	0.0227975	9.21527	1.27425	9.2879	1.31268	11.094	3.15777	7.78688	1.11954	8.40714	1.89045	9.08383	0.917986	6.22732	0.521345	7.90909	0.994358
ENSG00000065060	UHRF1BP1	5.31145	7.03426	2.38671	6.03708	3.98268	4.04496	5.45763	4.65903	3.96966	4.09363	3.63338	4.03246	4.08222	3.78207	3.5427	4.23329	3.76536	3.49617	4.8448	4.04652	2.54555	2.95853	1.15773	2.69326	3.85013	2.84748		6.17286	0.861405	4.72054	0.40896	4.13549	1.05654	3.89889	0.137493	3.9525	0.209531	3.96558	0.0928726	4.12916	0.391503	3.13029	0.362662	2.2206	0.544645
ENSG00000065135	GNAI3	16.265	16.4637	17.8721	20.9163	15.9863	17.9135	17.2953	15.2731	15.4624	17.402	16.9719	17.2051	21.2634	16.9046	15.6768	17.9698	18.9026	15.5792	19.9476	16.8655	19.3607	25.1831	16.3692	15.5445	18.6318	17.4601		16.3644	0.099365	16.8273	0.797337	18.2582	1.4362	16.6121	0.588085	17.7094	1.10606	18.4577	1.40552	17.4641	1.29609	17.2122	0.899829	20.3043	2.58772
ENSG00000065150	IPO5	73.1684	43.6457	58.4333	46.4178	67.771	76.2759	47.2032	64.6114	86.9908	36.2139	52.395	93.6156	38.7901	65.8252	79.9619	36.5859	58.4935	62.7505	44.8929	51.0508	86.2117	39.9111	38.2447	56.5565	38.1172	47.4373		58.407	14.7613	62.6968	8.44701	57.5407	6.18029	58.5332	14.9759	59.5077	12.5822	66.077	15.8273	52.8981	5.23713	47.3703	5.32306	54.7892	15.7186
ENSG00000065154	OAT	63.4621	40.3539	80.107	46.3441	62.021	69.721	43.4562	63.3198	95.1722	37.205	68.2924	83.2525	45.7599	67.6974	64.444	36.8069	70.9203	66.8245	33.5372	49.715	65.0976	42.3566	53.6909	56.6907	29.0453	60.5584		51.908	11.5541	58.8323	7.90702	62.8241	9.75478	66.8899	16.7484	58.3383	11.0968	65.57	10.8753	50.0256	9.61047	48.7648	9.92277	53.715	6.56479
ENSG00000065183	WDR3	11.415	7.56824	8.97946	6.92118	10.9373	11.9005	8.01821	11.711	18.2143	5.10112	11.8521	16.9647	5.31351	12.3975	13.6178	5.49156	13.834	10.5131	5.71078	11.2805	11.3219	5.98301	6.4574	9.93438	5.35619	9.41099		9.49161	1.92337	10.5432	1.2637	8.94597	1.15946	11.7225	3.78601	10.9857	2.74787	11.5586	3.38947	9.16812	1.7428	8.23385	1.44674	7.92077	1.70607
ENSG00000065243	PKN2	33.2619	18.832	28.6118	17.6455	21.4768	30.1375	20.0047	22.3691	19.6639	9.60044	10.7948	18.3039	10.6962	15.9676	19.4476	9.89425	15.3678	16.4707	9.17272	12.5805	12.9198	8.61148	7.65839	15.1972	6.42302	12.5503		26.0469	7.21495	24.1704	3.06061	22.578	3.21322	13.3531	3.17421	15.2082	2.80966	14.9892	2.24998	12.7413	2.10828	11.3902	2.59845	9.72991	1.61853
ENSG00000065268	WDR18	59.1822	65.465	80.3747	73.2919	69.9247	78.4862	66.2874	61.2324	82.9195	64.8744	84.7622	85.9787	79.4524	77.4257	79.0158	71.7247	83.3839	63.0266	64.4329	60.2584	99.7747	61.2926	107.505	61.9829	79.1854	63.9123		62.3236	3.1414	68.6687	5.12108	74.5304	3.07957	77.5187	6.3445	77.4033	2.92633	80.9523	2.58042	62.5726	1.22628	68.3602	5.44118	89.5242	14.2911
ENSG00000065308	TRAM2	36.1143	26.0962	30.7838	27.5877	38.3071	34.1968	29.7111	36.0221	21.3331	16.6385	23.0068	24.2829	15.576	24.1513	26.0905	16.8268	23.3385	28.6044	24.3905	27.7692	33.2599	19.6269	21.9438	36.3624	23.7809	31.781		31.1052	5.00904	33.31	1.875	32.2262	3.17736	20.3261	1.90607	22.0395	2.73656	21.3367	2.88062	26.9214	1.28818	30.6414	3.67639	24.9436	4.21163
ENSG00000065320	NTN1	0.384116	0.869044	0.618039	1.17965	0.819511	0.464387	1.26616	0.580285	0.301173	1.19453	1.22976	0.401855	1.38799	0.88191	0.425558	1.05128	1.03988	0.602373	0.813635	1.40068	0.877498	0.966288	1.10417	1.09661	1.52834	1.32982		0.62658	0.242464	0.770278	0.250189	0.872399	0.164264	0.908488	0.303828	0.865859	0.221061	0.890586	0.284707	0.938897	0.238811	1.31826	0.124764	0.982653	0.0659447
ENSG00000065325	GLP2R	0.034234	0.324398	0.088395	0.127842	0.293672	0.198854	0.050747	0.213058	0.201715	0.082551	0.883696	0.324604	0.025228	1.1769	0.684702	0.019514	1.53658	0.057093	0.089084	0.125572	0.152926	0.047292	0.035456	0.198251	0.01532	0.117148		0.179316	0.145082	0.15422	0.0518986	0.16997	0.0628907	0.389321	0.24957	0.702371	0.399446	0.508909	0.344993	0.090583	0.0197824	0.11024	0.0529205	0.078558	0.0373406
ENSG00000065328	MCM10	11.5369	4.69029	8.24603	4.91408	9.0729	8.15423	6.56465	10.0838	19.7587	6.11227	9.97169	19.3938	5.50574	11.9536	15.6883	6.35705	12.2282	9.49598	6.58792	10.0676	8.57625	6.90279	7.24322	8.99737	6.03329	9.11502		8.1136	3.42331	8.26757	1.01748	7.411	1.27107	11.9475	4.06137	11.311	2.7091	12.2844	4.01254	8.71716	1.07733	8.04856	1.00821	7.57409	0.510628
ENSG00000065357	DGKA	14.4801	14.1238	13.1409	9.77053	14.0122	9.87256	13.0643	14.8674	7.93745	9.37087	7.83368	5.64485	7.60277	6.43438	6.24647	8.92841	7.52012	9.22107	7.13432	8.71658	6.03162	4.63154	6.92162	6.82259	6.71117	7.47928		14.302	0.178113	12.6014	1.46033	12.3079	1.29337	8.38067	0.496009	7.65669	0.777302	6.56066	0.568719	8.35732	0.628606	7.00435	0.239635	5.86159	0.666534
ENSG00000065361	ERBB3	10.7316	28.8157	10.7076	24.4808	13.7772	10.4836	25.1606	16.3015	8.8954	36.4546	16.5913	11.6728	33.2434	15.616	14.0769	34.0795	15.9467	20.4212	32.8928	20.0686	15.6632	30.1395	15.7242	20.4081	31.4154	20.7777		19.7737	9.04207	17.3152	4.26709	16.3219	4.17462	20.6471	8.21003	21.3158	6.40102	20.1774	6.63144	24.4609	4.2172	24.2004	3.60906	20.509	4.8153
ENSG00000065371	ROPN1	0	0	0	0	0	0	0	0	0.105611	0.050613	0.090557	0.030274	0	0.286932	0.066398	0.013571	0.145578	0.083872	0	0.030166	0.035557	0	0.145278	0	0.015633	0.059952		0	0	0	0	0	0	0.0822603	0.0164096	0.113115	0.0747038	0.105735	0.0910189	0.0380127	0.0245276	0.025195	0.0179549	0.0602783	0.0437218
ENSG00000065413	ANKRD44	1.04177	0.26421	0.878788	0.181154	0.778546	0.89318	0.179404	0.851632	1.24286	0.708215	0.986679	2.26406	1.06345	1.80258	1.87734	0.816364	1.32946	0.881006	0.210208	0.435296	0.904571	0.256769	0.401269	0.840202	0.241022	0.591906		0.652988	0.388778	0.641405	0.231312	0.612829	0.217769	0.979252	0.154384	1.3713	0.307252	1.71003	0.349661	0.508837	0.197103	0.55771	0.173811	0.52087	0.196333
ENSG00000065427	KARS1	95.5171	80.1255	90.1373	79.4291	97.89	96.8362	83.7932	93.2347	84.2714	74.7038	74.0856	106.932	66.3611	94.1125	91.5772	71.6788	93.921	78.1234	80.02	85.2357	101.896	79.9963	84.2698	68.1632	70.1863	77.8824		87.8213	7.6958	91.288	3.88897	89.1521	5.35193	77.687	3.29707	85.452	6.9006	89.1351	11.9733	81.1263	2.12636	72.0773	2.96073	88.7208	6.70228
ENSG00000065457	ADAT1	3.63714	2.46452	2.5215	1.4192	3.10153	2.48467	2.36584	3.22431	3.83705	2.02646	2.65311	2.83688	1.128	2.86619	2.44376	1.43895	2.41631	3.2532	2.53537	4.39556	2.65857	1.42249	1.39157	2.36238	1.07041	2.72433		3.05083	0.586308	2.69161	0.268549	2.34741	0.493384	2.83887	0.53086	2.1498	0.35719	2.27702	0.574572	3.39471	0.541632	2.05237	0.501977	1.82421	0.417275
ENSG00000065485	PDIA5	37.3316	59.9029	47.5546	68.6453	43.4262	40.9419	58.1334	44.5687	36.7637	58.2716	53.0027	36.0572	61.654	41.432	32.5351	66.1129	46.6055	49.6211	71.6157	62.6737	34.0396	87.3541	61.0618	46.2566	69.1115	66.7216		48.6172	11.2856	47.8813	5.23187	53.2087	7.80977	49.346	6.47241	48.4887	9.72903	46.381	7.7925	61.3035	6.38613	60.6966	7.25289	60.8185	15.391
ENSG00000065491	TBC1D22B	9.17869	8.65482	6.69848	7.22069	7.93977	7.70908	7.95397	8.06838	6.57449	6.81998	8.08475	7.50455	5.38979	7.75112	7.71156	5.75797	6.75076	8.53644	6.87392	7.77165	6.03497	5.64687	5.63168	6.94081	5.71144	7.1864		8.91675	0.261934	7.91048	0.105975	7.28631	0.359826	7.15974	0.467904	6.94109	0.600511	6.88182	0.749401	7.72734	0.480441	6.61288	0.456263	5.77117	0.131973
ENSG00000065518	NDUFB4	53.2401	39.2982	38.1073	47.3617	46.1158	48.9368	36.9835	42.2824	33.7304	30.6349	47.6174	43.1381	40.7696	45.5702	36.9078	35.6722	51.2196	28.9512	27.6784	44.3579	33.473	38.0611	52.5718	25.0221	41.3056	39.3421		46.2692	6.97097	42.7342	3.458	43.8616	2.89954	37.3276	5.22192	42.9848	6.70426	43.1593	1.38586	33.6625	5.36031	35.2233	5.132	41.3686	5.75603
ENSG00000065526	SPEN	9.9761	9.22468	3.08406	4.76493	7.10218	6.13073	6.2549	8.10962	10.383	7.48347	9.12827	12.023	7.17997	10.147	12.2112	6.90448	9.58927	11.9525	7.54264	9.71609	7.08066	5.39001	3.36994	9.892	7.37085	9.42477		9.60039	0.375707	6.83175	0.63994	4.98372	1.16508	8.99824	0.839534	9.69518	1.53807	9.7833	1.40983	9.73707	1.27306	8.89587	0.774348	5.2802	1.0726
ENSG00000065534	MYLK	6.21257	3.37455	4.76039	4.97173	5.65477	4.61946	4.59016	5.71982	8.93262	5.55221	6.26847	4.42381	9.73777	7.76648	6.40246	7.20862	5.53599	6.43211	4.8385	8.3566	5.42418	7.91319	4.7147	9.58418	7.39634	8.04572		4.79356	1.41901	4.97648	0.371768	5.12896	0.269889	6.91777	1.02842	6.57357	0.328586	7.30935	1.55094	6.54241	1.01708	8.34208	0.648725	6.01735	0.969789
ENSG00000065548	ZC3H15	55.529	40.1325	60.9922	30.4807	38.4272	57.5381	38.8276	47.4053	81.8232	35.3242	44.2077	62.577	24.6772	39.4183	46.4303	29.2346	45.3304	52.3686	45.0343	51.0223	42.2499	33.9385	36.9843	37.6635	28.512	48.1853		47.8308	7.69827	47.9237	5.40749	43.3	9.1387	53.785	14.2517	40.3773	5.57828	42.2242	11.0303	49.475	2.25414	38.1203	5.68378	37.7242	2.42765
ENSG00000065559	MAP2K4	14.7088	13.7115	11.7426	10.0505	13.054	14.2352	13.1312	13.3656	14.8672	11.9881	13.1263	16.0081	10.212	13.2346	12.6606	11.3197	13.3398	14.6552	12.9227	14.2081	14.2767	9.89377	9.76926	12.9208	9.84719	14.0016		14.2102	0.498654	13.5774	0.335833	11.6157	0.869358	13.3272	0.837158	12.7441	0.84751	13.1516	1.67371	13.9286	0.519282	12.2565	1.24441	11.3132	1.48216
ENSG00000065600	PACC1	6.97063	6.05364	4.34367	4.21691	4.53829	4.1202	5.4045	5.49991	12.0421	9.51424	13.56	10.0124	3.72807	9.83044	9.23755	6.03825	11.8572	9.8032	9.66656	9.30894	3.77075	5.01816	5.31104	6.08349	4.60987	8.52401		6.51214	0.458496	5.0082	0.444856	4.36629	0.0934612	11.7054	1.17997	9.0093	1.65339	7.85696	2.06511	9.5929	0.147358	6.40579	1.14135	4.69998	0.472244
ENSG00000065609	SNAP91	3.62466	3.55958	1.71863	1.51968	1.97285	3.04626	2.58691	2.71008	1.90579	1.62963	2.56351	0.963054	0.92449	0.746594	2.41315	0.976618	1.02758	3.35609	2.94132	2.83142	1.20804	1.42995	0.877709	1.44619	1.41212	1.89456		3.59212	0.032543	2.78108	0.137271	1.73705	0.131144	2.03298	0.276989	1.45211	0.480527	0.878046	0.0666621	3.04294	0.159754	1.58429	0.155446	1.1719	0.160439
ENSG00000065613	SLK	32.4368	24.1332	24.1459	18.1093	20.5743	27.1623	21.7669	24.9957	28.8748	13.0663	14.4009	24.3909	13.4409	18.1574	19.3658	14.4964	17.9278	21.5928	17.4027	21.4307	18.3127	13.324	10.8804	19.7043	13.2857	18.7574		28.285	4.15181	24.6416	1.56752	20.9432	1.75236	18.7806	5.06175	17.5023	1.51729	18.6631	3.17107	20.142	1.37049	17.2492	2.00049	14.1724	2.18704
ENSG00000065615	CYB5R4	2.9018	3.93066	3.9298	3.23258	4.03509	4.49087	4.50122	5.297	5.89716	3.34308	3.6492	5.50254	2.52964	5.22877	3.02319	1.62913	4.98668	3.63152	3.75499	4.17108	2.55612	2.18403	3.25685	3.90884	1.5085	4.07874		3.41623	0.514429	4.76303	0.267003	3.73249	0.251798	4.29648	0.805203	3.00662	0.79056	4.42031	0.948635	3.85253	0.163216	3.16536	0.82988	2.66567	0.314502
ENSG00000065618	COL17A1	2.34597	2.15352	2.93704	2.96957	4.42551	1.79642	3.73676	4.20618	0.253206	0.481399	0.157023	0.219506	1.66528	0.442736	0.200596	0.952382	0.213666	0.273067	0.426858	0.634844	0.370441	1.06795	1.14011	0.492983	0.668266	0.623049		2.24974	0.096223	3.24646	0.737572	3.44404	0.490826	0.297209	0.0961893	0.444269	0.254127	0.775841	0.449365	0.444923	0.104826	0.594766	0.0525388	0.859502	0.245416
ENSG00000065621	GSTO2	0.402012	0.350705	0.287745	0.085544	0.38911	0.446403	0.245243	0.740061	1.07374	0.052503	0.452297	0.923902	0.22077	0.884857	0.736096	0.141815	0.846428	0.27671	0.211813	0.425878	0.524509	0.100371	0.521235	0.405873	0.428448	0.243465		0.376358	0.0256535	0.477236	0.143671	0.254133	0.0892289	0.526178	0.29711	0.617769	0.2478	0.67651	0.228148	0.3048	0.0633713	0.359262	0.0582641	0.382038	0.140837
ENSG00000065665	SEC61A2	2.24163	1.36291	1.50223	0.945796	1.80493	1.55402	1.35665	1.88888	1.84475	0.674897	2.09326	2.27217	0.662913	1.85894	2.15668	0.490498	1.98072	2.82288	0.686055	1.80667	0.785251	0.594994	0.936061	1.4528	0.557354	1.53695		1.80227	0.43936	1.59985	0.155341	1.41766	0.251592	1.53764	0.437294	1.49694	0.511272	1.59801	0.482525	1.77187	0.617094	1.18237	0.31345	0.772102	0.0986768
ENSG00000065675	PRKCQ	0.014911	0	0	0	0	0	0	0	0	0	0	0.082639	0	0	0	0	0	0	0.025562	0	0	0.058635	0	0	0.040953	0		0.0074555	0.0074555	0	0	0	0	0	0	0	0	0.0275463	0.0275463	0.00852067	0.00852067	0.013651	0.013651	0.019545	0.019545
ENSG00000065717	TLE2	1.40487	4.90219	1.47523	2.31565	1.25575	1.43014	2.36606	1.98545	1.34978	5.85886	2.52759	1.1986	1.87343	1.20469	1.21631	2.81949	1.18248	4.37894	7.8006	4.58316	2.35276	2.65131	3.72174	3.15973	4.82606	3.01038		3.15353	1.74866	1.92722	0.271739	1.68221	0.322996	3.24541	1.35023	1.79305	0.514525	1.42557	0.223933	5.58756	1.10809	3.66539	0.581932	2.9086	0.415605
ENSG00000065802	ASB1	4.73012	3.79677	5.78246	4.24404	5.17287	5.24746	4.55507	4.90515	5.48298	3.48558	4.40203	4.76634	4.63708	5.80505	4.52604	3.29541	4.56783	3.94296	3.36413	4.28158	4.9591	4.06362	5.25378	4.39287	3.70447	4.28277		4.26344	0.466677	4.90256	0.199879	5.06646	0.447281	4.45686	0.577253	4.14714	0.426729	5.06949	0.369667	3.86289	0.267855	4.1267	0.213495	4.75883	0.357866
ENSG00000065809	FAM107B	52.4277	71.8208	72.7336	63.5768	42.8228	63.0405	63.6344	37.593	35.489	167.595	34.8664	31.8691	79.9776	29.2076	23.8321	110.47	29.7732	41.7539	128.707	64.7889	45.7336	92.2221	43.6763	49.9321	95.1207	66.9138		62.1243	9.69653	54.756	8.58321	59.711	8.84821	79.3167	44.1394	54.7058	27.9355	47.0181	16.4977	78.4166	26.0096	70.6555	13.1783	60.544	15.8502
ENSG00000065833	ME1	8.44669	4.25997	8.75469	3.78428	6.15595	8.41116	3.88187	6.76031	0.093026	0.051082	0.056442	0.125044	0.059811	0	0.069304	0	0.133675	1.70711	0.403562	1.19651	2.08281	0.274396	0.87369	1.22217	0.260893	0.977538		6.35333	2.09336	6.35111	1.3234	6.23164	1.43533	0.06685	0.0131791	0.0592413	0.0317	0.0616183	0.0361084	1.1024	0.379233	0.820199	0.288431	1.07696	0.531845
ENSG00000065882	TBC1D1	25.7014	31.7707	25.7893	34.1992	23.6404	31.3378	29.5123	24.4128	19.7076	24.7645	22.145	24.8401	31.8116	26.4248	24.7318	27.2812	21.1838	26.9074	31.4731	26.0778	43.6043	32.3723	19.2775	26.369	30.7707	24.6861		28.7361	3.03467	28.421	2.07218	27.8763	3.22172	22.2057	1.46013	25.126	1.14761	27.6922	2.1099	28.1528	1.67737	27.2753	1.81399	31.7514	7.02939
ENSG00000065883	CDK13	10.8757	12.3618	7.66313	12.3431	10.7514	10.3545	11.6527	11.8862	11.7064	11.2409	11.3473	13.6266	9.2614	11.0423	12.1396	9.54214	12.3661	11.878	11.167	10.2874	11.4533	9.2914	7.31303	12.0052	10.9931	12.9069		11.6188	0.743055	11.2978	0.476427	10.2525	1.37382	11.4315	0.140822	11.3429	0.902379	11.3101	1.26722	11.1108	0.460037	11.9684	0.552783	9.35259	1.19559
ENSG00000065911	MTHFD2	27.5775	23.4232	29.5774	19.427	14.677	32.0917	20.4512	16.0719	42.3077	42.1703	13.3182	44.2463	13.7416	13.613	26.2425	27.8554	14.11	24.3699	51.8395	14.7801	20.4455	15.3836	10.1877	14.7677	31.4674	14.2201		25.5003	2.07718	22.8716	4.78024	21.2271	4.39452	32.5987	9.64035	22.8795	4.19539	23.867	10.1897	30.3298	11.1054	20.1517	5.66004	15.3389	2.96124
ENSG00000065923	SLC9A7	7.75781	6.11235	6.15071	4.99659	5.06608	7.20241	5.46412	6.2663	6.04331	4.01832	4.52115	4.52824	3.81831	3.87531	6.2076	3.64007	4.23936	10.0996	5.55867	6.21966	7.27757	5.2956	4.72077	9.22196	5.48756	6.85189		6.93508	0.822732	6.31094	0.502297	5.40446	0.373661	4.86093	0.60875	4.69915	0.774488	4.07396	0.227739	7.29265	1.41639	7.18713	1.09098	5.76465	0.774448
ENSG00000065970	FOXJ2	9.12734	9.30419	13.5716	12.974	13.7802	12.3872	13.6922	11.1303	6.25938	7.61735	10.0513	12.5328	12.3852	14.2819	15.6953	11.3886	13.132	8.02121	9.19972	8.4986	18.4177	16.144	12.6355	19.2132	14.6785	13.2428		9.21576	0.088422	12.4032	0.739597	13.4419	0.241609	7.97602	1.10924	13.6451	1.24752	13.0666	0.609134	8.57317	0.342245	15.7115	1.79923	15.7324	1.68184
ENSG00000065978	YBX1	408.006	228.851	321.466	249.93	294.424	323.724	259.596	264.834	261.726	171.479	263.819	327.802	202.838	296.668	332.465	200.158	277.901	242.646	175.106	223.949	380.541	204.069	274.805	241.928	203.927	217.465		318.428	89.5775	282.718	20.5585	288.607	20.8546	232.341	30.437	272.123	38.6334	275.77	37.5568	213.9	20.1339	221.107	11.1202	286.472	51.2758
ENSG00000065989	PDE4A	5.32175	4.01252	2.6965	6.19485	6.28075	4.13054	5.20116	6.58228	4.8127	3.5822	4.22768	5.53577	6.94711	6.23503	8.18288	3.96027	5.62101	6.81422	2.33656	4.95315	8.20851	5.68922	4.46371	7.3204	5.21959	4.19004		4.66714	0.654617	5.30466	0.709646	5.05737	1.18069	4.20753	0.355357	5.84232	1.24033	6.2393	0.407424	4.70131	1.29871	5.57668	0.921127	6.12048	1.10233
ENSG00000066027	PPP2R5A	21.9967	18.5701	24.3578	19.628	20.5946	26.6648	20.0459	19.5316	30.8516	14.0495	22.1892	40.4641	18.4032	33.9037	37.0423	16.6573	31.7706	20.9333	16.7701	15.331	29.3618	18.4716	16.0996	22.1364	18.8961	18.3425		20.2834	1.71333	22.0807	2.29681	21.5268	1.44274	22.3634	4.85114	28.9359	6.24347	30.9237	6.54042	17.6781	1.67979	19.7917	1.1832	21.311	4.08322
ENSG00000066032	CTNNA2	0	0	0.039452	0	0	0	0	0	0	0	0	0	0.048429	0	0	0.013668	0	0	0	0	0	0.028385	0	0	0	0		0	0	0	0	0.0131507	0.0131507	0	0	0.004556	0.004556	0.016143	0.016143	0	0	0	0	0.00946167	0.00946167
ENSG00000066044	ELAVL1	19.9231	17.3264	20.2185	19.5639	20.3662	19.5155	18.0119	20.0373	17.8729	15.4384	20.0466	23.7955	21.4087	21.6117	23.8492	16.9143	21.4229	19.934	14.5272	16.7083	23.6266	20.6919	18.6756	19.9171	17.3965	17.7539		18.6248	1.29837	19.1883	0.607132	20.0495	0.246544	17.786	1.33097	20.4758	2.00415	22.272	0.764013	17.0565	1.57047	18.3558	0.787428	20.998	1.43741
ENSG00000066056	TIE1	0.932334	1.11016	1.39931	1.13393	1.33953	1.08052	1.3671	0.952339	0.324031	0.144609	0.43558	0.206778	0.317051	0.741357	0.135864	0.138612	0.18913	0.397539	0.510906	0.83286	0.312733	0.540946	1.27898	0.553949	0.414766	0.707226		1.02125	0.088915	1.13332	0.122607	1.29092	0.0803702	0.301407	0.0847544	0.208627	0.0713932	0.421729	0.162954	0.580435	0.130386	0.558647	0.0844586	0.710885	0.291586
ENSG00000066084	DIP2B	16.7586	19.4866	10.701	18.2243	15.4053	15.4439	16.2212	18.0617	12.5966	12.7574	14.1584	14.5312	13.8952	13.6867	14.8114	11.9272	14.6617	18.4459	18.4935	18.8826	18.3547	20.8849	9.34249	18.4317	18.7384	20.13		18.1226	1.36398	16.5756	0.776203	14.7769	2.19439	13.1708	0.495971	13.779	0.927964	14.0377	0.253981	18.6073	0.138314	19.1001	0.52254	16.194	3.50277
ENSG00000066117	SMARCD1	20.9046	17.2863	16.9301	15.7664	21.4873	17.996	16.1062	20.1418	17.7031	12.0194	19.0045	21.1318	16.683	21.8367	21.463	14.2769	21.2145	18.842	11.3256	18.8055	20.7839	12.5209	14.1433	18.9439	13.4427	16.9522		19.0954	1.80916	18.0813	1.16575	18.0612	1.74563	16.2424	2.14462	18.5197	2.17381	19.8838	1.61331	16.3244	2.49942	16.4463	1.6081	15.816	2.52767
ENSG00000066135	KDM4A	8.7477	9.16819	8.42918	6.74081	9.83688	9.30593	8.15611	9.98665	12.624	9.95528	9.02035	9.5695	6.93859	10.2095	10.1852	7.90495	10.1541	11.0543	10.9398	8.87151	10.8294	6.12449	8.35919	9.32028	7.26781	8.97566		8.95795	0.210245	9.14956	0.534184	8.33562	0.894984	10.5332	1.07968	9.52501	0.814637	8.90588	1.00085	10.2885	0.709282	8.52125	0.634568	8.43769	1.35875
ENSG00000066136	NFYC	16.026	19.1121	11.4235	17.6869	18.4705	12.725	15.5703	19.0599	14.2654	20.8084	18.9544	16.1866	12.1945	15.7273	16.0421	17.5749	16.1337	15.2387	16.0356	18.6643	11.4094	14.5977	14.0306	13.2712	15.7844	15.3992		17.5691	1.54305	15.785	1.83189	15.8603	2.22989	18.0094	1.94702	16.6298	0.477207	14.7028	1.26115	16.6462	1.03495	14.8183	0.781475	13.3459	0.98199
ENSG00000066185	ZMYND12	0	0	0.149988	0	0.094744	0	0.10626	0	0	0	0	0	0	0	0	0	0	0	0.048975	0	0.123917	0	0	0	0	0		0	0	0.03542	0.03542	0.0815773	0.0437954	0	0	0	0	0	0	0.016325	0.016325	0	0	0.0413057	0.0413057
ENSG00000066230	SLC9A3	0.348788	0.355801	0.551025	0.293259	0.489557	0.595476	0.576629	0.642877	0.589584	0.26738	0.570509	0.632528	0.326554	0.387956	0.58268	0.237885	0.652292	0.821972	0.350788	0.640536	0.877875	0.343391	0.822884	0.511194	0.497886	0.479955		0.352294	0.0035065	0.604994	0.0197074	0.444614	0.0777298	0.475824	0.104368	0.472195	0.117218	0.449013	0.093454	0.604432	0.137212	0.496345	0.00905078	0.681383	0.16974
ENSG00000066248	NGEF	0.177095	0.042533	0.304318	0.290793	0.124251	0.34251	0.144189	0.153841	0.31414	0.069524	0.808685	1.07139	1.37628	1.25432	0.737549	0.158337	1.52829	0.346889	0.122548	0.145204	0.662777	0.630291	0.384883	0.780748	0.383412	0.180782		0.109814	0.067281	0.213513	0.0645585	0.239787	0.0579	0.39745	0.217405	0.844765	0.43061	1.23399	0.0885989	0.20488	0.0713049	0.448314	0.176209	0.559317	0.0877197
ENSG00000066279	ASPM	10.5509	3.11587	6.81385	2.76918	5.6098	6.19161	3.98901	7.21742	11.1406	2.08912	3.99352	12.7527	2.49768	8.39386	9.92676	2.70341	7.42789	6.20967	2.28796	5.70367	5.25881	2.53533	2.72142	7.45558	2.19986	5.29779		6.83337	3.71749	5.79935	0.952377	5.06428	1.19903	5.74107	2.75515	6.84794	2.15221	7.88142	2.97145	4.73377	1.2316	4.98441	1.52526	3.50519	0.878457
ENSG00000066294	CD84	0	0.005671	0	0.001762	0.018234	0.000992	0	0.00246	0	0.001484	0	0	0.00221	0.001257	0	0.005249	0	0	0	0	0	0.004494	0.002189	0.004273	0	0		0.0028355	0.0028355	0.00115067	0.000714558	0.00666533	0.00580665	0.000494667	0.000494667	0.00174967	0.00174967	0.00115567	0.000639981	0	0	0.00142433	0.00142433	0.00222767	0.00129745
ENSG00000066322	ELOVL1	90.021	103.56	74.9655	99.8466	101.651	75.6658	107.815	101.068	54.8414	53.4966	72.514	56.6937	69.3149	75.8718	58.4035	67.9222	70.5372	73.9477	56.1061	81.3433	66.3932	78.1295	77.4998	57.4202	62.7543	78.6695		96.7903	6.76929	94.8494	9.78753	92.1544	8.61022	60.284	6.12729	65.4049	3.54647	67.2934	5.62774	70.4657	7.49048	66.2813	6.3826	74.0075	3.8115
ENSG00000066336	SPI1	0	0	0	0	0	0.036898	0	0	0	0	0	0	0	0	0	0	0	0.042315	0	0	0	0	0	0	0	0		0	0	0.0122993	0.0122993	0	0	0	0	0	0	0	0	0.014105	0.014105	0	0	0	0
ENSG00000066379	POLR1H	5.4676	7.03062	5.22817	8.41309	7.24181	6.45796	7.37754	5.65106	9.41323	7.02296	10.1066	6.34107	8.65261	9.04	5.72446	6.77771	9.26139	5.67137	5.63137	6.12632	5.02684	7.77788	8.499	4.53619	4.10571	5.25681		6.24911	0.78151	6.49552	0.498744	6.96102	0.930064	8.84759	0.934018	7.24534	1.0397	8.01123	0.842532	5.80969	0.158739	4.6329	0.335794	7.10124	1.05789
ENSG00000066382	MPPED2	0	0	0	0	0	0	0	0	0	0	0	0	0.019696	0	0	0	0	0	0	0	0	0	0	0	0	0		0	0	0	0	0	0	0	0	0	0	0.00656533	0.00656533	0	0	0	0	0	0
ENSG00000066405	CLDN18	0	0.019784	0	0	0	0	0.015941	0	0	0	0	0	0	0	0	0	0	0	0	0	0	0	0	0	0	0		0.009892	0.009892	0.00531367	0.00531367	0	0	0	0	0	0	0	0	0	0	0	0	0	0
ENSG00000066422	ZBTB11	6.67622	6.76945	5.66651	7.59523	5.49468	7.10912	6.58055	6.97434	6.44223	5.31822	5.334	7.6242	7.54097	4.99567	7.50081	6.55779	6.10424	6.94176	7.27091	6.97586	5.67006	10.5887	3.6416	8.07405	7.31654	6.59933		6.72283	0.046613	6.88801	0.158574	6.25214	0.673375	5.69815	0.372068	6.90338	0.299938	6.72028	0.862639	7.06284	0.104498	7.32997	0.425769	6.63345	2.0625
ENSG00000066427	ATXN3	4.0199	2.56134	4.48563	3.77853	4.59708	3.81126	4.75291	5.44687	4.94483	3.2088	4.33605	4.50243	4.66218	5.0252	4.8008	2.84665	5.02998	5.69107	2.79195	3.37829	3.19673	4.09242	4.01617	4.91035	4.68234	4.2225		3.29062	0.729284	4.67035	0.473962	4.28708	0.256304	4.16323	0.508545	4.59607	0.95642	4.72994	0.154668	3.95377	0.884985	4.60506	0.202287	3.76844	0.286701
ENSG00000066455	GOLGA5	23.0543	26.488	19.9277	24.7846	18.7796	18.8905	23.5935	22.3441	21.6029	27.5032	28.9846	23.2495	25.8866	24.3547	22.0983	28.2785	24.2061	25.4196	26.6029	27.8446	15.7638	32.6819	16.2648	19.511	21.5074	25.2085		24.7712	1.71689	21.6093	1.40647	21.164	1.84041	26.0302	2.25459	25.1748	1.78411	24.497	0.764564	26.6224	0.700088	22.0756	1.66907	21.5702	5.55773
ENSG00000066468	FGFR2	20.6004	6.6532	24.2921	12.9509	25.724	22.7133	11.867	22.1866	30.4208	12.9759	22.6218	38.3286	19.5464	32.0378	39.9854	18.2192	34.8356	26.2464	8.32037	18.0068	35.2979	15.1481	21.6439	35.1426	12.6588	22.745		13.6268	6.97359	18.9223	3.53094	20.989	4.04027	22.0062	5.04532	30.7245	6.48939	29.971	5.51958	17.5245	5.1804	23.5155	6.50194	24.0299	5.93783
ENSG00000066557	LRRC40	11.9166	5.63332	13.7409	8.18787	10.0188	11.6247	7.49277	11.6463	16.4441	5.34586	9.89162	15.5278	7.12619	13.4582	14.3968	5.53756	13.8173	11.2684	6.15944	11.1449	12.8397	7.04687	8.22189	10.2043	5.23633	10.2516		8.77495	3.14164	10.2546	1.38094	10.6492	1.63371	10.5605	3.2212	11.4552	2.95883	12.0374	2.52724	9.52424	1.68278	8.56408	1.66393	9.36948	1.76795
ENSG00000066583	ISOC1	29.6713	24.1607	28.153	22.2952	25.811	28.327	25.8435	27.6329	43.6282	18.5709	24.357	36.2554	18.0535	25.9118	33.4152	20.134	27.4607	31.6795	20.5576	26.6932	27.811	17.4647	17.9129	21.902	16.6552	22.4837		26.916	2.75529	27.2678	0.739787	25.4197	1.70229	28.852	7.57454	27.1855	3.85589	26.7402	5.27073	26.3101	3.21631	20.347	1.85351	21.0629	3.37654
ENSG00000066629	EML1	0.026329	0.088202	0.066463	0.151504	0.0572	0.033425	0.125977	0.096309	0.210302	0.444124	0.622325	0.281605	0.321993	0.570706	0.229707	0.282088	0.440391	0.298383	0.253623	0.569187	0.470901	0.134094	0.23672	0.367049	0.304384	0.485825		0.0572655	0.0309365	0.085237	0.027285	0.0917223	0.0300102	0.425584	0.119302	0.309364	0.0555636	0.391435	0.0903907	0.373731	0.0985785	0.385753	0.0532058	0.280572	0.0996694
ENSG00000066651	TRMT11	14.2583	8.43436	13.1328	6.40104	7.94555	11.4955	7.12695	8.8782	16.01	6.5801	6.64639	8.58198	5.5725	6.49466	8.35847	7.33845	6.45632	10.141	8.09286	8.57784	7.44866	5.5496	6.57686	7.35873	4.5695	7.03272		11.3463	2.91197	9.16689	1.26933	9.1598	2.03593	9.7455	3.13232	7.24715	0.669535	6.88304	0.890202	8.93724	0.617962	6.32032	0.880452	6.52504	0.548823
ENSG00000066654	THUMPD1	19.1382	11.0165	17.7297	10.465	15.6391	20.3501	12.5061	16.9512	25.3927	9.539	14.1842	24.6487	9.61283	16.5624	20.0591	11.4852	16.1343	20.0622	10.8557	15.8391	18.2541	9.38381	11.1712	16.6398	8.25496	15.7381		15.0774	4.06086	16.6025	2.27109	14.6112	2.15918	16.372	4.70546	15.9808	2.48385	16.9413	4.3446	15.5856	2.66071	13.5443	2.65745	12.9364	2.70847
ENSG00000066697	MSANTD3	40.3492	54.3355	44.6802	56.2257	49.6347	42.8887	56.1233	49.4293	30.5531	40.4588	39.0657	26.9875	41.5145	42.9023	28.5968	43.5801	40.9628	35.6175	37.609	37.0777	30.1465	41.3652	38.4723	33.1268	34.7122	34.9872		47.3423	6.99317	49.4804	3.82059	50.1802	3.34406	36.6925	3.09595	37.1337	4.44983	37.1348	5.08942	36.7681	0.595367	34.2754	0.579772	36.6614	3.36277
ENSG00000066735	KIF26A	0.680782	0.639868	0.731254	0.489812	0.801099	0.649842	0.556034	0.522879	10.4921	2.08946	6.39837	15.7905	2.55926	10.3922	14.9731	2.43611	9.26095	2.44287	0.601416	1.39865	5.22322	0.696733	2.22837	3.23397	0.767631	2.08112		0.660325	0.020457	0.576252	0.0380196	0.674055	0.0943022	6.32663	2.42589	8.78286	3.61997	9.58065	3.84102	1.48098	0.533173	2.02757	0.712475	2.71611	1.32925
ENSG00000066739	ATG2B	3.93364	4.48018	2.05405	2.29856	3.05469	2.8087	2.99708	4.64686	2.95071	5.864	3.21895	3.18561	2.34892	2.43137	3.5044	3.69389	2.98688	5.51498	5.79691	4.5332	2.83738	2.21223	1.63453	5.32822	3.1762	4.24199		4.20691	0.273268	3.48421	0.583862	2.4691	0.301181	4.01122	0.92962	3.39648	0.209912	2.6553	0.26622	5.2817	0.382997	4.24881	0.621244	2.22804	0.347324
ENSG00000066777	ARFGEF1	20.3231	16.6487	14.4287	13.4769	17.4821	18.2492	15.478	20.6377	19.6082	11.0871	17.488	20.4821	10.8519	19.4028	19.4424	11.4997	20.9145	20.2596	13.3843	19.3163	18.3005	11.3185	10.3622	19.5619	10.608	19.3182		18.4859	1.83723	18.1216	1.49086	15.1292	1.2081	16.0611	2.56119	17.6433	3.15844	16.9123	3.04616	17.6534	2.15187	16.496	2.94486	13.3271	2.50197
ENSG00000066813	ACSM2B	0	0	0	0	0	0	0	0	0	0	0	0	0	0	0	0	0	0	0	0	0	0	0	0	0	0		0	0	0	0	0	0	0	0	0	0	0	0	0	0	0	0	0	0
ENSG00000066827	ZFAT	30.1007	45.1282	22.4639	35.3394	40.8629	27.944	37.9729	42.0219	23.461	59.3211	51.3936	26.5404	40.9593	41.9	35.185	49.0646	47.3007	50.5723	45.448	50.2675	38.6891	35.344	40.4357	50.838	40.955	51.1504		37.6145	7.51372	35.9796	4.18436	32.8887	5.45085	44.7252	10.8756	43.7023	4.30606	36.4666	4.97052	48.7626	1.65964	47.6478	3.34763	38.1563	1.49379
ENSG00000066855	MTFR1	15.8172	13.798	14.9422	12.4846	12.9897	15.8459	12.5428	12.9993	18.6396	13.2848	11.6477	15.4599	11.4774	11.0102	13.0224	11.5827	11.7531	14.1681	12.0324	14.0688	11.6334	13.2808	9.67134	10.3506	9.77487	11.6454		14.8076	1.00958	13.796	1.03338	13.4722	0.749353	14.524	2.11136	11.9542	0.542292	12.6491	1.41182	13.4231	0.695953	10.5903	0.5531	11.5285	1.04327
ENSG00000066923	STAG3	0.862655	0.355569	0.828379	0.266284	0.66941	0.746137	0.541685	0.66888	4.51171	0.572374	4.9166	4.50213	0.627264	2.99384	4.55919	0.298106	3.39343	1.31875	0.430038	1.14609	2.61714	0.313179	1.41297	1.66409	0.549475	1.011		0.609112	0.253543	0.652234	0.0596042	0.588024	0.167288	3.33356	1.38553	2.71646	1.26329	2.70774	1.12769	0.964956	0.272064	1.07485	0.32334	1.44776	0.665323
ENSG00000066926	FECH	4.61116	2.57117	3.41959	1.70738	3.65689	3.57715	2.4937	4.57942	4.64409	1.51388	2.49389	3.26586	1.32394	4.21661	3.08207	1.34819	2.20811	3.8694	2.09581	3.33886	2.93444	0.98039	1.74815	2.14333	0.941346	2.43339		3.59116	1.01999	3.55009	0.602248	2.92796	0.614118	2.88395	0.924421	2.3975	0.532715	2.93547	0.851225	3.10136	0.525584	1.83936	0.456747	1.88766	0.568383
ENSG00000066933	MYO9A	4.18462	3.05794	2.83483	3.4184	3.77627	3.76307	2.97305	4.23928	4.91501	2.4014	4.01001	5.46824	3.83983	4.3033	5.808	3.21033	4.93192	4.77957	2.95839	3.54468	4.64361	3.46018	3.3166	4.99927	3.97392	3.8224		3.62128	0.563339	3.65847	0.369255	3.34317	0.274359	3.77548	0.735032	4.71917	0.778733	4.53712	0.484403	3.76088	0.53673	4.2652	0.369631	3.80679	0.420453
ENSG00000067048	DDX3Y	0	0.002569	0	0	0	0	0.081977	0.012798	0	0	0	0	0	0	0	0	0	0	0	0.006838	0	0	0	0	0	0.006142		0.0012845	0.0012845	0.0315917	0.0254621	0	0	0	0	0	0	0	0	0.00227933	0.00227933	0.00204733	0.00204733	0	0
ENSG00000067057	PFKP	322.227	357	305.793	474.774	336.394	302.877	422.025	321.796	282.322	272.79	442.036	331.291	437.96	453.936	348.743	371.925	459.866	245.065	307.105	295.78	315.004	446.827	352.574	303.145	422.477	330.467		339.613	17.3865	348.899	36.9683	372.321	51.9828	332.383	54.8956	388.436	28.8875	407.729	38.4962	282.65	19.0747	352.03	36.0961	371.468	39.2093
ENSG00000067064	IDI1	38.5796	44.5341	51.3598	29.2868	35.2144	47.39	35.3988	35.1512	35.5146	64.2617	38.6056	33.5416	29.0089	37.8141	28.6967	45.5376	32.4679	34.6322	66.4185	41.4183	31.3918	28.7909	45.4184	31.7976	30.9584	42.058		41.5569	2.97726	39.3133	4.03896	38.6203	6.59558	46.1273	9.11101	35.6018	5.09225	33.4549	2.54222	47.4897	9.66503	34.938	3.56824	35.2004	5.16388
ENSG00000067066	SP100	5.78743	12.2737	5.00041	13.4319	5.95119	1.50435	13.5294	8.12064	4.92241	11.9013	10.6291	4.41725	10.8796	9.6427	3.96943	13.028	6.80002	5.26657	12.0048	7.63118	4.14178	9.9323	7.49058	4.27311	9.96575	7.97251		9.03057	3.24314	7.71813	3.47716	8.12784	2.6662	9.15093	2.14592	8.35586	2.61887	8.31319	1.98042	8.30084	1.97376	7.40379	1.66774	7.18822	1.6784
ENSG00000067082	KLF6	104.43	56.2268	82.3005	81.4132	57.441	70.2635	67.5777	54.0479	99.7384	39.711	42.0388	56.8179	59.4086	48.7399	50.008	56.003	47.1306	71.5196	50.1646	40.8386	52.0801	75.4453	49.1774	50.7322	48.281	45.4279		80.3286	24.1018	63.963	5.01784	73.7182	8.14265	60.4961	19.6327	51.4222	2.3456	54.9888	3.2127	54.1743	9.08091	48.147	1.53269	58.901	8.31452
ENSG00000067113	PLPP1	3.77371	6.12218	7.13365	9.54542	6.10049	6.61173	7.48466	5.15141	1.33225	3.71935	2.96941	2.39786	6.21728	4.18482	2.533	4.97536	3.73735	3.13804	4.23655	3.2871	3.47595	5.63927	4.17614	3.19448	5.84459	3.4936		4.94794	1.17424	6.41593	0.680627	7.59319	1.02066	2.67367	0.704783	3.71257	0.706276	4.26665	1.10333	3.5539	0.344029	4.17756	0.83798	4.43045	0.637309
ENSG00000067141	NEO1	0.50355	0.260856	0.480029	0.203639	0.535358	0.702156	0.37972	0.719373	3.31641	0.371485	6.03662	6.69027	0.43627	6.44061	7.7152	0.370455	7.46112	1.00375	0.181364	0.676337	1.56652	0.147699	0.586848	1.21993	0.163958	0.660737		0.382203	0.121347	0.600416	0.11046	0.406342	0.102602	3.24151	1.63581	5.06055	2.35185	4.52238	2.04433	0.620484	0.239039	0.681541	0.30501	0.767021	0.419368
ENSG00000067167	TRAM1	95.6852	106.385	93.4007	107.057	92.7267	94.109	106.146	89.9506	73.9773	91.4488	82.395	76.7854	104.636	85.5532	74.5643	96.3967	84.5471	88.5318	93.5727	95.1852	96.6857	108.651	79.7909	88.5501	93.0406	96.7593		101.035	5.35013	96.7351	4.85604	97.728	4.66835	82.607	5.04471	86.9224	6.46529	88.9916	8.2216	92.4299	2.00385	92.7834	2.37328	95.0427	8.37172
ENSG00000067177	PHKA1	3.17514	2.35656	2.46697	2.74773	2.96401	2.7546	2.4063	3.31773	4.27279	1.696	3.92371	5.01194	2.72723	5.06529	4.82318	2.06863	4.75792	3.61574	1.84918	2.34375	3.58433	1.81847	1.79889	3.25547	1.50929	2.69505		2.76585	0.409286	2.82621	0.265534	2.72624	0.143888	3.2975	0.807067	3.91783	0.92467	4.26815	0.770615	2.60289	0.526164	2.4866	0.514742	2.40056	0.591909
ENSG00000067182	TNFRSF1A	34.1366	49.5941	36.206	60.0635	47.2011	36.7175	52.7242	45.1046	27.2718	43.2192	35.2998	25.8364	59.0141	39.3321	30.4135	52.7134	39.3203	31.4254	38.1425	33.0633	33.1723	54.6024	48.5665	31.162	53.2399	34.6363		41.8654	7.72876	44.8488	4.62249	47.8236	6.89409	35.2636	4.60368	40.8795	6.47367	41.3942	9.63291	34.2104	2.02212	39.6794	6.85403	45.447	6.37993
ENSG00000067191	CACNB1	0.598121	0.37485	0.99928	0.458077	0.717463	0.692361	0.679292	0.584536	0.389962	0.324313	0.623294	0.559404	0.45965	0.878095	0.934493	0	0.643225	0.910575	0.226979	0.516328	0.639953	0.368515	0.867766	1.03216	0.422082	0.474063		0.486486	0.111635	0.652063	0.0339736	0.72494	0.156277	0.445856	0.0907203	0.491865	0.270886	0.632383	0.126186	0.551294	0.19811	0.642769	0.195274	0.625411	0.144305
ENSG00000067208	EVI5	7.33053	5.93707	7.39104	3.49634	5.86418	8.15825	5.10726	6.79808	9.0315	7.08663	7.41193	7.34534	3.36766	5.03601	7.99388	5.96518	5.29442	12.1318	7.45629	7.99621	7.49508	3.09093	3.88122	10.5086	3.4209	7.8189		6.6338	0.696732	6.68786	0.882469	5.58385	1.13301	7.84336	0.60145	6.48286	0.767886	5.24967	1.15322	9.19477	1.47677	7.24947	2.06576	4.82241	1.35567
ENSG00000067221	STOML1	2.24735	1.53189	3.3345	1.92221	2.3506	1.76773	2.3202	2.07867	4.13116	0.599538	2.42502	2.30277	2.66194	2.33383	2.04326	1.13685	3.17828	1.44482	1.42512	2.1462	3.12035	0.616282	1.31966	1.30045	2.06604	2.40062		1.88962	0.357726	2.05553	0.159902	2.53577	0.418075	2.38524	1.01969	1.97892	0.468699	2.43284	0.114897	1.67204	0.237145	1.92237	0.325613	1.68543	0.74564
ENSG00000067225	PKM	964.987	976.068	1358.42	1391.78	1304.82	1242.53	1337.55	1132.12	763.195	956.423	1066.21	1106.42	1479.72	1311.85	1064.88	1271.69	1237.61	831.406	1017.4	974.598	1421.75	1375.03	1702.04	1105.1	1294.25	1311.77		970.528	5.54028	1237.4	59.3573	1351.67	25.3302	928.61	88.572	1193.58	64.8391	1299.33	107.942	941.136	56.2393	1237.04	66.1631	1499.61	102.111
ENSG00000067248	DHX29	16.1134	10.9458	9.85095	6.18299	10.9785	11.4836	8.69156	14.4904	20.5862	10.3497	13.0504	17.8838	5.00861	12.6223	14.1614	6.94393	13.3043	16.4663	11.1801	16.5064	10.0457	5.48384	6.30031	10.2572	5.31718	13.2697		13.5296	2.58384	11.5552	1.67436	9.00413	1.44763	14.6621	3.06291	11.4181	2.25609	11.8382	3.73737	14.7176	1.76878	9.61471	2.31807	7.2766	1.40445
ENSG00000067334	DNTTIP2	16.7965	10.1127	14.0966	7.60788	12.2773	13.6277	10.3858	14.0622	19.2809	7.5844	13.6571	18.7876	6.6357	12.4899	13.6551	7.79227	13.0274	14.2926	8.3162	15.0968	9.80785	7.92477	12.1005	12.7577	6.19616	13.7356		13.4546	3.3419	12.6919	1.15985	11.3273	1.93243	13.5075	3.37731	11.5856	1.89928	12.6377	3.50873	12.5685	2.1388	10.8965	2.36705	9.94437	1.20736
ENSG00000067365	METTL22	7.09112	9.13709	8.74485	4.95599	8.66384	8.82981	5.27043	8.04625	9.73818	3.52571	5.06263	7.00338	2.17885	6.67844	8.88463	2.54568	4.01424	7.73098	6.44327	8.19512	6.84988	1.90061	4.10837	6.57125	3.05901	4.757		8.1141	1.02299	7.38216	1.07982	7.45489	1.24967	6.10884	1.86812	5.31707	1.8727	5.28689	1.55685	7.45645	0.524013	4.79575	1.01408	4.28629	1.4315
ENSG00000067369	TP53BP1	12.5268	8.2805	11.9305	6.5339	9.9383	8.94812	8.22592	11.4339	15.0495	4.9957	9.91026	11.5873	5.19215	11.2356	12.1328	5.25294	11.0125	12.5601	6.59517	10.4692	9.75189	5.70446	8.42301	12.7892	5.20719	10.6403		10.4036	2.12315	9.53599	0.971605	9.46757	1.57554	9.98514	2.90251	9.54643	2.1617	9.33834	2.07558	9.87484	1.7474	9.54554	2.25613	7.95979	1.19113
ENSG00000067445	TRO	0.243715	0.148466	0.22368	0.139618	0.373876	0.20462	0.116849	0.326933	1.48263	0.278948	4.33806	3.66164	0.259803	3.63359	4.08093	0.316591	2.86847	3.49817	0.48549	1.24588	2.92352	0.443041	1.85499	3.22876	0.371586	2.33996		0.196091	0.0476245	0.216134	0.0609187	0.245725	0.0685169	2.03321	1.20367	2.62835	1.16851	2.51835	1.1293	1.74318	0.904533	1.9801	0.844192	1.74052	0.718336
ENSG00000067533	RRP15	6.48475	2.32637	5.50523	1.68483	4.30023	5.0961	2.61351	4.60048	8.67724	1.65709	3.03399	6.00192	0.803675	3.47624	4.34592	1.22752	3.22203	3.75334	1.79999	3.60168	3.09908	0.604833	2.63723	2.40952	0.791486	2.90566		4.40556	2.07919	4.10336	0.758542	3.83009	1.12763	4.45611	2.14767	3.00244	0.925692	3.42728	1.5008	3.05167	0.627371	2.03556	0.63831	2.11371	0.76613
ENSG00000067560	RHOA	250.796	294.713	345.668	363.592	280.58	328.391	341.184	250.256	275.299	350.224	257.478	256.597	381.986	262.165	245.363	352.3	259.46	221.93	356.83	250.51	315.864	375.853	263.772	225.046	347.409	260.5		272.754	21.9589	306.61	28.4181	329.947	25.22	294.334	28.4148	285.88	33.477	300.249	40.8998	276.423	41.041	277.652	36.3492	318.496	32.3819
ENSG00000067596	DHX8	10.7382	11.1725	5.83217	7.51372	10.0887	8.14961	8.94782	10.2214	10.4298	9.3324	9.08448	9.75519	6.91302	8.86661	8.30237	9.34767	9.13496	10.1471	10.1787	11.0988	6.96154	7.60236	5.60904	7.15595	6.85733	8.75989		10.9553	0.217115	9.10627	0.603291	7.81152	1.23773	9.61555	0.413352	8.86432	0.304298	8.5116	0.839444	10.4749	0.312093	7.59106	0.59074	6.72431	0.587519
ENSG00000067601	PMS2P4	1.20052	1.00291	0.902369	0.719693	0.920042	1.08542	0.951706	1.25499	0.776248	0.410288	0.42929	0.801482	0.237779	0.559067	0.921714	0.391179	0.714729	0.852162	0.590125	0.765011	0.172147	0.429829	0.882222	0.555102	0.309706	0.599191		1.10171	0.0988045	1.09737	0.087755	0.847368	0.064041	0.538609	0.118946	0.678674	0.154757	0.532776	0.163257	0.735766	0.0770439	0.488	0.0900508	0.494733	0.207534
ENSG00000067606	PRKCZ	47.3927	171.562	41.3011	87.7414	54.0896	38.5019	110.101	81.7609	33.3135	282.369	153.243	29.3561	83.2731	51.2137	39.6912	159.834	61.6935	102.061	257.706	194.059	45.2977	79.1675	92.0137	78.397	123.73	147.984		109.477	62.0848	76.788	20.818	61.0441	13.8498	156.308	71.9124	87.4155	36.8144	54.6143	15.6571	184.609	45.1786	116.703	20.3928	72.1597	13.9335
ENSG00000067646	ZFY	0	0.117482	0.00392	0	0.02664	0.044489	0.013798	0.026535	0	0.100176	0.114732	0.020583	0.042917	0.029552	0.022411	0.039127	0.023751	0.118215	0.042306	0.037061	0	0.131248	0	0	0.011794	0.047335		0.058741	0.058741	0.028274	0.00890229	0.0101867	0.00830413	0.071636	0.0360636	0.0244712	0.00793398	0.0310173	0.00648877	0.0658607	0.0262209	0.0197097	0.0142261	0.0437493	0.0437493
ENSG00000067704	IARS2	68.0559	57.3317	82.0506	62.8083	66.5803	81.2378	59.1816	67.2048	105.414	46.3297	73.5795	94.4003	52.5022	79.422	75.7019	48.8823	79.8339	66.6214	65.876	68.9237	74.1822	65.9686	54.8901	60.4046	52.1042	66.3413		62.6938	5.36209	69.2081	6.44538	70.4798	5.88701	75.1076	17.0732	68.1674	9.7191	75.4415	12.2576	67.1404	0.917251	59.6167	4.12873	65.0136	5.58958
ENSG00000067715	SYT1	5.6532	1.09093	5.85344	1.37228	4.38757	7.90215	1.66442	3.88045	1.03195	1.32751	0.777994	0.78328	1.98288	1.34517	1.18392	1.75999	0.743602	2.48152	2.10545	2.06028	2.75468	3.39364	1.97656	2.65618	2.21272	2.83807		3.37207	2.28113	4.48234	1.82565	3.8711	1.31912	1.04582	0.158783	1.33252	0.217019	1.37044	0.346526	2.21575	0.133523	2.56899	0.185715	2.70829	0.409732
ENSG00000067798	NAV3	0.050422	0.042557	0	0	0.027007	0.03312	0.064103	0.034619	0.023333	0	0	0	0	0	0	0	0	0.014856	0.012986	0.019576	0	0	0	0.013269	0	0		0.0464895	0.0039325	0.0439473	0.0100871	0.00900233	0.00900233	0.00777767	0.00777767	0.00153317	0.00153317	0	0	0.015806	0.00196077	0.004423	0.004423	0	0
ENSG00000067829	IDH3G	33.3452	37.8346	33.8692	37.3999	40.0817	33.8134	40.4913	39.3955	24.893	32.9617	46.3604	30.9545	39.4102	39.5858	32.2231	36.7945	40.1935	35.8476	34.7354	39.8133	38.0613	39.439	50.013	34.2141	41.2877	37.567		35.5899	2.24469	37.9001	2.06769	37.1169	1.79894	34.7384	6.26046	35.7253	1.79482	36.6502	2.84828	36.7988	1.54106	37.6896	2.04287	42.5044	3.77528
ENSG00000067836	ROGDI	26.3737	28.1321	24.2826	19.0519	27.917	21.4679	25.2283	28.0252	26.1897	19.9171	34.0175	24.5605	15.8403	35.3623	27.9222	20.7322	31.4364	32.2486	22.5958	29.9831	24.3842	13.2256	26.2207	19.8478	18.019	24.1436		27.2529	0.879195	24.9071	1.89973	23.7505	2.57293	26.7081	4.0787	26.2814	2.85082	25.2543	5.64619	28.2759	2.91435	20.6701	1.81521	21.2768	4.06036
ENSG00000067840	PDZD4	0.040475	0.28103	0	0.025822	0.03068	0.013828	0.114885	0.092963	0.043392	0.026382	0.088516	0.034639	0.275264	0.094979	0.003665	0.082712	0.111193	0.099343	0.124721	0.136469	0.054247	0.351424	0.108035	0.021572	0.08506	0.04034		0.160752	0.120278	0.073892	0.0306915	0.018834	0.00952085	0.0527633	0.0185385	0.051363	0.0242389	0.134961	0.0722819	0.120178	0.0109555	0.0489907	0.0188309	0.171235	0.0914226
ENSG00000067842	ATP2B3	0.035448	0.357244	0	0.106369	0.048883	0.061701	0.187345	0.108163	0	0.195555	0.191868	0.020456	0.033825	0.038201	0.026016	0.100924	0	0.163682	0.210571	0.361622	0.029291	0.058762	0.038824	0.047744	0.170511	0.189157		0.196346	0.160898	0.11907	0.036678	0.0517507	0.0307395	0.129141	0.0645793	0.0423133	0.0302524	0.0308273	0.00533731	0.245292	0.0597194	0.135804	0.0443578	0.0422923	0.00868249
ENSG00000067900	ROCK1	20.4332	11.3893	16.2147	8.4479	12.1673	17.0622	11.2127	13.8697	20.1673	7.4482	11.5985	20.4409	8.17667	13.3354	18.7625	7.88669	13.4261	17.0075	8.84433	13.2793	13.0803	7.98842	8.74409	15.9737	7.38385	12.7412		15.9112	4.52199	14.0482	1.69097	12.2766	2.24275	13.0713	3.7448	13.6469	3.15606	13.9843	3.5552	13.0437	2.35945	12.0329	2.50483	9.9376	1.58642
ENSG00000067955	CBFB	22.2042	17.8873	18.6327	13.2831	17.2974	19.879	16.6239	18.6476	31.5246	14.3	17.4816	21.3194	13.1835	16.6805	17.5278	13.6999	16.8816	19.809	16.4008	17.0669	18.7093	14.2796	11.5858	16.4156	13.2802	16.2513		20.0457	2.15844	18.3835	0.948901	16.4044	1.60756	21.1021	5.29159	16.157	1.23133	17.0611	2.35632	17.7589	1.04295	15.3157	1.01884	14.8583	2.07662
ENSG00000067992	PDK3	0.073156	0.088795	0.378351	0.210723	0.394807	0.289687	0.253301	0.21566	0.50911	0.218949	1.28583	1.35153	0.740247	1.58508	0.980966	0.534533	1.66226	0.438051	0.120684	0.484352	0.754422	0.658823	0.990833	0.788295	0.382257	0.629704		0.0809755	0.0078195	0.252883	0.0213708	0.32796	0.0588108	0.671296	0.318479	1.2261	0.485756	1.22562	0.251877	0.347696	0.11429	0.600085	0.118145	0.801359	0.0986745
ENSG00000068001	HYAL2	11.5079	9.81158	11.5434	12.5248	12.0854	11.0131	14.2475	15.367	9.37014	6.80953	12.1572	7.67544	8.03009	9.49712	10.261	13.8272	12.1707	10.0248	6.16421	11.0856	4.89019	12.6956	12.4972	9.45359	10.9378	9.0551		10.6598	0.84818	13.5425	1.30536	12.0512	0.283807	9.44564	1.54421	11.9333	1.03541	8.40088	0.557599	9.09153	1.49534	9.81549	0.572814	10.0277	2.56937
ENSG00000068024	HDAC4	0.607257	0.39643	0.569242	0.460204	0.598514	0.481882	0.506248	0.567295	0.922594	0.48956	0.78729	1.07302	1.22326	1.0552	0.9587	0.819069	0.728982	1.1916	0.538432	0.978573	0.987301	0.892264	0.7399	1.38215	0.644235	1.12527		0.501843	0.105414	0.518475	0.0254032	0.542653	0.0420818	0.733148	0.127904	0.831727	0.0699411	1.11716	0.0532979	0.902869	0.192316	1.05055	0.21627	0.873155	0.0720548
ENSG00000068028	RASSF1	8.45106	6.18893	11.7279	4.29162	10.2781	4.90053	5.95685	11.2432	14.1599	6.63758	11.1	9.88601	4.27485	12.564	7.59428	5.75646	11.8123	9.01584	6.04328	11.8974	3.49996	4.72203	11.0038	7.54299	3.69197	11.0068		7.31999	1.13106	7.36685	1.962	8.76587	2.27594	10.6325	2.18405	8.27516	1.68546	8.90829	2.4423	8.9855	1.69	7.41391	2.11259	6.4086	2.32453
ENSG00000068078	FGFR3	3.66483	3.94469	4.46986	2.03428	3.05343	3.7244	2.71152	2.97646	5.97927	3.45586	3.9718	5.09593	2.72901	4.29873	5.9518	4.27741	3.78708	6.20197	3.71706	4.92511	4.58272	3.13471	6.04781	8.55046	5.01994	5.79636		3.80476	0.13993	3.13746	0.303274	3.18586	0.7062	4.46898	0.769694	4.86491	0.54404	4.04122	0.695293	4.94805	0.717423	6.45559	1.07115	4.58841	0.840942
ENSG00000068079	IFI35	1.15265	6.74703	0.828533	4.47888	1.8834	0.510667	5.73663	2.0023	0.999256	5.20198	2.48531	0.851544	1.98522	1.60195	0.406112	3.55557	1.15478	0.368263	2.9115	1.77279	1.02203	1.11299	2.33996	0.21632	0.718952	2.42751		3.94984	2.79719	2.74987	1.55422	2.39694	1.0846	2.89552	1.23044	1.85436	0.917924	1.47957	0.332936	1.68418	0.735506	1.12093	0.669209	1.49166	0.424964
ENSG00000068097	HEATR6	4.05244	2.46928	2.67844	2.98886	3.32854	3.28037	2.552	3.72345	2.79974	1.75981	2.99762	3.4162	2.93687	3.496	3.94854	1.95588	3.59941	3.33403	1.92108	3.0713	2.97631	2.74409	2.28652	3.34136	1.86861	2.84989		3.26086	0.791584	3.18527	0.341495	2.99861	0.187731	2.51906	0.383899	3.16361	0.612847	3.28302	0.174602	2.77547	0.433874	2.68662	0.432911	2.66897	0.202637
ENSG00000068120	COASY	37.0053	31.9123	34.3102	27.0222	29.8809	33.6993	33.0798	35.4317	44.9915	27.0753	33.3382	39.5457	23.6487	27.1016	39.5102	30.4159	27.6974	36.1925	20.7703	21.5636	21.2747	18.0625	19.1115	19.8941	20.7277	19.1721		34.4588	2.54648	34.0703	0.703794	30.4044	2.12007	35.135	5.24941	32.4941	3.60387	30.0987	4.82755	26.1755	5.01375	19.9313	0.449466	19.4829	0.945691
ENSG00000068137	PLEKHH3	16.3194	19.1874	21.7907	19.8358	20.7479	18.631	17.2388	16.9247	15.2981	17.7782	12.0658	11.06	19.1052	11.5186	12.6712	17.8863	11.6841	21.3079	19.7528	13.5636	17.0179	18.5164	22.9319	19.9605	20.1358	16.8081		17.7534	1.43403	17.5982	0.524315	20.7915	0.564763	15.0474	1.65377	13.9769	1.99031	13.8946	2.60867	18.2081	2.36524	18.9681	1.08118	19.4888	1.7751
ENSG00000068305	MEF2A	4.43281	3.11022	3.21258	2.80628	4.78094	3.57831	3.52605	4.01068	3.05747	2.21935	2.61108	3.91616	1.59869	3.45882	3.34821	1.46026	3.57564	2.81699	1.99842	2.4311	4.39248	1.8828	1.48426	3.25234	1.55086	2.65406		3.77151	0.661296	3.70501	0.153576	3.59993	0.602039	2.6293	0.242114	2.97438	0.788734	2.99123	0.708673	2.4155	0.236429	2.48575	0.49833	2.58651	0.91028
ENSG00000068308	OTUD5	31.7745	37.3527	30.9527	33.8186	35.8168	29.2305	33.7833	35.1769	24.7479	35.4039	36.7888	28.4513	34.2655	35.323	28.3972	33.2533	33.7785	34.8701	32.4141	34.4161	32.9639	31.7795	35.6606	31.8992	36.9694	36.2772		34.5636	2.78909	32.7302	1.79552	33.5294	1.41159	32.3135	3.80387	32.107	1.8995	32.6799	2.13624	33.9001	0.754464	35.0486	1.58734	33.468	1.14836
ENSG00000068323	TFE3	29.6949	33.69	29.5199	28.6205	25.4961	30.479	29.2211	25.4954	27.4276	31.281	28.3836	25.1752	30.477	25.6772	27.9099	29.0193	24.9085	30.9227	27.2274	28.1411	28.4082	28.7218	24.926	25.8449	25.36	25.2489		31.6924	1.99757	28.3985	1.49627	27.8788	1.21931	29.0307	1.15847	26.9693	1.5292	27.1098	1.68984	28.7637	1.11122	25.4846	0.182994	27.352	1.21638
ENSG00000068354	TBC1D25	3.44644	3.83578	3.42929	4.07357	4.65642	2.99482	3.69107	3.8363	3.92211	2.8249	2.79669	2.56478	3.00491	3.17478	2.65048	2.92837	3.27119	3.06518	2.99221	3.02244	3.6252	3.10108	3.00282	3.89147	2.92707	2.97222		3.64111	0.19467	3.5074	0.259694	4.05309	0.354392	3.18123	0.370528	2.92469	0.157263	2.91482	0.181761	3.02661	0.0211691	3.26359	0.314213	3.24303	0.193177
ENSG00000068366	ACSL4	30.6798	50.4753	32.5025	30.8921	22.9048	42.9335	37.0704	26.0695	24.9238	75.1507	29.183	26.6538	28.1896	20.2766	28.012	37.116	25.7473	34.021	59.2346	35.0344	34.6718	40.3897	17.8377	29.2583	38.2669	33.4474		40.5775	9.89777	35.3578	4.94295	28.7664	2.96748	43.0858	16.0795	30.3517	3.43527	25.04	2.42262	42.7633	8.24084	33.6575	2.60267	30.9664	6.76867
ENSG00000068383	INPP5A	19.6073	15.8209	22.5042	14.6599	18.3197	24.0202	15.533	17.4417	20.3382	13.1095	17.2484	19.0948	13.6373	16.7206	16.9987	12.4476	15.9659	20.3575	15.9069	18.451	22.426	12.4269	17.8827	17.3253	14.2728	19.2307		17.7141	1.89324	18.9983	2.5707	18.4946	2.26616	16.8987	2.09405	15.319	1.44261	16.4842	1.57987	18.2385	1.28917	16.9429	1.44392	17.5786	2.89049
ENSG00000068394	GPKOW	10.6994	14.8781	13.2628	12.8951	11.0777	11.8146	14.8664	12.0023	12.3379	17.0108	12.2791	11.3744	12.4682	12.0318	9.55617	14.1896	11.8136	9.5226	17.3088	13.2152	8.69432	11.4609	11.5289	7.59347	13.5094	10.6191		12.7887	2.08937	12.8944	0.987455	12.4119	0.675462	13.8759	1.56753	11.6204	1.36119	11.9581	0.317893	13.3489	2.24867	10.574	1.70794	10.5614	0.933731
ENSG00000068400	GRIPAP1	16.7923	11.0233	13.2434	6.87661	10.4922	9.57264	10.1442	15.2033	17.9447	8.61784	15.6108	14.8254	6.28389	17.0576	14.277	8.71572	15.9161	16.5265	9.04987	14.1478	8.37688	5.07412	11.5219	13.7434	6.99225	13.0474		13.9078	2.88449	11.6401	1.78925	10.2041	1.84358	14.0578	2.80217	12.8209	2.08125	12.7223	3.28305	13.2414	2.20539	11.261	2.14381	8.3243	1.8615
ENSG00000068438	FTSJ1	16.2503	11.071	16.0469	12.0409	15.1769	15.6526	12.7308	15.0556	16.0933	11.3274	13.5041	15.6542	13.2742	17.6695	13.1803	10.5945	13.369	12.0967	8.05355	11.1515	14.0658	10.0437	12.4112	9.47046	8.85805	11.1089		13.6606	2.58963	14.4797	0.891239	14.4216	1.21655	13.6416	1.37753	12.6246	1.04912	15.5326	1.27027	10.4339	1.22105	9.81248	0.6719	12.1736	1.16713
ENSG00000068489	PRR11	19.0659	7.16162	17.8792	7.94002	14.2996	15.8638	10.3998	13.6261	17.6447	5.61626	10.5671	19.8738	8.512	16.84	18.8635	9.19021	14.5435	12.5251	7.38984	11.4009	14.0908	9.68083	13.0648	13.4969	8.48769	11.9296		13.1137	5.95212	13.2966	1.58589	13.3729	2.90636	11.276	3.49035	14.1131	2.79378	15.0753	3.39649	10.4386	1.55855	11.3047	1.47941	12.2788	1.33233
ENSG00000068615	REEP1	37.0826	36.0673	22.8354	13.4105	27.9165	29.3879	23.5194	35.2078	40.1679	35.6043	52.7825	37.1122	9.88588	28.759	35.7035	17.8734	33.4806	31.3496	17.3799	22.5241	19.8051	3.71233	11.8377	25.2969	5.9616	19.6795		36.575	0.507633	29.3717	3.37416	21.3874	4.24965	42.8516	5.13728	29.5191	5.82656	25.2523	8.05275	23.7512	4.07912	16.9793	5.74258	11.785	4.64565
ENSG00000068650	ATP11A	27.2348	23.8669	16.0528	17.645	22.4575	19.5719	19.8031	24.4299	19.5272	22.8573	26.2002	27.3934	18.9073	29.7661	30.7132	21.0626	26.4521	28.0944	18.3796	22.9686	18.9034	16.4687	10.102	28.0491	17.1248	21.9633		25.5508	1.68396	21.2683	1.58219	18.7184	1.92522	22.8616	1.92634	26.394	2.83149	25.3556	3.2961	23.1475	2.80584	22.379	3.16041	15.158	2.62389
ENSG00000068654	POLR1A	9.29626	6.47373	4.52203	3.82577	7.44641	6.47624	5.77394	9.56207	9.60864	4.52875	8.37485	9.31188	4.37694	8.73699	9.25582	3.71833	8.33901	8.78936	4.48267	8.54184	6.68184	3.05623	3.80698	6.43685	4.39888	6.85161		7.885	1.41126	7.27075	1.16346	5.26473	1.1092	7.50408	1.52971	7.09229	1.70927	7.47527	1.55803	7.27129	1.39614	5.89578	0.757966	4.51502	1.10487
ENSG00000068697	LAPTM4A	67.921	87.1179	94.0365	82.9989	73.4216	88.2845	80.5359	67.2577	74.9688	111.628	83.9472	93.9017	87.5423	92.2269	87.4137	89.3121	90.3533	74.5891	93.3048	76.1548	87.5518	89.7075	95.4356	81.7869	86.7888	85.4325		77.5194	9.59841	78.6927	6.13949	83.4857	5.95598	90.1813	11.032	90.1211	1.84162	91.2236	1.90312	81.3496	5.99469	84.6694	1.49349	90.8983	2.35246
ENSG00000068724	TTC7A	17.6951	23.4121	14.3192	17.6114	17.0943	16.4186	22.3104	20.4696	19.1493	21.8121	15.5141	14.2267	18.2612	13.2008	12.9784	21.0493	12.5702	26.4596	22.3318	25.2922	16.2075	19.6563	16.6058	16.744	21.5266	23.6962		20.5536	2.85851	19.7329	1.74027	16.3416	1.02219	18.8252	1.82529	15.5251	2.76488	15.2296	1.54449	24.6946	1.2285	20.6556	2.05363	17.4898	1.0893
ENSG00000068745	IP6K2	36.9048	29.9277	40.5469	21.96	33.8938	32.6945	27.5052	35.2734	44.2114	26.5417	40.2259	35.4109	21.9959	44.0569	39.8892	23.7025	40.4502	40.7109	22.7875	30.2178	27.168	15.2379	34.4242	35.7551	16.9503	32.0799		33.4163	3.48856	31.8243	2.2843	32.1335	5.43728	36.993	5.35079	34.6797	5.49095	33.8212	6.41789	31.2387	5.19917	28.2617	5.75437	25.61	5.59311
ENSG00000068781	STON1-GTF2A1L	0.228934	0.055033	0.148612	0.064075	0.137907	0.121052	0.060429	0.173559	0.395271	0.064293	0.289826	0.559713	0.128517	0.322817	0.692105	0.186264	0.395519	0.082963	0.032248	0.216918	0.200805	0.029938	0.031965	0.096551	0	0.074097		0.141983	0.0869505	0.118347	0.0326858	0.116865	0.0265751	0.249797	0.0976189	0.416616	0.147757	0.337016	0.124678	0.11071	0.0550853	0.0568827	0.0291706	0.0875693	0.0566209
ENSG00000068784	SRBD1	5.01859	2.59547	4.89372	3.1386	4.19188	5.0891	3.02124	4.57101	6.31645	2.33656	3.6365	6.10904	2.64043	4.71249	5.15314	2.48801	4.88684	5.24698	2.90839	5.12105	5.40422	2.35128	3.68112	5.28062	2.2719	4.43482		3.80703	1.21156	4.22712	0.621211	4.07473	0.510034	4.0965	1.17169	4.14168	0.833675	4.48732	1.00761	4.42547	0.759411	3.99578	0.895856	3.81221	0.883739
ENSG00000068796	KIF2A	27.7486	44.1135	14.9651	32.3267	19.9309	23.2145	33.1919	29.1895	16.9851	39.9325	23.4861	20.5754	35.9658	15.1314	20.1384	41.7767	19.2555	30.285	43.4728	29.0228	21.0083	40.7965	17.3049	28.9439	45.3675	25.0341		35.9311	8.18245	28.532	2.89892	22.4076	5.16257	26.8012	6.82858	26.7526	7.52995	23.8909	6.23866	34.2602	4.6207	33.1152	6.22926	26.3699	7.29208
ENSG00000068831	RASGRP2	9.64545	5.61069	13.9488	4.55967	8.51155	10.9776	5.17001	8.40523	19.529	5.43716	25.3602	23.4633	5.33897	25.906	23.2747	7.2631	21.9365	14.6374	9.47926	13.2286	13.8118	5.89793	20.614	13.0613	10.1305	10.804		7.62807	2.01738	8.18428	1.68014	9.00668	2.72169	16.7754	5.91377	18.4129	5.5901	18.2361	6.48699	12.4484	1.53928	11.332	0.886274	13.4412	4.2522
ENSG00000068878	PSME4	25.4982	20.1253	15.9203	12.9471	16.3083	19.6643	16.3885	21.5746	23.2655	17.468	17.8834	23.8732	12.6643	15.8644	19.9334	13.6815	16.365	23.0622	19.4418	24.3862	16.43	12.8656	11.3361	17.026	12.0168	20.8662		22.8118	2.68641	19.2091	1.5143	15.0586	1.06165	19.539	1.86711	16.6775	1.80946	17.4673	3.33353	22.2967	1.47776	16.6363	2.56203	13.5439	1.50909
ENSG00000068885	IFT80	4.91265	2.01211	4.57864	2.07252	3.53446	4.21683	2.46487	4.12953	4.30751	1.46839	2.64927	4.16514	2.64097	4.29849	4.22839	1.84874	3.90865	3.66403	1.71672	3.49412	3.67421	1.97853	2.76413	3.8343	1.46936	3.26909		3.46238	1.45027	3.60374	0.569995	3.39521	0.726798	2.80839	0.823435	3.42228	0.786848	3.70153	0.531678	2.95829	0.62272	2.85758	0.713031	2.80562	0.489941
ENSG00000068903	SIRT2	12.6663	14.6429	13.3917	10.8255	15.5022	12.6857	10.4637	15.8008	10.5918	12.3746	18.8306	11.5736	12.4149	16.4345	14.0714	12.8544	16.1286	17.1979	10.6628	14.771	15.7357	8.21297	14.7687	15.6471	10.0902	14.7602		13.6546	0.988315	12.9834	1.54786	13.2398	1.35217	13.9323	2.50262	14.3395	0.944405	13.4743	1.49989	14.2106	1.90721	13.4992	1.72361	12.9058	2.36295
ENSG00000068912	ERLEC1	30.677	35.1962	30.8597	31.3877	30.2939	30.5681	34.7443	32.4244	31.7718	40.7301	33.0157	27.8947	29.6077	27.605	23.5389	36.9244	27.3604	32.66	46.2308	44.094	23.7124	35.3887	24.6469	25.2407	29.8923	36.0188		32.9366	2.25961	32.5789	1.20803	30.8471	0.315832	35.1725	2.80189	29.4829	3.93595	28.3691	0.624899	40.9949	4.21287	30.3839	3.12106	27.916	3.74608
ENSG00000068971	PPP2R5B	5.12566	4.30921	3.84292	3.68834	4.59762	3.47039	4.2859	4.0966	4.04474	3.25207	5.22919	3.76891	2.62873	5.07869	3.72293	3.36841	3.90826	5.8624	3.5618	4.51188	3.07715	2.8153	3.69683	4.69456	2.79353	4.25287		4.71744	0.408224	3.95096	0.246423	4.04296	0.280894	4.17533	0.574469	3.6925	0.178974	3.82544	0.707807	4.64536	0.667469	3.91365	0.574393	3.19643	0.261371
ENSG00000068976	PYGM	0.207026	0	0.154592	0	0.10953	0	0	0.122891	0.020614	0	0.049489	0.322053	0	0	0.121294	0	0.075028	0.264013	0	0	0.044447	0	0	0.126419	0.067306	0.089559		0.103513	0.103513	0.0409637	0.0409637	0.0880407	0.0459021	0.0233677	0.0143524	0.052936	0.0358536	0.107351	0.107351	0.0880043	0.0880043	0.094428	0.0172372	0.0148157	0.0148157
ENSG00000068985	PAGE1	0	0	0	0	0	0	0	0	0	0	0	0.564926	0	1.14182	0	0	0.923272	0	0	0	0	0	0	0	0	0		0	0	0	0	0	0	0	0	0.153879	0.153879	0.568914	0.32962	0	0	0	0	0	0
ENSG00000069011	PITX1	28.8758	43.9436	22.3841	22.9364	23.5469	25.7301	32.0054	26.2397	33.9527	77.4759	19.363	17.589	18.6575	4.20746	14.0013	47.3396	5.06716	20.4382	69.1579	24.7229	10.5278	19.5694	20.3253	19.6879	48.0909	24.0509		36.4097	7.53391	27.9917	2.01221	22.9558	0.335826	43.5972	17.4551	22.2839	12.7654	13.4846	4.64883	38.1063	15.575	30.6099	8.83076	16.8075	3.14741
ENSG00000069018	TRPC7	0	0	0	0	0	0	0	0	0	0	0	0	0	0	0	0	0	0	0	0	0	0	0	0	0	0		0	0	0	0	0	0	0	0	0	0	0	0	0	0	0	0	0	0
ENSG00000069020	MAST4	2.04125	5.8742	0.981278	2.94633	1.95329	1.26527	4.93096	3.29887	1.00624	7.89561	3.21759	0.476392	3.62446	0.810788	0.715222	5.65801	1.41641	4.78205	7.66278	6.5198	1.29405	4.51511	2.31509	4.38137	5.44311	6.00919		3.95773	1.91647	3.16503	1.06031	1.9603	0.567273	4.03981	2.03084	2.6197	1.53536	1.63721	0.9983	6.32154	0.83748	5.27789	0.477117	2.70808	0.950375
ENSG00000069122	ADGRF5	1.58905	0.628446	1.61384	1.46071	1.82989	1.96117	1.39614	1.72	0.425368	0.515882	0.512687	0.476844	1.45392	0.967809	0.630209	1.27498	1.00053	0.470686	0.283679	0.626163	1.16491	0.588504	1.18089	0.800247	0.698977	1.29458		1.10875	0.480303	1.69244	0.163691	1.63481	0.107086	0.484646	0.0296532	0.93733	0.186755	0.966192	0.28206	0.460176	0.0990062	0.931268	0.183993	0.978099	0.194852
ENSG00000069188	SDK2	0.144803	0.156534	0.071552	0.36685	0.170559	0.125653	0.222375	0.252284	2.55697	2.3541	12.6619	4.92798	3.32659	11.4598	8.64081	3.36419	12.4588	2.93772	0.626301	2.45334	2.49291	0.813148	1.45551	3.73787	1.0785	2.47981		0.150668	0.0058655	0.200104	0.0382137	0.202987	0.0867735	5.85764	3.40261	8.12954	2.61621	6.57144	2.48749	2.00579	0.703773	2.43206	0.768065	1.58719	0.489354
ENSG00000069206	ADAM7	0	0	0	0	0	0	0	0	0	0	0	0	0	0	0	0	0	0	0	0	0	0	0	0	0	0		0	0	0	0	0	0	0	0	0	0	0	0	0	0	0	0	0	0
ENSG00000069248	NUP133	15.7758	11.2208	16.2488	10.6545	15.089	17.9317	11.386	15.7271	18.8354	9.78539	13.3394	18.1532	9.88632	14.8044	14.7665	8.29411	15.2263	16.4467	12.6068	14.8582	18.3635	9.7246	10.9064	14.523	8.15779	15.2151		13.4983	2.2775	15.015	1.92285	13.9974	1.70466	13.9867	2.63248	12.7513	2.23202	14.2813	2.40073	14.6372	1.11397	12.632	2.24599	12.9982	2.70427
ENSG00000069275	NUCKS1	49.1353	29.3779	56.409	38.289	42.814	59.9175	38.7918	38.961	63.8965	24.071	26.6844	59.9241	34.2229	38.8577	49.191	33.1098	36.7731	41.1662	27.2749	32.4272	60.8556	34.5274	36.8735	40.7468	28.6235	32.8977		39.2566	9.8787	45.8901	7.0139	45.8373	5.44482	38.2173	12.8618	39.7115	4.86012	44.3349	7.90861	33.6228	4.05437	34.0893	3.55006	44.0855	8.41237
ENSG00000069329	VPS35	21.2661	21.4336	22.4223	24.176	23.9449	24.0942	24.713	22.8184	24.2379	21.163	21.7668	26.3856	23.2215	23.5941	24.0155	20.7205	24.8793	20.843	22.3938	21.6316	28.0516	23.5341	18.8616	20.6126	19.261	24.1102		21.3498	0.083769	23.8752	0.557775	23.5144	0.550112	22.3893	0.940632	23.2224	1.27864	24.4004	0.998411	21.6228	0.447708	21.328	1.44483	23.4824	2.65305
ENSG00000069345	DNAJA2	43.1252	44.4452	39.2375	34.2895	36.8096	45.9436	39.7961	44.8024	55.5407	52.0863	52.4608	51.3937	30.1014	38.9026	42.9604	38.9739	43.6118	46.1042	54.2008	52.1919	38.006	33.5459	35.1969	36.6383	33.0174	46.1861		43.7852	0.660027	43.514	1.88791	36.7789	1.42846	53.3626	1.09442	41.8449	1.4473	40.1326	6.17727	50.8323	2.43415	38.6139	3.92772	35.583	1.30191
ENSG00000069399	BCL3	1.31241	1.39384	2.19126	3.52363	3.02048	1.78146	3.07054	2.4488	1.09021	1.43098	1.87285	2.27011	2.79345	4.1096	2.51151	1.80873	3.88269	1.86411	0.922099	1.70533	2.6225	2.85654	2.87192	2.15194	2.18277	2.28381		1.35313	0.0407145	2.4336	0.372201	2.91179	0.388444	1.46468	0.226558	2.6159	0.498891	3.05772	0.547207	1.49718	0.291172	2.20617	0.0398253	2.78365	0.0806973
ENSG00000069424	KCNAB2	0.218005	0.186912	0.711525	0.326002	0.398767	0.388095	0.128449	0.305159	0.567292	0.311588	1.40294	1.30808	0.228724	1.82113	1.61929	0.445143	1.56959	0.413553	0.198985	0.129451	0.391469	0.12423	0.572052	0.488825	0.139768	0.290606		0.202458	0.0155465	0.273901	0.0765655	0.478765	0.118261	0.760606	0.32954	1.25093	0.403387	1.11931	0.469277	0.24733	0.0855013	0.3064	0.101073	0.362584	0.130079
ENSG00000069431	ABCC9	0.018729	0.003301	0.019124	0.002217	0	0.015151	0.010592	0.002575	0.008076	0.010299	0.009548	0.003308	0.005428	0.013387	0	0	0	0.019008	0.021398	0.003139	0.007056	0.001547	0.009702	0.000851	0	0.003226		0.011015	0.007714	0.00943933	0.00367584	0.00711367	0.00603917	0.00930767	0.000652879	0.000772	0.000772	0.00737433	0.00306799	0.014515	0.00572969	0.001359	0.000965284	0.00610167	0.00240202
ENSG00000069482	GAL	8.39511	7.45807	8.04759	4.55719	7.74512	7.52736	3.30723	6.89251	12.7444	6.2301	13.6681	11.8278	3.55353	10.8579	9.11714	4.08643	9.16474	9.32845	9.22927	16.023	10.6908	2.83151	12.7779	5.26204	6.2279	8.73521		7.92659	0.468519	5.90903	1.31374	6.7833	1.11648	10.8809	2.34063	7.221	1.57874	8.74642	2.61149	11.5269	2.24824	6.74172	1.03501	8.76675	3.02816
ENSG00000069493	CLEC2D	1.42312	1.05251	2.00239	0.899098	1.21236	1.56918	1.05316	1.23673	2.60884	0.979418	1.18762	1.8491	0.803267	1.47521	1.79542	0.947855	1.23422	1.59252	1.22924	1.1045	1.66489	1.2351	1.34215	1.41937	0.964685	1.23067		1.23781	0.185305	1.28636	0.151013	1.37128	0.328255	1.59196	0.511981	1.28834	0.258459	1.37586	0.305965	1.30875	0.146382	1.20491	0.131887	1.41405	0.129173
ENSG00000069509	FUNDC1	9.64938	6.33784	11.1552	6.7722	9.65611	9.35922	6.46308	10.3001	10.8204	4.94341	9.38729	9.50651	5.5462	8.25183	7.3099	4.68488	9.66263	5.57935	5.97296	8.16261	7.06856	5.39367	8.42031	5.20648	3.89177	7.71988		7.99361	1.65577	8.70745	1.15458	9.1945	1.28614	8.3837	1.7692	7.23124	1.44796	7.76818	1.16854	6.57164	0.80356	5.60604	1.12299	6.96085	0.875373
ENSG00000069535	MAOB	0	0	0	0	0	0	0.061129	0	0	0	0	0	0.040336	0.036332	0	0	0	0	0	0	0	0	0	0	0	0		0	0	0.0203763	0.0203763	0	0	0	0	0	0	0.025556	0.0128302	0	0	0	0	0	0
ENSG00000069667	RORA	0.123551	0.043287	0.11112	0.220835	0.324035	0.133608	0.106887	0.152506	0.027823	0.052517	0.085018	0.110823	0.060852	0.442973	0.11714	0.074099	0.174228	0.02477	0.160131	0.035896	0.361387	0.084265	0.060517	0.224786	0.052708	0.082548		0.083419	0.040132	0.131	0.0132335	0.218663	0.0614729	0.0551193	0.016562	0.114459	0.0225676	0.204883	0.119916	0.073599	0.043385	0.120014	0.0530895	0.168723	0.0965756
ENSG00000069696	DRD4	0.244955	0.093781	0.258834	0	0	0.10315	0	0.171626	0.127577	0.102108	0.179164	0.296923	0.114124	0.319932	0.672634	0.162211	0.311255	0.516792	0.064397	0.132723	0.234901	0.10483	0.389318	0.472948	0.182345	0.229518		0.169368	0.075587	0.091592	0.0498801	0.086278	0.086278	0.136283	0.0226661	0.352556	0.160993	0.24366	0.0651075	0.237971	0.140799	0.294937	0.0900412	0.243016	0.0822248
ENSG00000069702	TGFBR3	29.9401	47.4982	25.6685	42.5438	26.7716	31.0267	35.7469	28.3558	25.0929	54.705	27.1354	25.5494	42.9995	25.3983	28.6998	42.9637	28.2398	36.6202	57.0351	34.7223	29.5994	45.9723	18.8188	35.1055	42.0832	35.2857		38.7191	8.77906	31.7098	2.16079	31.6613	5.45055	35.6444	9.5485	33.5563	4.70452	31.3157	5.84206	42.7925	7.14234	37.4915	2.29646	31.4635	7.89378
ENSG00000069764	PLA2G10	0.775498	0.870825	0.878454	1.26665	1.09786	0.929196	1.13106	1.44261	0.687858	1.04789	2.15494	0.913415	1.08127	1.43224	0.841056	1.10407	1.68975	1.04595	1.07844	0.791188	1.17407	0.702519	1.31007	0.672201	1.08291	0.622453		0.823161	0.0476635	1.16762	0.149332	1.08099	0.112379	1.2969	0.441432	1.14803	0.191193	1.14231	0.15285	0.971861	0.0908217	0.792523	0.145904	1.06222	0.184085
ENSG00000069812	HES2	28.1844	51.8953	24.2587	30.8	25.905	20.0432	43.3601	29.1523	13.8858	46.2102	26.98	14.0346	20.7203	25.4813	11.3483	32.8895	20.9395	23.3974	63.708	53.491	14.9356	29.1492	25.2806	19.3495	42.4324	33.7999		40.0398	11.8554	30.8518	6.78444	26.9879	1.96443	29.0253	9.38712	21.6573	6.23553	20.0788	3.3199	46.8655	12.099	31.8606	6.73366	23.1218	4.24273
ENSG00000069849	ATP1B3	121.867	116.291	134.046	79.8756	105.906	121.26	92.7154	119.594	127.921	114.104	100.97	124.264	61.0038	87.1057	98.2067	73.2632	87.5235	107.763	123.102	114.493	97.2814	63.8562	88.2177	86.7694	63.5663	99.9614		119.079	2.78763	111.19	9.24965	106.609	15.6415	114.331	7.78091	86.733	7.26941	90.791	18.3543	115.119	4.43905	83.4324	10.638	83.1184	9.98018
ENSG00000069869	NEDD4	12.1861	10.0773	5.87441	9.45405	10.5865	8.78409	10.6248	12.2052	12.4404	11.1698	8.25038	10.4292	7.47892	10.656	9.04614	8.69318	9.73036	11.2754	11.5031	12.9099	9.65276	7.62636	6.20887	10.1336	8.44377	12.2115		11.1317	1.05441	10.538	0.988551	8.63832	1.4201	10.6202	1.24038	9.379	0.519432	9.5214	1.02334	11.8962	0.511126	10.263	1.08957	7.82933	0.999333
ENSG00000069943	PIGB	3.89894	3.59896	3.92008	3.6993	4.39496	2.13539	3.1346	4.49438	3.61556	3.35002	4.07911	3.60573	3.99263	6.10543	3.7371	3.62002	6.31937	4.32942	3.46702	4.59448	2.73167	3.75687	3.77658	3.68269	2.28606	4.08136		3.74895	0.149995	3.25479	0.683627	4.00478	0.205236	3.68156	0.21304	4.41376	0.735977	4.56793	0.776819	4.1303	0.340357	3.35003	0.544295	3.42171	0.345064
ENSG00000069956	MAPK6	27.0427	20.8141	22.8578	23.2846	21.4684	26.4526	20.9127	23.2201	31.3527	18.2421	24.0197	33.8015	20.8336	25.317	27.8511	19.71	26.0208	24.3213	22.8709	22.3079	25.0268	25.5703	14.4103	23.0272	17.3077	21.8351		23.9284	3.11427	23.5285	1.60664	22.5369	0.548296	24.5382	3.79355	24.6571	2.50827	26.6507	3.80245	23.1667	0.599724	20.7233	1.74211	21.6691	3.63282
ENSG00000069966	GNB5	8.13799	7.10235	7.77391	9.22103	10.309	7.50955	7.74469	10.4133	8.77657	5.216	8.03658	7.58551	6.35825	10.2036	6.95462	6.58746	10.7534	7.76401	5.2471	7.98965	9.70414	5.97514	6.83437	7.71745	6.09379	7.91316		7.62017	0.517818	8.55584	0.931199	9.10132	0.734269	7.34305	1.08477	7.806	1.04037	8.04912	1.134	7.00025	0.878996	7.24146	0.576613	7.50455	1.12742
ENSG00000069974	RAB27A	3.24141	3.22691	3.46131	2.8829	3.89926	2.85315	2.83613	3.9453	6.60861	6.59673	6.68263	4.80524	5.71861	6.70489	5.15345	6.15652	7.52525	6.78232	7.06843	8.96201	6.06835	6.06579	7.86345	5.22435	5.72351	7.9764		3.23416	0.007254	3.21153	0.366921	3.41449	0.294331	6.62933	0.026871	6.19554	0.613228	5.74291	0.548515	7.60425	0.683885	6.30809	0.846508	6.66586	0.598793
ENSG00000069998	HDHD5	13.5061	12.339	26.6743	17.8447	21.5461	18.6777	15.0284	18.3973	23.6727	12.1394	24.2924	24.3587	13.5029	27.1958	23.2102	12.4433	29.1027	18.5107	12.3851	18.3539	32.6743	17.3829	34.0043	21.0729	14.565	21.4806		12.9225	0.583577	17.3678	1.17251	22.0217	2.55997	20.0348	3.95175	21.073	4.49431	21.6858	4.17262	16.4166	2.01622	19.0395	2.24035	28.0205	5.33264
ENSG00000070010	UFD1	24.953	35.5705	26.8378	16.3078	30.8005	24.6645	28.279	28.9709	25.1163	26.0715	43.0192	32.3019	17.1531	44.6838	25.7813	19.5214	38.1321	18.4916	24.3608	34.0508	21.8501	13.1984	29.8517	13.0897	17.2998	20.4688		30.2618	5.30876	27.3048	1.33518	24.6487	4.32451	31.4023	5.81498	27.5592	5.22998	31.3796	7.96079	25.6344	4.53648	16.9528	2.13724	21.6334	4.80861
ENSG00000070018	LRP6	7.17481	4.83095	4.54156	3.41748	4.72411	6.28129	3.93412	5.97913	6.19232	2.02749	3.82625	7.16536	2.2482	4.33434	6.70241	2.16122	4.73186	6.2844	3.62424	5.28026	5.24202	2.2471	1.95707	6.21632	2.5024	4.33449		6.00288	1.17193	5.39818	0.737209	4.22771	0.408532	4.01535	1.206	4.57523	1.31875	4.58263	1.42488	5.06297	0.775569	4.35107	1.07215	3.14873	1.04999
ENSG00000070019	GUCY2C	0	0	0	0	0.017903	0	0	0	0	0	0	0	0	0.013864	0	0	0	0.020269	0	0	0	0	0	0	0	0		0	0	0	0	0.00596767	0.00596767	0	0	0	0	0.00462133	0.00462133	0.00675633	0.00675633	0	0	0	0
ENSG00000070031	SCT	0	0	0	0	0	0.004418	0	0	0	0	0	0	0	0	0	0	0	0	0	0	0	0	0	0	0	0		0	0	0.00147267	0.00147267	0	0	0	0	0	0	0	0	0	0	0	0	0	0
ENSG00000070047	PHRF1	17.1642	17.6046	14.5461	13.9887	17.2392	14.6229	17.5794	18.1367	20.9466	13.168	18.8939	18.5085	13.1924	18.1564	18.1984	14.8121	17.2717	15.4981	12.9826	17.7878	11.6237	12.1547	14.3606	14.4369	14.3397	17.9911		17.3844	0.220209	16.7797	1.0903	15.258	1.00358	17.6695	2.32746	16.7708	1.01297	16.6191	1.71634	15.4228	1.38765	15.5892	1.20125	12.713	0.837938
ENSG00000070061	ELP1	12.3617	7.32204	8.67331	5.11969	8.53311	7.61159	6.25251	11.418	12.253	4.8813	9.5494	10.8959	4.0954	9.07637	9.16885	4.8052	11.5431	9.05913	5.87281	8.67593	8.79407	3.21042	6.3526	6.55495	2.68618	8.53688		9.84187	2.51983	8.42737	1.54594	7.44204	1.16188	8.89456	2.15307	8.61143	2.0556	8.02255	2.03262	7.86929	1.00435	5.926	1.71798	6.11903	1.61609
ENSG00000070081	NUCB2	38.764	78.2931	37.6978	57.9989	30.2956	36.4255	66.2965	51.5538	34.1366	135.938	68.1095	17.4169	57.8193	22.2558	19.8773	99.5161	28.0457	66.3488	123.854	86.2274	20.3348	77.0929	54.1749	62.4195	70.6693	85.3694		58.5285	19.7646	51.4253	8.62326	41.9974	8.28119	79.3946	29.9243	50.0619	24.9271	32.4973	12.7378	92.1432	16.8617	72.8194	6.71172	50.5342	16.4855
ENSG00000070087	PFN2	71.4916	33.1456	59.0199	50.4245	47.9346	51.7408	40.1275	50.7009	59.5785	28.5446	47.6489	65.7051	37.303	53.0271	52.2956	34.4571	54.0844	43.8515	31.2182	44.2354	42.1055	35.6858	37.982	34.7457	29.5697	36.2346		52.3186	19.173	47.5231	3.70994	52.4597	3.35793	45.2573	9.03814	46.3358	5.93935	52.0117	8.21469	39.7684	4.27651	33.5167	2.01974	38.5911	1.87805
ENSG00000070159	PTPN3	8.46835	5.32301	6.6636	5.0722	6.54563	7.87142	5.58598	7.0481	4.76702	3.18843	4.77429	7.75143	3.00152	6.35696	6.25014	3.04562	5.52861	5.10846	4.7293	5.7309	3.93605	2.49618	2.8082	4.92359	3.31908	5.84423		6.89568	1.57267	6.83517	0.668285	6.09381	0.51194	4.24325	0.527413	4.75545	0.931298	5.70331	1.40959	5.18955	0.291965	4.69563	0.737806	3.08014	0.437329
ENSG00000070182	SPTB	0.07688	0.028287	0.144746	0.025201	0.064871	0.093344	0.030641	0.073631	0.151912	0.006795	0.076951	0.198971	0.016741	0.124389	0.233471	0.027566	0.15125	0.095026	0.017544	0.024723	0.12284	0	0.023709	0.285024	0.027195	0.036951		0.0525835	0.0242965	0.065872	0.0185119	0.0782727	0.0351542	0.0785527	0.0418993	0.135631	0.0596591	0.113367	0.0528932	0.0457643	0.0247179	0.11639	0.084364	0.0488497	0.0376229
ENSG00000070190	DAPP1	3.14643	2.91549	2.81195	3.81154	2.65419	1.86991	3.65379	3.59999	1.32593	2.68314	1.45643	1.04061	1.95213	1.62641	0.960549	2.27923	1.35395	2.88974	3.67846	4.46601	1.36635	3.18299	2.74547	2.29723	2.34437	3.66876		3.03096	0.115473	3.04123	0.585864	3.09256	0.362364	1.82183	0.432299	1.57396	0.383432	1.53972	0.26668	3.67807	0.45503	2.77012	0.449525	2.4316	0.547395
ENSG00000070193	FGF10	0	0	0	0	0.035903	0	0	0	0	0	0	0	0.008613	0	0	0	0	0	0	0	0	0	0	0	0	0		0	0	0	0	0.0119677	0.0119677	0	0	0	0	0.002871	0.002871	0	0	0	0	0	0
ENSG00000070214	SLC44A1	8.13611	10.1383	8.93382	9.31577	8.51249	10.0883	9.84253	8.14073	8.87687	17.3987	10.8602	10.7522	9.4304	9.45236	8.28066	11.1552	9.72182	7.28446	16.3501	10.6741	8.78173	8.81803	6.6746	7.65644	15.1713	9.95306		9.1372	1.0011	9.35718	0.612348	8.92069	0.23198	12.3786	2.57451	10.3114	1.02019	9.87832	0.436986	11.4362	2.64463	10.9269	2.22332	8.09145	0.708503
ENSG00000070269	TMEM260	4.26005	2.33849	4.26549	2.4955	3.2922	3.64136	2.6606	3.87265	4.45589	2.42939	4.38191	4.89825	2.56744	5.99998	6.22637	2.40165	5.75992	4.03786	1.99882	3.62997	3.92006	2.02683	3.92923	5.25035	1.73733	3.47425		3.29927	0.960781	3.39154	0.371517	3.35107	0.5118	3.75573	0.663514	4.87322	1.23764	4.48856	1.01184	3.22222	0.622927	3.48731	1.01414	3.29204	0.632613
ENSG00000070366	SMG6	8.54405	8.15292	6.57077	8.2783	9.74642	8.22403	9.09152	8.88762	6.98725	5.82824	8.06698	8.2983	7.14706	10.3595	9.02897	6.90312	10.3636	7.34518	6.2974	6.75625	8.21479	6.86645	7.79342	7.99844	6.92924	8.56452		8.34849	0.195568	8.73439	0.261879	8.19849	0.917599	6.96082	0.646405	8.72355	0.974897	8.60162	0.939673	6.79961	0.303244	7.83073	0.479452	7.62489	0.398248
ENSG00000070367	EXOC5	16.2093	7.40946	12.1348	7.87798	10.9005	15.2875	7.83418	10.1366	19.8242	5.26908	9.16691	17.6787	5.43375	10.4012	13.9377	4.84949	10.4186	12.1711	6.07709	9.26212	12.4626	4.85548	4.50379	9.49882	3.94919	8.85326		11.8094	4.39992	11.0861	2.20335	10.3044	1.26445	11.4201	4.35011	10.002	2.69317	11.1712	3.55573	9.17009	1.75978	7.43376	1.75222	7.27395	2.5963
ENSG00000070371	CLTCL1	1.23439	0.777729	1.27207	1.118	1.14686	1.14835	0.714404	1.03229	0.929345	0.334232	0.922929	1.08308	0.521524	1.20837	1.53207	0.39692	1.12116	1.28113	0.358365	0.744652	0.984905	0.674434	0.804526	1.37085	0.418461	0.648281		1.00606	0.22833	0.965016	0.129708	1.17898	0.0472846	0.728835	0.19731	0.995024	0.329108	0.93766	0.211188	0.794717	0.267554	0.81253	0.286934	0.821288	0.0900163
ENSG00000070388	FGF22	0.163528	0.168442	0.44417	0.358078	0.296613	0.475839	0.34276	0.26042	0.28364	0.338301	0.601977	0.33368	0.244889	0.32635	0.554602	0.278261	0.412282	0.587713	0.220462	0.222956	0.295525	0.33112	0.548857	0.902729	0.283612	0.444826		0.165985	0.002457	0.359673	0.0627585	0.366287	0.0427933	0.407973	0.0982772	0.402337	0.0810084	0.30164	0.0284541	0.34371	0.122003	0.543722	0.185438	0.391834	0.0791811
ENSG00000070404	FSTL3	14.82	102.539	632.704	560.656	331.938	313.311	402.744	199.896	21.9738	254.433	465.183	266.12	439.405	633.957	359.949	448.042	625.847	69.4342	394.832	158.396	525.055	586.143	907.024	576.848	592.818	398.579		58.6796	43.8596	305.317	58.6936	508.433	90.6649	247.197	127.995	478.395	78.6262	446.494	106.245	207.554	97.0968	522.749	62.2557	672.741	118.462
[truncated: 59,554 more rows]

## Sheet: DEG_2vs20
id	gene_symbol	log_FC	log_CPM	deseq2.p.value	deseq2.adj.pvalue
[truncated: 22,157 more rows]

[truncated: 4 more sheets: DEG_5vs20, GeneCluster_Zscore, Cluster1_GO_DAVID, Cluster2_GO_DAVID]
