# Supplementary material for: Hypoxia and loss of GCM1 expression prevent differentiation and contact inhibition in human trophoblast stem cells
Source: Stem Cell Reports. 2025 Apr 24;20(5):102481. doi: 10.1016/j.stemcr.2025.102481 (PMC12143156; doi:10.1016/j.stemcr.2025.102481)
Supplement: Table S3. Gene expression associated with WT and GCM1 KO lines, including FPKM, expression of hTSC, STB, and EVT-specific genes, and genes identified as differentially expressed between WT and GCM1 KO [file mmc4.xlsx]

## Sheet: FPKM_merge
		hTSC NonTarget										hTSC GCM1 KO1							hTSC GCM1 KO2				EVT NonTarget											EVT GCM1 KO1								EVT GCM1 KO2				STB3D NonTarget
Gene ID	Gene Name	CT1-TSC-non-target_c1_rep1	CT1-TSC-non-target_c2	CT3-TSC-non-target_c2	CT1-TSC-non-target_c1_rep2	CT3-TSC-non-target_c4	CT3-TSC-non-target2_c5	CT3-TSC-non-target2_c2	CT3-TSC-non-target2_c3	TSC-NonTarget	SEM	CT1-TSC-GCM1KO1_c1_rep1	CT1-TSC-GCM1KO1_c1_rep2	CT1-TSC-GCM1KO1_c3	CT3-TSC-GCM1KO1_c2	CT3-TSC-GCM1KO1_c3	TSC-GCM1KO1	SEM	CT3-TSC-GCM1KO2_c1	CT3-TSC-GCM1KO2_c2	TSC-GCM1KO2	SEM	CT1-EVT-non-target_c1_rep1	CT1-EVT-non-target_c1_rep2	CT1-EVT-non-target_c2	CT3-EVT-non-target_c1_rep1	CT3-EVT-non-target_c1_rep2	CT3-EVT-non-target_c3	CT3-EVT-non-target2_c1	CT3-EVT-non-target2_c2	CT3-EVT-non-target2_c4	EVT-NonTarget	SEM	CT1-EVT-GCM1KO1_c3	CT1-EVT-GCM1KO1_c1_rep1	CT1-EVT-GCM1KO1_c1_rep2	CT3-EVT-GCM1KO1_c1_rep1	CT3-EVT-GCM1KO1_c1_rep2	CT3-EVT-GCM1KO1_c2	EVT-GCM1KO1	SEM	CT3-EVT-GCM1KO2_c2	CT3-EVT-GCM1KO2_c4	EVT-GCM1KO2	SEM	CT1-STB3D-non-target_c1	CT1-STB3D-non-target_c2	CT3-STB3D-non-target_c3	CT3-STB3D-non-target_c4
ENSG00000000003	TSPAN6	4.26746	4.33741	4.06351	5.50268	4.05225	4.73641	6.16456	6.89546	5.00247	0.378484	5.58952	3.52065	4.34727	3.32054	3.81768	4.11913	0.406256	4.46819	5.08855	4.77837	0.31018	3.24591	2.54054	3.03161	4.55026	4.96582	5.26891	4.70177	4.59412	5.16717	4.22957	0.337795	5.29074	5.98937	7.1116	8.02513	4.57524	5.98996	6.16367	0.506928	4.81394	5.82416	5.31905	0.505112	3.3881	5.34195	4.66454	5.05696
ENSG00000000005	TNMD	0	0	0	0	0	0	0	0	0	0	0	0	0	0	0	0	0	0	0	0	0	0	0	0	0	0	0	0	0	0	0	0	0	0	0	0	0	0	0	0	0	0	0	0	0	0	0	0
ENSG00000000419	DPM1	39.4406	36.119	26.7701	25.3913	27.7667	42.9902	56.9782	53.3629	38.6024	4.25444	31.3675	38.1901	41.8242	28.0395	26.5268	33.1896	2.94786	21.7389	51.6712	36.7051	14.9662	20.2205	15.5963	18.9655	24.9934	20.0631	17.5801	19.8947	24.6797	24.3337	20.703	1.1027	19.0766	17.515	28.6548	37.6151	24.7401	27.5011	25.8505	2.97542	29.1014	18.3795	23.7404	5.36099	17.4318	26.1752	20.1068	18.2149
ENSG00000000457	SCYL3	1.7867	1.70773	1.29554	0.821422	1.42833	1.97174	1.87992	2.08069	1.62151	0.147522	0.675421	1.63029	1.18877	1.08335	1.31173	1.17791	0.155581	1.06912	1.60889	1.33901	0.269888	1.10064	1.26265	1.32246	1.12087	1.228	1.07265	1.24663	1.62472	1.42014	1.26653	0.058124	1.29144	1.35684	1.57341	1.68928	1.74274	2.44591	1.68327	0.16905	1.34869	1.37146	1.36007	0.011387	0.889157	1.63402	1.51225	1.76511
ENSG00000000460	C1orf112	1.77599	2.60112	3.35562	2.0227	3.25889	2.32428	2.07855	2.23909	2.45703	0.204067	2.99913	3.52434	3.42302	3.23139	3.70236	3.37605	0.121174	2.25006	2.14305	2.19655	0.053504	1.14651	1.38626	1.08784	0.411989	0.537053	0.372611	0.775573	0.715459	0.761218	0.79939	0.115363	2.90354	2.50609	1.94507	1.46674	0.763933	1.89532	1.91345	0.308425	1.20592	1.2777	1.24181	0.0358915	0.686175	1.84536	0.751191	1.49224
ENSG00000000938	FGR	0	0	0.037471	0	0	0	0.053943	0	0.0114267	0.00764077	0	0	0.01847	0.059651	0	0.0156242	0.0115733	0	0.014689	0.0073445	0.0073445	0.062333	0.032248	0	0.012329	0.018556	0	0	0	0	0.0139407	0.007142	0	0	0	0	0	0	0	0	0	0.033967	0.0169835	0.0169835	0	0	0	0.028229
ENSG00000000971	CFH	0	0.00925	0	0	0	0	0	0	0.00115625	0.00115625	0	0	0.010287	0	0	0.0020574	0.0020574	0	0	0	0	0	0	0	0	0	0	0	0	0	0	0	0	0	0	0	0	0	0	0	0	0	0	0	0	0.013766	0	0
ENSG00000001036	FUCA2	21.0923	24.0255	19.0414	22.9995	21.6182	36.6713	39.755	42.6128	28.477	3.36629	28.1743	18.8271	24.7409	17.3527	18.7398	21.567	2.08555	23.9354	29.5995	26.7675	2.83202	31.1917	27.466	25.4335	61.0118	60.2159	48.201	50.1411	52.0579	47.8862	44.845	4.50843	26.7416	31.7083	63.4065	63.8755	50.2805	38.041	45.6756	6.52864	45.4726	42.163	43.8178	1.65481	44.5187	27.5786	45.4549	39.9539
ENSG00000001084	GCLC	6.22514	6.43091	4.16025	4.30488	4.8403	7.67595	8.40554	8.20036	6.28041	0.607209	5.84183	6.35889	8.92008	3.77956	4.7934	5.93875	0.867415	5.47968	6.0294	5.75454	0.274862	5.07189	5.84013	5.2363	6.63413	6.11438	4.52501	5.30445	6.2293	5.99741	5.66144	0.222541	6.07518	4.81087	8.42187	6.05439	4.01562	3.1427	5.42011	0.760972	4.52631	4.16587	4.34609	0.18022	7.91357	8.54186	8.42339	6.05958
ENSG00000001167	NFYA	2.23401	4.53233	3.33837	3.6057	4.26136	2.85224	3.45318	3.48544	3.47033	0.257056	3.21096	4.03916	3.53014	3.31633	4.20474	3.66027	0.197119	3.69657	3.80216	3.74937	0.052794	4.19518	3.24931	3.87916	3.10586	1.74189	1.34265	3.38719	3.66977	2.74306	3.0349	0.317498	3.96276	5.51667	4.48621	3.08626	1.87641	1.67454	3.43381	0.615548	2.39044	3.4588	2.92462	0.534176	5.17415	4.33858	5.31632	3.25957
ENSG00000001460	STPG1	1.19167	1.33372	1.38643	1.24619	1.47265	1.4156	1.82194	1.60487	1.43413	0.0716937	1.39173	1.45848	1.41241	1.29833	1.46368	1.40493	0.0299277	1.44049	0.763212	1.10185	0.338637	1.81786	1.37013	1.1416	1.47069	1.3058	0.611457	1.83539	1.96656	1.53502	1.4505	0.138633	1.07514	1.27733	3.59663	1.62365	1.59147	1.51576	1.78	0.37325	1.75397	1.85256	1.80326	0.049296	1.8263	2.44277	3.11619	2.70699
ENSG00000001461	NIPAL3	4.04062	2.96458	5.21964	2.90132	3.37898	4.64597	4.35124	3.65928	3.8952	0.290409	1.22113	1.32566	1.6742	2.6832	2.5342	1.88768	0.304677	2.58802	3.414	3.00101	0.412993	7.44892	3.83244	3.92654	12.7487	12.9199	9.03918	8.58041	8.44102	9.80104	8.52647	1.07614	4.93263	5.17087	27.9931	12.0654	10.4684	8.25743	11.4813	3.49812	12.9327	9.25055	11.0916	1.84109	13.2818	11.7726	11.7661	18.0336
ENSG00000001497	LAS1L	22.2627	24.1362	25.1233	27.423	24.0905	15.9896	18.1693	15.7497	21.618	1.56334	29.8259	28.682	27.4294	24.7747	25.597	27.2618	0.937471	18.4569	17.255	17.856	0.600982	16.274	16.9573	20.2108	11.3136	9.5368	11.2738	11.2541	13.3512	10.6575	13.4255	1.19735	25.4832	24.3593	18.4871	11.858	8.97844	15.1167	17.3805	2.71907	11.4117	9.88697	10.6494	0.762381	9.36774	15.5216	10.0604	13.9326
ENSG00000001561	ENPP4	1.16257	1.72108	1.11444	0.556457	1.15027	3.05794	3.37353	3.28913	1.92818	0.400793	0.532871	0.69286	1.11838	0.778552	0.772024	0.778938	0.0957154	1.0722	1.76903	1.42061	0.348417	0.975392	0.382509	0.517083	0.538793	0.541348	0.194921	0.206303	0.512054	0.583154	0.494617	0.0772297	0.900467	0.843906	3.01391	0.518711	0.355997	0.816089	1.07485	0.397354	0.716377	0.239671	0.478024	0.238353	0.971542	0.987068	1.17197	1.47367
ENSG00000001617	SEMA3F	0.682789	0.637828	1.65105	0.58653	1.47312	0.993171	0.75819	1.23238	1.00188	0.144107	0.81045	1.1702	1.01108	2.14291	1.89383	1.40569	0.259543	2.01836	1.6934	1.85588	0.162483	2.07463	0.537903	0.825583	4.21604	3.45742	2.9008	2.04397	1.83129	2.43902	2.25852	0.3907	3.89166	3.45016	1.75207	3.64396	7.63082	3.54705	3.98595	0.793322	5.44917	5.1708	5.30999	0.139183	1.67346	1.2808	1.28308	1.70035
ENSG00000001626	CFTR	0	0.002135	0.00257	0.006728	0	0.014199	0.017013	0.060196	0.0128551	0.00713268	0	0	0.003734	0	0	0.0007468	0.0007468	0.00708	0	0.00354	0.00354	0.008951	0	0.080133	0.091868	0.077632	0.044988	0.053955	0.003639	0.02767	0.043204	0.0117157	0	0.005504	0.005049	0.014166	0.010766	0	0.00591417	0.00232741	0	0.005234	0.002617	0.002617	0.064395	0.070453	0.137436	0.268691
ENSG00000001629	ANKIB1	6.05234	6.26906	8.54172	4.04217	8.44523	11.7257	12.846	12.6817	8.82549	1.17091	4.12028	4.88477	7.05817	7.40162	7.37377	6.16772	0.693107	7.08175	10.4016	8.74166	1.6599	8.8404	10.3727	9.14136	10.8078	8.51239	5.93863	8.03376	10.8429	10.2991	9.19879	0.5332	7.7148	7.87519	13.0779	10.0132	5.91986	5.98587	8.43113	1.1136	7.72053	8.68517	8.20285	0.482316	6.40634	5.35687	8.17971	8.88502
ENSG00000001630	CYP51A1	20.5991	14.4645	15.6854	13.4409	15.3072	20.238	21.1215	19.1815	17.5048	1.09247	13.1191	11.6233	14.215	14.1335	13.9472	13.4076	0.486675	9.87172	15.1572	12.5144	2.64271	16.277	11.5351	11.838	17.3256	20.0254	16.0321	19.7914	19.1421	22.9277	17.2105	1.26024	14.7435	17.5592	21.5413	22.5257	15.7571	19.7896	18.6527	1.28451	15.7101	18.5701	17.1401	1.43001	26.9295	16.6093	39.038	38.8438
ENSG00000001631	KRIT1	2.23942	3.03052	3.41739	2.54859	4.56867	3.0499	4.92756	5.67143	3.68169	0.434147	2.94227	3.32971	3.7335	4.87076	3.67566	3.71038	0.322731	2.86025	3.91501	3.38763	0.52738	3.72117	3.09675	4.30215	6.48556	3.38145	2.81131	4.22052	6.5534	5.46144	4.44819	0.469262	3.84998	3.44555	5.777	6.63799	3.5988	6.16732	4.91277	0.586116	5.18576	3.71655	4.45116	0.734606	3.66053	5.56254	5.92779	5.20371
ENSG00000002016	RAD52	2.68425	3.40687	5.12596	1.1997	4.32708	2.60653	2.43241	2.75144	3.06678	0.428666	1.59521	2.71342	4.47857	4.59534	4.78555	3.63362	0.631177	2.21982	2.51511	2.36747	0.147645	2.62838	2.57965	2.24166	2.43302	2.47525	1.96255	1.58839	1.88667	3.31982	2.34615	0.168729	6.97218	4.22172	4.56891	4.04681	2.60527	3.52211	4.32283	0.598809	3.66549	3.00197	3.33373	0.331761	0.568601	1.57979	1.45165	3.13027
ENSG00000002079	MYH16	0	0.040681	0.034263	0	0.009102	0	0	0	0.0105058	0.00601898	0	0	0.017881	0.008166	0	0.0052094	0.00354065	0	0	0	0	0.01374	0	0	0	0	0	0.015273	0	0.007854	0.00409633	0.00214967	0.006845	0	0.029652	0	0.005347	0	0.006974	0.00470059	0	0	0	0	0.072669	0	0.004746	0.013269
ENSG00000002330	BAD	250.929	238.015	103.508	122.926	89.9984	102.06	102.84	94.1024	138.047	23.5023	95.9506	70.8806	112.964	112.268	105.903	99.5931	7.80037	121.033	88.605	104.819	16.2139	93.1525	118.823	175.816	85.1438	72.992	110.023	103.068	93.0045	82.0407	103.785	10.1734	50.5356	37.929	43.0313	47.0565	96.786	83.3626	59.7835	9.88419	70.6181	61.5334	66.0757	4.54238	53.0843	46.4418	29.3647	38.7775
ENSG00000002549	LAP3	17.1402	22.4585	16.6972	21.9701	23.0918	19.8526	19.0793	18.5663	19.857	0.859116	16.1383	18.3928	16.4488	17.5042	17.4414	17.1851	0.40398	11.3993	15.3745	13.3869	1.98759	40.3238	19.0715	22.8041	17.3447	15.5602	14.2645	14.6402	15.928	17.6369	19.7304	2.71743	15.9637	23.2503	21.6323	42.9983	21.9051	30.8095	26.0932	3.89938	20.8555	31.8187	26.3371	5.4816	3.56167	19.6805	6.22378	22.1898
ENSG00000002586	CD99	239.281	181.773	191.261	158.579	167.34	169.989	201.618	204.076	189.24	9.18807	193.75	169.703	183.931	187.747	184.653	183.957	3.9619	203.813	124.512	164.162	39.6505	109.55	54.3854	64.968	219.349	155.207	261.724	110.665	91.9093	131.361	133.235	22.9937	158.606	206.559	313.075	353.431	424.44	648.672	350.797	71.4899	304.762	285.875	295.318	9.44304	35.0364	77.8824	61.1181	108.292
ENSG00000002587	HS3ST1	0.150163	0.132408	0.05439	0.157823	0.068464	0.069979	0.066645	0.026805	0.0908346	0.0172607	0.274944	0.20121	0.170565	0.076144	0.06111	0.156795	0.0398633	0.156207	0.036429	0.096318	0.059889	1.97221	2.37227	1.93023	1.23118	1.29004	1.8733	3.58607	2.72895	1.74252	2.08075	0.244665	0.132706	0	0.106808	0.154234	0.109058	0.018913	0.0869532	0.0256211	0.108444	0.089166	0.098805	0.009639	0.559778	0.872275	1.0295	0.540064
ENSG00000002726	AOC1	0.798259	0.292797	0.009677	0.183524	0.030699	0.041206	0.03643	0.085352	0.184743	0.0940113	0.106942	0.327576	0.224612	0.010593	0.032727	0.14049	0.0598704	0.036937	0.074283	0.05561	0.018673	1.7462	0.602106	0.536389	0.080805	0.104066	0.427905	0.041367	0	0.049932	0.398752	0.185333	0.184152	0.486038	0.141328	0.04308	0.552829	0	0.234571	0.0944197	0	0.101981	0.0509905	0.0509905	0.636028	3.63632	0.505347	2.62032
ENSG00000002745	WNT16	0	0.015679	0	0	0	0	0	0	0.00195987	0.00195987	0	0	0.01289	0	0	0.002578	0.002578	0	0	0	0	0	0	0	0	0	0.086238	0	0	0	0.009582	0.009582	0	0	0	0	0.003684	0	0.000614	0.000614	0	0	0	0	0	0	0	0
ENSG00000002746	HECW1	0.209357	0.2194	0	0.220436	0	0	0	0	0.0811491	0.0396136	0.187145	0.016977	0.017712	0	0	0.0443668	0.0359048	0	0	0	0	0.037214	0.174787	0.097097	0	0.007007	0.003557	0	0	0	0.035518	0.0204366	0.005728	0	0.703026	0	0	0.005786	0.11909	0.116793	0.003467	0	0.0017335	0.0017335	0.06045	0.003179	0.01316	0.043908
ENSG00000002822	MAD1L1	22.2282	22.8274	12.7399	21.0903	13.7374	13.419	11.0487	11.1187	16.0262	1.80307	27.6739	24.1293	23.0564	15.4497	14.1621	20.8943	2.60835	13.9899	13.6918	13.8408	0.149062	15.2404	11.4076	14.4493	9.46858	11.7151	14.1589	8.04953	6.34451	8.27679	11.0123	1.05852	19.2963	17.7819	16.381	11.4079	18.8335	18.6854	17.0643	1.20715	11.4482	10.8114	11.1298	0.318368	7.11744	11.4358	6.79694	7.69074
ENSG00000002834	LASP1	46.4205	71.7842	96.2008	85.7042	74.3621	37.962	45.56	49.744	63.4672	7.56394	73.8676	40.6922	56.4878	79.1507	86.3973	67.3191	8.28601	53.3571	60.1723	56.7647	3.40761	96.8759	57.2889	68.4263	60.4191	48.1479	49.8445	44.8284	41.2124	46.0446	57.0098	5.74867	116.233	117.807	219.268	99.7408	77.179	89.1779	119.901	20.8704	98.0999	78.0213	88.0606	10.0393	19.9323	28.6282	20.5118	30.7068
ENSG00000002919	SNX11	10.1717	8.34706	6.54222	6.42974	7.21163	8.04639	10.4525	7.23893	8.05502	0.544796	8.66479	10.9399	13.1971	6.89359	6.76013	9.2911	1.23534	7.47812	6.17089	6.82451	0.653615	9.68644	8.09162	8.23732	6.91451	7.28095	8.01067	8.13549	6.81523	7.38789	7.84002	0.29275	7.2783	7.35471	10.5939	6.75974	8.57129	8.75174	8.21828	0.571825	6.61494	6.81319	6.71406	0.0991275	8.70452	10.0737	8.44226	7.84061
ENSG00000002933	TMEM176A	0.39673	1.12115	0	0.315282	0.140766	0	0	0	0.24674	0.136704	0.2063	0.728555	0.784634	0	0	0.343898	0.172869	0	0	0	0	0.124133	0.075012	0.062572	0	0	0	0	0	0	0.0290797	0.015519	0.134077	0.351941	0	0	0.008452	0	0.0824117	0.0580691	0	0.022172	0.011086	0.011086	0.053175	0.224107	0	0.042775
ENSG00000003056	M6PR	34.2198	41.0369	41.7407	37.5371	44.0298	43.1409	43.6023	45.5294	41.3546	1.32664	35.8918	42.6863	44.8953	42.5018	44.667	42.1284	1.63473	47.6222	50.3389	48.9805	1.35834	25.0535	22.3396	21.4664	19.7893	17.4496	14.8854	17.8564	18.1313	20.7108	19.7425	1.01288	34.9404	37.8134	40.3468	31.61	20.444	25.9487	31.8505	3.0675	26.065	26.2661	26.1655	0.100522	13.1537	20.2031	13.9679	20.7548
ENSG00000003096	KLHL13	0.235454	0.439997	0.114117	0.12669	0.118579	0.086237	0.075929	0.118096	0.164387	0.0429146	0.737525	0.311045	0.573398	0.053092	0.112831	0.357578	0.131475	0.269139	0.081934	0.175537	0.0936025	0.051969	0	0	0	0.007008	0.010897	0	0.019334	0	0.009912	0.00572301	0.207055	0.17086	0.10981	0.038975	0.015299	0.010546	0.0920908	0.0342068	0.020655	0	0.0103275	0.0103275	0.142484	0.653722	0	0.103264
ENSG00000003137	CYP26B1	1.9471	1.92141	1.18461	0.786564	3.43585	0.575591	0.897302	0.796838	1.44316	0.338585	1.50885	1.14269	2.89218	3.40622	2.57315	2.30462	0.425099	1.8708	1.10067	1.48573	0.385064	1.93945	5.06729	2.1246	0.885859	1.1494	0.73195	0.621351	0.961037	0.881415	1.59582	0.467875	2.88905	1.87347	1.47144	0.822889	1.13976	1.28301	1.57994	0.298147	0.892441	0.828462	0.860452	0.0319895	0.256322	0.497238	0.408769	0.162209
ENSG00000003147	ICA1	2.42674	2.31843	1.71703	2.66584	2.93024	4.54695	4.05967	4.21737	3.11028	0.364896	2.20526	1.45056	2.32611	1.51534	2.19072	1.9376	0.187372	2.3094	2.86802	2.58871	0.279309	3.76941	2.48949	2.33377	7.76056	6.41434	5.96008	4.5789	4.64768	7.11575	5.00778	0.648137	8.07845	4.49369	9.79178	13.8267	9.88263	7.5425	8.93596	1.26437	10.364	7.44433	8.90419	1.45985	4.11036	5.31352	4.30396	3.44985
ENSG00000003249	DBNDD1	20.3639	32.3363	28.0966	34.3481	31.5204	28.1651	31.6156	33.4575	29.9879	1.58725	24.1017	20.5135	25.3736	32.1765	30.6213	26.5573	2.14534	33.7675	38.3839	36.0757	2.30821	10.8531	6.0943	9.01354	11.6715	4.57291	7.0083	5.03164	3.66911	6.2788	7.13258	0.933676	29.1894	25.0645	12.4334	20.9999	18.5022	6.66682	18.8094	3.36581	18.5404	21.7808	20.1606	1.6202	3.10098	2.98875	2.09943	2.2185
ENSG00000003393	ALS2	2.35381	2.88747	3.9559	1.75243	3.90991	4.00193	5.17191	5.28119	3.66432	0.445667	2.2363	3.43615	4.19699	3.91978	3.71825	3.50149	0.339902	3.63232	3.77518	3.70375	0.0714325	2.30027	1.93318	2.0426	2.95046	2.38033	2.41906	2.49906	2.82846	2.15049	2.38932	0.112668	2.90598	3.42119	7.55817	3.67702	2.34564	3.38901	3.88284	0.759927	3.175	2.10496	2.63998	0.535017	2.46901	2.76078	1.78923	2.46519
ENSG00000003400	CASP10	1.59517	2.0705	2.39087	1.66628	1.21719	1.58982	1.9997	1.89494	1.80306	0.127811	1.34378	1.45747	1.77755	1.41709	1.65602	1.53038	0.0805741	1.61506	1.29706	1.45606	0.159002	1.1081	0.727073	1.27334	1.99425	1.37945	1.39404	0.563434	0.906257	1.12538	1.16348	0.140596	1.3499	2.42833	2.87038	2.73654	2.63728	1.49196	2.2524	0.270071	1.64916	1.3815	1.51533	0.133831	0.869248	0.514431	0.788712	0.824356
ENSG00000003402	CFLAR	3.30911	2.63888	5.66279	1.28464	2.40606	5.21701	5.65214	4.25201	3.80283	0.582051	1.86108	2.09087	2.19088	2.4736	2.40076	2.20344	0.109992	2.00435	3.76381	2.88408	0.879734	7.92947	3.54477	4.10642	13.4466	9.85981	7.69546	6.96798	7.64543	8.209	7.71166	0.97694	7.37101	6.29127	27.0821	11.8282	11.0636	15.694	13.2217	3.09345	14.8638	15.6426	15.2532	0.389366	4.51336	7.03129	7.38591	9.54519
ENSG00000003436	TFPI	0.974816	0.185161	4.39972	0.067163	2.86849	16.3132	12.1335	7.03338	5.49694	2.11144	0.115054	0.377944	0.392908	3.33417	2.50864	1.34574	0.658228	3.83921	4.95799	4.3986	0.559393	4.61128	7.07338	4.19553	94.1757	159.679	92.0573	85.44	123.729	89.2912	73.3614	18.6617	0.352342	0.283288	3.3625	20.6453	12.1609	10.4448	7.87486	3.27944	17.9363	19.1747	18.5555	0.619184	99.6589	19.5241	180.449	70.0058
ENSG00000003509	NDUFAF7	4.69973	4.69927	2.92028	2.78035	4.32429	4.53125	5.67399	6.09962	4.4661	0.411704	4.5946	6.66479	6.4405	3.3301	4.27152	5.0603	0.64467	3.26315	3.6446	3.45388	0.190728	2.85328	3.25045	3.14904	5.47194	4.0232	4.3284	2.91715	4.14174	4.20415	3.81548	0.283917	4.79829	6.4187	4.97019	5.16697	4.00892	4.0617	4.90413	0.360076	4.36433	2.85338	3.60885	0.755476	3.63066	4.47376	3.60221	3.91577
ENSG00000003756	RBM5	21.1495	19.3786	19.6032	13.309	19.4397	23.8556	25.2138	26.7413	21.0863	1.49404	12.3479	19.4164	18.7058	18.0111	20.7003	17.8363	1.44237	25.5779	22.6514	24.1146	1.46322	30.7868	23.7732	28.848	43.5942	38.3885	30.7395	27.1045	33.2357	35.5953	32.4517	2.01556	30.8822	34.0824	40.5463	47.3242	45.4232	52.8987	41.8595	3.40166	39.8349	26.5793	33.2071	6.62777	18.0265	21.4584	21.7042	24.4271
ENSG00000003987	MTMR7	0.929995	1.59354	0.9397	1.30158	2.01771	1.77285	1.7173	2.66959	1.61778	0.204136	1.23162	1.59364	1.51293	1.0618	1.18126	1.31625	0.101429	1.82234	1.31685	1.5696	0.252747	0.94198	0.250424	0.502733	0.876193	0.610414	0.412699	0.379768	0.504368	0.757896	0.581831	0.0781465	1.88571	1.50859	0.928695	1.52153	0.524306	0.486549	1.14256	0.23722	0.531809	0.815737	0.673773	0.141964	0.37482	0.602996	0.792023	0.525006
ENSG00000003989	SLC7A2	23.7882	23.6112	12.574	28.7246	28.4399	24.5961	25.1913	26.5066	24.179	1.79576	23.1338	20.8075	19.7855	22.3793	23.7335	21.9679	0.73334	26.75	27.854	27.302	0.551998	28.9041	21.662	22.7249	21.966	29.8032	16.6391	25.9558	34.2766	32.7646	26.0774	1.93847	42.0461	33.5682	17.6876	20.9254	11.5387	13.4683	23.2057	4.92925	18.0293	22.1152	20.0723	2.04293	49.8369	46.5172	56.0019	40.5093
ENSG00000004059	ARF5	114.026	124.072	104.008	100.991	102.741	90.1986	93.2027	89.1444	102.298	4.26491	99.0496	118.742	109.719	127.751	125.564	116.165	5.30899	149.588	117.077	133.332	16.2553	79.8596	87.4529	104.596	65.0031	53.868	98.0748	72.3764	72.5375	71.6302	78.3776	5.3427	108.3	112.166	76.4949	102.871	161.872	179.145	123.475	15.878	127.344	113.134	120.239	7.10482	22.3416	40.9415	42.0989	70.1013
ENSG00000004139	SARM1	0.141354	0.135427	0.053365	0.086161	0.095502	0.151169	0.312398	0.310536	0.160739	0.0348196	0.180863	0.185198	0.123436	0.106556	0.135647	0.14634	0.0156899	0.512651	0.34272	0.427685	0.0849655	0.963486	1.069	0.914138	0.373445	0.291045	0.175074	0.48763	0.691016	0.532032	0.610763	0.10558	0.355875	0.145277	0.761612	0.2007	0.291734	0.17126	0.321076	0.0938055	0.319207	0.235173	0.27719	0.042017	0.068016	0.353845	0.200272	0.023832
ENSG00000004142	POLDIP2	33.8797	41.002	30.8206	36.299	31.2801	29.4751	31.2482	30.3672	33.0465	1.37455	40.5793	38.8179	39.7	31.7673	34.7714	37.1272	1.66843	32.3798	36.1936	34.2867	1.90688	25.7828	24.4143	23.9844	23.0507	22.6219	26.1585	24.7665	25.5539	24.0038	24.4819	0.403498	30.8574	29.3728	29.8994	26.2113	28.8719	28.8234	29.006	0.638281	27.1408	29.0174	28.0791	0.938274	19.2993	25.9588	21.5371	24.3168
ENSG00000004399	PLXND1	50.471	33.2382	54.2428	37.0028	53.5513	62.1453	54.1171	46.9948	48.9704	3.39571	20.4191	28.5234	27.8002	61.8143	55.9426	38.8999	8.33048	55.6131	63.9468	59.78	4.16685	50.1246	53.4758	53.1612	47.795	44.3718	40.0999	33.2899	32.9065	45.5954	44.5356	2.57853	33.0139	35.7434	42.0597	40.5173	38.5259	43.6082	38.9114	1.62805	57.4454	66.2667	61.856	4.41065	16.6656	16.4079	11.2827	15.4781
ENSG00000004455	AK2	68.8397	44.0787	26.5695	44.3035	28.0672	42.1882	37.1667	35.3212	40.8168	4.66565	48.4484	57.7109	36.9085	35.2072	40.4356	43.7421	4.16984	33.9204	32.6046	33.2625	0.657933	24.5004	25.3391	35.5328	17.9934	13.988	27.1583	26.3141	22.5926	22.3649	23.9759	2.01159	20.6514	34.7967	27.1464	18.9897	20.5788	24.5346	24.4496	2.4053	21.6165	18.1118	19.8641	1.75238	50.0385	71.7833	28.3371	21.44
ENSG00000004468	CD38	0	0.027333	0.011089	0.023743	0.009415	0	0.04581	0.024203	0.0176991	0.00551087	0.026701	0.014247	0.08105	0.004437	0	0.025287	0.0146757	0.014213	0.019065	0.016639	0.002426	0.028625	0.052246	0.027024	0	0.027289	0	0	0.025741	0	0.0178806	0.00624632	0.04465	0	0.138205	0.025919	0	0	0.0347957	0.0219861	0.018526	0.019557	0.0190415	0.0005155	0.027422	0	0	0.019648
ENSG00000004478	FKBP4	92.6399	70.9402	56.9333	90.9998	64.5513	41.8703	41.1491	35.4319	61.8145	7.83474	113.97	83.166	104.309	62.213	71.0073	86.933	9.77706	43.2235	38.7919	41.0077	2.21581	44.4654	49.7572	34.8847	27.7206	30.4929	28.9751	31.4463	28.0492	31.2227	34.1127	2.5957	93.6705	71.1459	48.6358	31.5399	34.2624	39.2942	53.0914	10.0031	21.5967	24.6996	23.1481	1.55148	44.8147	65.0526	32.5511	29.1569
ENSG00000004487	KDM1A	134.332	107.685	59.3678	83.8761	81.4099	70.0817	64.8151	67.2777	83.6057	9.01186	114.803	159.389	160.86	91.506	78.7055	121.053	16.9701	68.4037	52.0733	60.2385	8.16516	52.7315	64.7634	70.0841	40.6309	46.4111	37.7778	49.9728	54.8948	51.3789	52.0717	3.46824	86.3091	119.007	53.941	28.7803	31.0616	48.8456	61.3242	14.3024	28.4906	39.5754	34.033	5.5424	60.8498	94.8829	33.5017	34.3697
ENSG00000004534	RBM6	12.5584	12.0844	9.78147	8.32633	13.2239	12.0285	12.2244	15.0008	11.9035	0.722301	10.4659	20.804	16.7218	12.5787	12.0813	14.5304	1.87734	16.3373	11.7763	14.0568	2.28046	14.2109	19.2925	15.1758	27.0985	17.3034	16.8449	18.0787	20.042	22.3578	18.9338	1.31193	19.5464	24.3182	25.6581	26.0081	24.1016	33.4021	25.5057	1.8396	24.5704	19.0303	21.8004	2.77004	13.5969	10.0876	14.1634	10.93
ENSG00000004660	CAMKK1	1.37845	0.97701	0.900044	0.806049	1.13609	1.21817	0.973858	0.880863	1.03382	0.0685572	1.15682	1.9004	1.5169	1.40163	1.32249	1.45965	0.124786	1.19939	0.960349	1.07987	0.11952	0.714668	0.620366	0.320125	0.835812	0.855385	0.962934	0.583976	0.521591	0.952266	0.707458	0.0717842	0.860951	1.13009	0.792861	0.321491	0.653426	0.487631	0.707742	0.116859	0.604373	0.671238	0.637806	0.0334325	0.797331	1.0421	0.54071	0.714887
ENSG00000004700	RECQL	2.08597	2.75443	3.73239	1.64864	3.84518	3.61735	3.72307	4.04611	3.18164	0.319235	2.56865	2.23043	3.7116	3.48758	3.62774	3.1252	0.303158	2.41699	3.51671	2.96685	0.54986	3.3197	4.144	4.33815	3.14383	3.02764	2.74146	2.01856	4.08427	2.57028	3.26532	0.262992	3.58764	2.7746	5.48792	3.14305	2.23079	3.43749	3.44358	0.45493	1.87787	2.25789	2.06788	0.190014	1.03583	1.69567	1.24085	1.60211
ENSG00000004766	VPS50	1.12997	1.68708	1.48753	1.05656	1.84317	2.61262	2.88233	2.78397	1.9354	0.259368	0.942647	1.36652	1.67122	1.10764	1.18563	1.25473	0.124453	1.0954	1.7296	1.4125	0.317099	1.37815	1.18043	1.27061	2.06365	1.93426	1.86149	1.16186	1.62906	1.50857	1.55423	0.112495	1.33674	1.52089	3.14016	2.18863	2.00716	2.06665	2.04337	0.258083	1.46802	1.21799	1.34301	0.125015	1.04618	1.87076	1.33997	1.85742
ENSG00000004776	HSPB6	0	0.033626	0.042771	0	0	0	0	0	0.00954963	0.00631113	0	0	0	0.061815	0.074963	0.0273556	0.0168803	0.065046	0	0.032523	0.032523	0.049348	0	0	0	0	0	0.039686	0	0	0.00989267	0.00659274	0	0.086293	0	0	0	0	0.0143822	0.0143822	0	0	0	0	0	0	0	0.075033
ENSG00000004777	ARHGAP33	1.18201	1.17277	1.42877	0.471011	2.09413	0.7264	0.477625	0.830583	1.04791	0.19281	0.575354	1.57721	1.11717	1.81174	1.93147	1.40259	0.249339	3.23527	1.14286	2.18907	1.0462	1.08572	1.14663	1.6763	0.836965	0.719096	0.476052	1.292	1.7425	1.04652	1.11353	0.138893	0.954904	1.28557	0.385609	0.450089	0.361989	1.23596	0.77902	0.176371	0.394441	0.21454	0.30449	0.0899505	0.035683	0.055328	0.074638	0.25024
ENSG00000004779	NDUFAB1	94.4506	97.335	65.9173	58.0951	66.2836	59.2216	57.7629	63.7211	70.3484	5.70341	62.307	89.1527	82.9918	65.3199	66.391	73.2325	5.37345	52.4673	49.8745	51.1709	1.29638	39.1411	41.4557	50.7039	41.6135	30.9581	49.0348	46.1273	46.8205	38.3285	42.6871	2.05916	47.2829	44.5377	39.4675	52.7582	62.1781	78.0252	54.0416	5.74883	54.1115	43.9217	49.0166	5.09489	43.5975	53.8382	38.1997	50.3245
ENSG00000004799	PDK4	0.032971	0.054832	0.045454	0	0.026644	0.009276	0.039093	0	0.0260338	0.00739433	0	0	0.010365	0.015079	0.0516	0.0154088	0.00951371	0	0	0	0	0.136403	0.065434	0.032237	0.063956	0.308319	0.107055	0.17213	0.148429	0.156843	0.132312	0.0271928	0	0	0.04846	0.014118	0.032033	0.03382	0.0214052	0.00810043	0.07575	0.01976	0.047755	0.027995	0.229738	0.199002	0.705295	0.701676
ENSG00000004809	SLC22A16	0.057798	0.017088	0	0	0	0	0	0.018914	0.011725	0.00718449	0	0.037887	0.091893	0	0	0.025956	0.0180433	0	0	0	0	0.013393	0	0.021944	0	0.021061	0.014044	0	0	0	0.00782689	0.00322828	0.010005	0.034196	0.011696	0	0	0	0.00931617	0.00543298	0	0	0	0	0.060135	0.02365	0	0.173959
ENSG00000004838	ZMYND10	0.166123	0.137056	0.295377	0.060126	0.339116	0.18519	0.159553	0.120312	0.182857	0.0324529	0.25108	0.160866	0.357988	0.461659	0.351529	0.316624	0.051245	0.201827	0.066661	0.134244	0.067583	0.176364	0.340228	0.111816	0.147641	0.029905	0.094244	0.064336	0.161816	0.07296	0.133257	0.0304519	0.16359	0.203711	0.517923	0.263332	0.127048	0.392693	0.27805	0.0611903	0	0.141563	0.0707815	0.0707815	0.061492	0.033403	0	0.12482
ENSG00000004846	ABCB5	0	0	0	0	0	0	0	0	0	0	0	0	0	0	0	0	0	0	0	0	0	0	0	0	0	0	0.009362	0	0	0	0.00104022	0.00104022	0	0	0	0	0	0	0	0	0	0	0	0	0	0	0	0
ENSG00000004848	ARX	0.020795	0.047186	0.021991	0.022694	0.038359	0.051602	0.012411	0	0.0268798	0.00621866	0.044852	0.069642	0.026204	0	0	0.0281396	0.0133962	0	0	0	0	0.128616	0.054721	0.030249	0	0.008629	0.050835	0.020282	0.079398	0	0.0414144	0.0141368	0.082011	0.131102	0.131415	0.032396	0.017033	0	0.0656595	0.0235627	0.018512	0	0.009256	0.009256	0.031451	0.047271	0.042286	0.054178
ENSG00000004864	SLC25A13	17.0012	21.9809	15.2936	20.1529	16.0257	23.0483	22.8431	25.716	20.2577	1.339	19.8086	20.6566	21.674	16.1339	16.8155	19.0177	1.08473	17.2975	20.0756	18.6865	1.38905	13.6892	13.2611	18.3531	13.8819	11.0426	9.52766	14.49	17.6191	16.0908	14.2173	0.954802	18.8956	19.9681	24.9124	17.9359	12.485	12.7123	17.8182	1.9204	15.8589	16.1885	16.0237	0.164772	6.87861	8.91546	11.1538	12.3055
ENSG00000004866	ST7	5.64879	5.86746	5.28534	4.48756	4.64507	5.83879	5.54383	6.35721	5.45925	0.223503	1.98948	2.42248	2.60818	3.42246	4.1169	2.9119	0.380482	4.38308	4.38333	4.3832	0.0001235	8.17766	12.0222	10.6785	9.98459	6.78739	5.32514	10.6077	9.0343	9.10602	9.08039	0.692579	4.0581	3.98993	6.59699	8.6726	5.75996	5.26615	5.72396	0.717623	7.57142	7.2375	7.40446	0.166958	3.96974	5.75929	4.92454	6.78228
ENSG00000004897	CDC27	4.80274	6.38011	7.20787	5.32814	8.78301	9.15939	11.4879	11.7956	8.1181	0.935708	7.27496	5.77717	6.78884	7.34856	9.46299	7.33051	0.602377	6.90387	10.7647	8.83428	1.93041	5.82523	5.74301	6.94895	6.37283	4.22837	3.28344	7.25609	10.2717	7.85921	6.42098	0.680498	8.30479	9.22425	8.48542	8.24948	5.10681	5.07351	7.40738	0.746486	6.67162	7.80222	7.23692	0.565298	3.02561	3.59257	4.21611	5.19934
ENSG00000004939	SLC4A1	0.005738	0	0.004287	0.006698	0	0	0.017465	0	0.0042735	0.00213429	0	0	0	0	0	0	0	0	0	0	0	0	0.009684	0.010897	0	0.009616	0	0	0.011067	0	0.00458489	0.00181919	0	0	0	0	0	0.004113	0.0006855	0.0006855	0	0	0	0	0.009034	0	0	0
ENSG00000004948	CALCR	0.015392	0	0	0	0.030892	0.020218	0.043133	0.079675	0.0236638	0.00975483	0.038804	0	0.016171	0.047502	0.067157	0.0339268	0.0117869	0.019576	0.068203	0.0438895	0.0243135	0.022541	0	0	0.110689	0.108713	0.075235	0.02894	0.066815	0.057346	0.0522532	0.0140711	0	0	0	0.092826	0.093295	0	0.0310202	0.019619	0.069987	0.088899	0.079443	0.009456	0.031658	0.060289	0.09012	0.050439
ENSG00000004961	HCCS	11.1082	11.3843	8.40804	10.4658	8.20335	9.52974	10.9947	10.4935	10.0735	0.433727	12.7923	9.98193	12.9665	8.57877	10.3108	10.9261	0.849288	8.94005	8.61041	8.77523	0.164822	7.17072	6.06207	6.90383	6.35375	5.23696	6.38514	6.51032	9.28533	6.66556	6.73041	0.367846	9.82226	7.46835	11.7745	10.4639	8.4763	7.31188	9.21954	0.723373	8.40733	9.90055	9.15394	0.746609	6.87249	7.96571	7.18914	8.31443
ENSG00000004975	DVL2	19.5004	18.1931	19.2974	12.8489	20.8529	13.0086	12.8686	11.1699	15.9675	1.35943	19.3999	22.4385	27.2906	22.226	19.6936	22.2097	1.41587	19.1684	17.1267	18.1476	1.02084	15.0492	11.9689	14.6014	11.2521	13.0926	11.4419	15.8938	13.8737	19.553	14.0807	0.873103	16.0796	14.0704	14.2129	7.87047	8.70313	8.93013	11.6444	1.44239	12.8673	12.7995	12.8334	0.0339185	16.5531	19.7798	20.0965	21.7246
ENSG00000005001	PRSS22	34.8325	23.3491	41.413	21.0686	36.8467	35.5543	41.2598	38.9465	34.1588	2.75096	23.8283	24.3253	28.585	36.993	32.4224	29.2308	2.49104	44.1298	38.346	41.2379	2.89187	68.4075	69.5784	58.5469	83.162	90.6338	102.142	78.9307	91.6529	79.3268	80.2645	4.49279	33.1822	40.5788	61.6002	43.0458	79.77	89.6008	57.963	9.36045	66.8965	48.114	57.5053	9.39125	9.76438	8.36042	17.6953	39.0375
ENSG00000005007	UPF1	26.7272	29.4213	32.616	23.0973	32.7508	23.0152	24.509	23.5162	26.9566	1.46376	28.2287	30.2381	33.5356	36.2003	38.6494	33.3704	1.89937	29.8488	30.069	29.9589	0.110122	37.0208	27.1231	35.7043	29.1573	30.8036	26.7566	24.5301	22.3987	24.8969	28.7102	1.66979	38.9541	32.7663	29.8027	25.5758	30.6995	26.1271	30.6542	2.00301	26.0026	27.6828	26.8427	0.840067	24.2735	27.7008	26.5599	29.859
ENSG00000005020	SKAP2	3.30128	3.75054	2.77639	3.33033	3.43936	4.14172	3.73988	4.43159	3.61389	0.183798	2.91778	3.54201	4.19632	2.93353	3.27248	3.37242	0.236313	2.28776	2.96124	2.6245	0.336741	3.08359	3.40726	3.44994	2.17866	2.1046	1.55186	2.07248	2.67495	2.16783	2.52124	0.22187	3.03999	3.50642	4.54393	3.15429	1.64717	2.48025	3.06201	0.397609	1.81231	2.12715	1.96973	0.157418	1.1645	2.29288	1.65521	3.24116
ENSG00000005022	SLC25A5	229.966	340.027	233.073	284.677	249.255	216.738	215.614	214.824	248.022	15.5211	297.321	278.101	308.25	257.951	261.01	280.527	9.86684	209.226	203.617	206.421	2.80453	109.072	95.6764	133.194	98.4157	73.3338	111.447	115.9	100.612	110.738	105.377	5.47191	201.958	156.736	109.124	118.582	112.122	130.654	138.196	14.5785	122.594	125.387	123.99	1.39684	121.709	177.903	138.719	127.206
ENSG00000005059	MCUB	14.1068	18.3418	13.2603	19.2543	14.3155	21.3101	21.3128	21.7918	17.9617	1.26197	22.543	16.4877	23.895	16.6299	17.3607	19.3833	1.58739	20.1649	17.5615	18.8632	1.30167	10.747	10.5719	12.8203	11.8034	9.14855	11.3562	13.3837	14.9702	15.9532	12.306	0.73018	19.1197	22.2569	18.4785	23.6538	15.7791	14.3915	18.9466	1.46226	21.7245	20.8548	21.2896	0.434859	6.08238	8.17583	7.25619	5.2972
ENSG00000005073	HOXA11	0.127484	0	0.050474	0.010945	0.089452	0.014354	0	0	0.0365886	0.0171222	0.010529	0.019738	0.013768	0	0.025177	0.0138424	0.00427684	0	0	0	0	0	0.041656	0	0	0.031372	0	0.014843	0	0	0.00976344	0.00537718	0	0	0.12445	0	0.014807	0	0.0232095	0.020392	0	0	0	0	0.125923	0.07562	0.077396	0.094792
ENSG00000005075	POLR2J	37.8421	61.7833	53.5944	48.8774	51.5819	49.449	50.1498	48.2595	50.1922	2.33912	58.2891	67.8148	60.4599	57.827	55.8342	60.045	2.07697	59.7366	45.9518	52.8442	6.89242	32.3643	32.4232	35.9619	32.3509	20.0948	31.2361	38.4009	37.1713	32.1861	32.4655	1.76481	38.8263	35.8653	28.8897	25.2707	30.6609	22.5002	30.3355	2.52925	37.1045	32.4407	34.7726	2.33193	35.809	45.0724	36.4748	39.2921
ENSG00000005100	DHX33	4.18118	5.28262	5.99019	4.6628	6.71955	5.75194	5.77268	6.30893	5.58374	0.297344	5.24137	5.41097	6.22715	5.69908	6.86268	5.88825	0.2955	4.63195	6.87549	5.75372	1.12177	4.76401	4.68822	5.16244	2.86731	2.65671	2.04887	3.07391	3.26112	3.18596	3.52317	0.35984	6.44482	5.83922	5.4097	4.30346	2.4293	2.38849	4.46916	0.711397	2.84516	2.58068	2.71292	0.132238	3.64591	4.80561	4.17277	4.20447
ENSG00000005102	MEOX1	0	0	0.161293	0.06337	0.036331	0.039252	0.03069	0.059737	0.0488341	0.0180891	0.032585	0.094183	0	0.053946	0.107955	0.0577338	0.0197873	0	0.021145	0.0105725	0.0105725	0.0213	0.060163	0.015228	0.025293	0.016105	0.013958	0.049268	0.043295	0	0.0271789	0.00651139	0.02063	0.140678	0.023564	0	0.007716	0	0.032098	0.0220975	0.048427	0	0.0242135	0.0242135	0	0	0	0.03128
ENSG00000005108	THSD7A	1.08589	0.581115	0.39851	0.375808	0.854242	8.00156	8.74689	8.93567	3.62246	1.45128	0.242669	0.435451	1.09914	1.51547	1.75838	1.01022	0.295162	8.74946	11.9447	10.3471	1.5976	0.613645	0.391292	0.416422	6.59199	6.69304	4.85814	8.86492	8.62524	13.0368	5.56572	1.47526	0.509143	1.22391	1.25574	8.46602	6.11504	2.37684	3.32445	1.31325	13.3169	14.9449	14.1309	0.813995	2.63557	0.319707	9.65866	2.79772
ENSG00000005156	LIG3	3.83774	5.49433	4.43942	3.0753	5.88252	4.7996	4.48756	4.73661	4.59413	0.311881	4.92931	6.48229	5.90273	4.65038	4.96831	5.3866	0.345907	4.48922	4.6837	4.58646	0.0972415	5.38697	7.45913	7.91188	4.37986	4.58195	4.20716	6.26978	6.2993	6.23488	5.85899	0.441725	6.68571	7.59119	2.80415	2.8199	2.6727	3.23827	4.30199	0.907877	3.56662	3.34102	3.45382	0.112797	6.2716	6.5279	5.81526	5.7884
ENSG00000005175	RPAP3	3.85357	3.94244	3.69354	3.53524	3.50605	5.88202	7.2489	5.7084	4.67127	0.499818	4.33139	5.74448	5.2172	3.54445	3.53379	4.47426	0.443557	2.95199	4.55396	3.75297	0.800986	3.39012	1.78303	3.58302	4.00278	3.20748	3.32035	2.16626	2.68509	2.45261	2.95453	0.241515	4.02728	4.08305	6.55263	5.51708	4.53483	4.99269	4.95126	0.394427	3.0997	2.17828	2.63899	0.460706	2.52637	5.33301	2.69441	3.22044
ENSG00000005187	ACSM3	0.334794	0.318818	0.165913	0.242495	0.279967	0.303869	0.285262	0.333814	0.283116	0.0199765	0.132926	0.298172	0.121177	0.159457	0.190814	0.180509	0.0317635	0.229208	0.272795	0.251001	0.0217935	0.24111	0.218191	0.225803	0.215161	0.261826	0.196755	0.08681	0.303965	0.252988	0.222512	0.0199363	0.236833	0.867111	0.367096	0.732833	0.451663	0.420022	0.512593	0.0972426	0.498173	0.293761	0.395967	0.102206	0.120485	0.214277	0.143525	0.379685
ENSG00000005189	REXO5	1.25683	1.52419	2.45872	0.992664	2.01295	0.651618	0.839439	1.28116	1.3772	0.214755	1.70903	2.00283	2.40602	2.05519	2.08728	2.05207	0.111047	1.3449	1.4484	1.39665	0.051748	0.613471	1.0423	1.73309	0.654272	0.388492	0.518052	1.10471	0.958412	0.818347	0.870128	0.134797	1.99714	2.33862	1.64926	0.671939	0.466558	2.39432	1.58631	0.340662	0.796434	0.631869	0.714152	0.0822825	0.401526	0.705311	0.556636	0.903245
ENSG00000005194	CIAPIN1	41.7198	42.2968	30.0337	31.4002	33.3556	27.9191	30.0278	30.5933	33.4183	1.95025	33.0466	45.7781	45.734	30.4532	32.4866	37.4997	3.39817	26.8584	27.4295	27.144	0.285584	19.3711	18.4915	20.3424	20.3528	19.3867	21.3942	21.8479	21.7045	21.7612	20.5169	0.412476	33.0312	30.1366	30.3288	26.4752	30.6487	28.3685	29.8315	0.906489	30.6585	25.284	27.9713	2.68724	17.5384	29.8022	21.0492	27.5423
ENSG00000005206	SPPL2B	29.9545	28.5282	28.4936	15.3451	34.8577	20.342	20.1654	21.6198	24.9133	2.29917	11.0585	25.9049	25.6722	33.468	33.0456	25.8298	4.05359	31.6352	22.0164	26.8258	4.80936	32.0551	27.8884	33.5383	29.6165	31.3028	29.176	24.4492	23.3136	26.4377	28.642	1.1507	36.4359	35.8445	23.1704	24.6421	33.7105	34.4227	31.371	2.40125	34.8759	23.3515	29.1137	5.76223	17.9379	17.5682	20.5397	17.1877
ENSG00000005238	FAM214B	6.329	5.07408	5.5627	3.69506	3.97976	5.35289	6.48307	5.08624	5.19535	0.349957	2.25152	4.37199	4.31237	4.23023	3.26439	3.6861	0.411982	3.86023	4.12839	3.99431	0.13408	7.15794	7.53361	5.6089	6.98375	10.2465	7.05015	7.76607	9.94736	7.19819	7.72138	0.491833	3.51405	3.9313	9.20874	2.80433	3.21624	2.94372	4.26973	1.00158	3.95003	3.87931	3.91467	0.035362	8.69944	6.32104	7.63457	9.41499
ENSG00000005243	COPZ2	0.217521	0.445983	0	0.033976	0.076574	0.129723	0.04213	0.08506	0.128871	0.051097	0.332022	0	0.29134	0.160765	0.15874	0.188573	0.0584644	0	0.103379	0.0516895	0.0516895	0.547734	0.672787	0.579575	1.79478	2.50712	1.35521	3.00883	4.23461	1.87224	1.84143	0.415071	0.070166	0	0.367892	0.286766	0.543586	1.03957	0.384664	0.153937	0.080923	0.142411	0.111667	0.030744	0.22161	0	0.349314	0.281424
ENSG00000005249	PRKAR2B	0.962972	1.14295	0.573011	0.701934	0.8676	1.01251	1.2632	1.65351	1.02221	0.119751	1.37933	1.14005	1.89948	0.826058	0.667008	1.18238	0.217644	0.797284	1.24331	1.0203	0.223012	0.97376	1.32363	1.39569	0.868235	1.23157	0.588354	0.959666	1.27167	0.651358	1.02932	0.0980129	0.40748	0.147105	1.24401	0.070704	0.1051	0.046343	0.33679	0.189108	0.076976	0.179791	0.128384	0.0514075	1.02795	0.436655	1.11618	0.784373
ENSG00000005302	MSL3	4.81559	4.23924	3.98436	3.77419	4.49967	4.01804	4.18184	5.2349	4.34348	0.17102	3.52341	3.55256	4.90425	4.34122	5.61539	4.38737	0.40129	4.13966	4.46759	4.30363	0.163966	4.44252	5.87015	6.70396	5.98421	3.80036	6.94279	5.55123	5.92705	5.32432	5.61629	0.333413	5.27261	4.45293	5.36238	6.33614	5.21356	8.81624	5.90898	0.630926	5.80763	4.77131	5.28947	0.51816	2.9291	4.00888	3.85473	5.13725
ENSG00000005339	CREBBP	1.51025	2.07924	3.26995	2.71695	3.62902	3.99073	3.53411	4.22937	3.11995	0.334847	2.99684	2.53124	2.61727	3.28505	4.0046	3.087	0.266351	4.39475	4.3613	4.37803	0.0167245	4.2502	3.25813	3.81451	4.45018	3.22856	2.61389	4.38747	4.3427	5.14279	3.94316	0.261165	6.08991	4.88603	5.16982	4.29744	3.44354	2.8011	4.44797	0.488284	4.84116	4.81073	4.82595	0.0152145	3.76999	4.04298	3.97228	4.33287
ENSG00000005379	TSPOAP1	0.261875	0.199031	0.121017	0.077084	0.088909	0.124752	0.178598	0.126653	0.14724	0.0218552	0.574552	0.527629	0.576692	0.291532	0.532656	0.500612	0.0532571	0.155555	0.195943	0.175749	0.020194	0.7262	1.0846	0.859238	0.664668	0.68112	0.170704	0.718785	0.847525	0.676783	0.714403	0.0813522	0.082735	0.080076	0.366392	0.016043	0.025799	0.039743	0.101798	0.0541066	0.02603	0.030609	0.0283195	0.0022895	0.050617	0.229086	0.018939	0.047091
ENSG00000005381	MPO	0.148275	0.165022	0.042206	0.047267	0.038798	0.013045	0.015577	0	0.0587737	0.0221668	0.207088	0.744647	0.349782	0.116664	0.037556	0.291147	0.124683	0.054418	0.051334	0.052876	0.001542	0.073209	0	0.129024	0	0.018968	0	0.056072	0.039375	0	0.0351831	0.01487	0.031528	0	0	0	0	0	0.00525467	0.00525467	0	0	0	0	0.201136	0.05985	0.075616	0.040507
ENSG00000005421	PON1	0	0	0	0	0	0	0.115285	0	0.0144106	0.0144106	0	0	0.0106	0	0	0.00212	0.00212	0.014394	0	0.007197	0.007197	0	0	0	0	0	0	0	0	0	0	0	0	0	0.020977	0	0.009272	0	0.0050415	0.00352848	0	0	0	0	0.076639	0	0.112413	0.042686
ENSG00000005436	GCFC2	2.6818	3.26627	2.56478	1.63991	2.51165	3.1648	3.80818	4.14225	2.97245	0.281224	2.76939	3.32383	2.21373	1.76745	2.19997	2.45487	0.269229	1.8949	3.33512	2.61501	0.720109	1.62449	2.32233	1.83629	2.89078	2.73361	3.2637	1.37648	2.55172	2.02618	2.29173	0.20844	2.17016	3.7147	3.39252	2.80154	2.41542	3.16251	2.94281	0.240929	2.94015	1.87194	2.40605	0.534104	1.42893	1.66344	1.79676	1.76784
ENSG00000005448	WDR54	4.92284	8.02339	11.8039	15.9206	10.7611	4.77579	5.76964	4.95734	8.36683	1.45068	14.8658	13.9516	9.40902	10.7998	11.2591	12.0571	1.01755	12.9095	8.26186	10.5857	2.32381	1.94027	1.30961	1.70747	0.657239	0.475261	1.09496	0.729439	0.812644	0.82849	1.06171	0.166073	9.4559	10.0859	2.55091	2.08708	2.43585	1.88909	4.75079	1.59253	1.31199	1.0379	1.17495	0.137049	0.193336	2.17645	1.20249	1.78057
ENSG00000005469	CROT	22.6003	34.5989	27.7349	12.6437	11.4396	34.653	36.7638	39.2898	27.4655	3.84771	18.6804	44.6288	44.3914	14.5168	12.287	26.9009	7.26191	11.7155	0.449334	6.08244	5.6331	16.1626	6.23121	12.722	22.1773	6.71683	7.936	12.5609	12.6231	17.5468	12.7419	1.77032	49.3782	57.7479	55.1292	24.8489	26.4321	28.7228	40.3765	6.2498	3.54196	25.9581	14.75	11.2081	0.13662	6.37205	5.06611	6.47082
ENSG00000005471	ABCB4	0.126446	0.37694	0.115748	0.118598	0.163483	0.077034	0.096141	0.101712	0.147013	0.0340385	0.357341	0.708946	0.477262	0.190141	0.187827	0.384303	0.0977402	0.119435	0.066907	0.093171	0.026264	0.037561	0.183631	0.217698	0.103041	0.272364	0.124441	0.173139	0.132739	0.132241	0.152984	0.0227476	0.055859	0.321068	0.034046	0.025487	0.012964	0	0.074904	0.0498391	0.137757	0.066968	0.102362	0.0353945	0.392857	0.101865	0.363256	0.374433
ENSG00000005483	KMT2E	2.02808	1.249	1.72255	1.88619	2.10852	2.55265	2.48664	2.55855	2.07402	0.162397	1.59582	1.7593	1.98507	2.32301	1.90145	1.91293	0.121997	2.63812	2.31068	2.4744	0.163723	2.61259	2.58077	1.88691	2.35208	1.3791	1.1821	1.49229	2.00826	2.2891	1.97591	0.176382	2.9209	3.68404	3.23178	3.11679	1.49482	3.32974	2.96301	0.311321	2.41459	3.04207	2.72833	0.31374	1.68437	1.73308	1.79595	1.68735
ENSG00000005486	RHBDD2	18.6544	22.7887	22.0984	16.7053	22.4466	20.9841	20.5499	19.9996	20.5284	0.730325	23.9297	15.7461	24.3229	23.4489	24.251	22.3397	1.6556	22.5118	22.2769	22.3943	0.117423	21.2894	14.1058	16.9198	33.6442	21.2989	28.7616	21.4188	18.1314	21.1265	21.8551	1.99412	35.4874	23.3777	35.8287	45.3608	62.7498	39.5268	40.3886	5.35312	48.5882	41.0702	44.8292	3.75899	9.34491	13.5266	11.4641	14.9732
ENSG00000005513	SOX8	0.104725	0.083395	0	0.120533	0.038741	0	0	0	0.0434242	0.0183545	0	0.227751	0.013237	0.032632	0.035996	0.0619232	0.0419725	0.013196	0	0.006598	0.006598	0.34868	1.06364	0.212173	0	0	0.011599	0	0.040164	0	0.186251	0.117111	0.011231	0.102101	0	0	0.006693	0.020048	0.0233455	0.0160493	0	0	0	0	0	0.078368	0	0
ENSG00000005700	IBTK	1.71454	2.71479	4.47985	1.66432	3.59461	4.44082	5.25979	6.36191	3.77883	0.593021	1.53205	2.19357	2.56191	2.4004	3.12661	2.36291	0.259156	2.30534	3.97173	3.13854	0.833196	3.29664	2.20281	2.64505	4.64713	4.4429	2.78799	2.58823	3.72721	3.77373	3.34574	0.286517	3.45793	4.15986	12.8855	7.75517	3.67237	4.49792	6.07147	1.50536	3.95192	3.35436	3.65314	0.298781	2.60776	1.25041	4.20168	4.21197
ENSG00000005801	ZNF195	2.70106	4.04564	3.01429	3.06822	3.25835	3.26839	4.08976	4.83963	3.53567	0.25364	2.69267	4.73348	3.23138	3.40794	2.73128	3.35935	0.370535	2.8468	3.74364	3.29522	0.448419	2.70722	2.16264	2.27697	3.09758	1.87082	1.6352	1.44318	1.88031	1.58968	2.07373	0.182634	3.77467	4.53476	3.57823	3.81969	3.16368	5.08477	3.99263	0.284193	2.50443	1.54828	2.02636	0.478073	1.1856	3.01494	0.950552	1.23434
ENSG00000005810	MYCBP2	2.76531	2.47142	2.52794	2.28357	3.77329	5.99225	5.32095	5.95346	3.88602	0.574015	2.39376	3.37108	2.95105	2.89338	3.39519	3.00089	0.183734	3.66196	3.74021	3.70109	0.0391275	3.51332	2.61671	2.95919	4.53118	3.85076	4.15027	3.78724	2.73685	4.19912	3.59385	0.228415	3.269	3.09352	2.81544	4.59109	3.30512	1.32651	3.06678	0.428706	2.31076	2.21632	2.26354	0.047218	2.42566	2.32904	3.02318	2.79663
ENSG00000005812	FBXL3	5.99958	5.10926	3.87792	4.06155	4.23342	12.0127	9.7609	10.5342	6.9487	1.16367	3.83482	3.14838	4.65692	4.28597	3.85239	3.9557	0.252769	4.41152	6.51312	5.46232	1.0508	7.56652	7.08858	6.70669	8.52972	8.79523	7.56672	7.62089	9.54535	8.73169	8.01682	0.308595	6.28659	6.24547	10.0562	11.9666	9.0122	9.1512	8.78638	0.905825	8.0339	7.42623	7.73006	0.303834	4.39597	6.09734	4.65184	5.14582
ENSG00000005844	ITGAL	0.015328	0.040788	0.016789	0.052424	0.015771	0.00686	0	0	0.018495	0.0066655	0	0.029406	0.052026	0	0.009199	0.0181262	0.0100331	0.049439	0	0.0247195	0.0247195	0.032184	0.013222	0.02055	0.006659	0.006976	0.031278	0.006621	0.087957	0.081859	0.0319229	0.01055	0.010302	0.047554	0.071698	0	0.048073	0.00808	0.0309512	0.0117425	0.007795	0.073289	0.040542	0.032747	0	0.046683	0.013555	0
ENSG00000005882	PDK2	3.93583	5.48713	5.71346	3.85061	5.63717	5.757	6.17891	5.78189	5.29275	0.313234	4.79362	4.63466	5.66814	6.64974	6.75413	5.70006	0.445571	8.25762	7.69825	7.97794	0.279689	2.99315	2.23496	2.02781	4.4897	5.04054	6.31418	4.74557	3.62938	5.34587	4.09124	0.487714	6.30233	5.0758	3.6154	5.35989	6.90625	6.67831	5.65633	0.503797	7.40076	6.01534	6.70805	0.692707	7.24421	6.43242	5.22695	6.18914
ENSG00000005884	ITGA3	44.1794	39.8676	95.9576	35.1029	58.3643	55.4307	60.3942	60.7744	56.2589	6.65577	25.4667	16.167	28.7655	62.489	52.903	37.1582	8.76729	40.7599	45.1656	42.9628	2.20286	80.0695	24.6457	31.4749	58.4794	66.8296	54.0082	23.1754	20.2381	32.373	43.4771	7.25957	42.2852	46.4357	144.661	68.3414	55.2742	68.6628	70.9434	15.3988	63.9279	65.4934	64.7107	0.782747	15.4498	26.699	22.7595	43.0502
ENSG00000005889	ZFX	1.95206	1.6882	1.56461	1.33035	1.92937	3.10996	3.46605	3.46055	2.31264	0.312681	1.1439	1.34782	1.11734	2.05359	2.11055	1.55464	0.219169	2.21056	4.7481	3.47933	1.26877	2.46593	1.74543	1.61956	3.34901	2.81264	2.38255	2.17618	3.21926	2.95909	2.52552	0.2043	2.37605	3.10005	3.72485	4.80308	5.00502	4.3262	3.88921	0.416758	3.74632	3.29955	3.52293	0.223389	1.13755	1.37677	1.99439	3.1537
ENSG00000005893	LAMP2	12.0125	15.7527	14.6485	12.0695	15.5257	29.8882	34.5305	34.422	21.1062	3.53682	11.7977	17.7134	17.0736	15.4474	15.6132	15.529	1.02698	20.5732	27.0853	23.8292	3.25606	12.8179	13.4402	11.2588	22.0183	18.9416	17.7009	18.5492	20.4818	21.6492	17.4287	1.32838	15.5518	20.2833	35.3531	39.0247	24.0651	20.6546	25.8221	3.79076	32.2473	25.2846	28.766	3.48132	18.0962	17.3592	25.2774	25.0908
ENSG00000005961	ITGA2B	1.20499	1.08434	1.10365	0.784936	1.86342	0.235259	0.47476	0.574132	0.915684	0.181108	0.943305	2.8257	1.90688	1.94407	1.99583	1.92316	0.298386	2.74806	1.35728	2.05267	0.695393	0.589734	0.836659	0.554675	0.173553	0.23062	0.172493	0.15365	0.229354	0.326946	0.363076	0.0803807	1.50317	1.39573	0.235045	0.079021	0.128889	0.266257	0.601351	0.269989	0.158593	0.120086	0.13934	0.0192535	0.196321	0.202327	0.167853	0.121249
ENSG00000005981	ASB4	0.01143	0	0	0	0	0	0	0	0.00142875	0.00142875	0	0	0	0	0	0	0	0	0.008462	0.004231	0.004231	0	0	0	0	0	0	0	0	0	0	0	0	0	0	0	0	0	0	0	0	0	0	0	0	0	0	0
ENSG00000006007	GDE1	50.5847	53.2558	30.6115	31.0447	30.8668	39.6265	38.9002	37.6444	39.0668	3.10368	38.0434	37.7244	52.4622	32.7725	30.0686	38.2142	3.86806	28.961	29.9446	29.4528	0.491766	30.3567	35.4728	27.7744	35.6867	34.1802	30.6527	34.3935	31.4016	31.8415	32.4178	0.892235	30.2309	30.11	50.226	33.7247	26.4956	22.2761	32.1772	3.94346	28.5371	34.3634	31.4502	2.91315	38.656	83.6502	30.3029	32.5
ENSG00000006015	REX1BD	52.794	31.1585	38.9993	26.7519	30.7828	26.7162	23.4922	23.8743	31.8211	3.47744	40.3786	35.1874	33.3946	32.794	32.5406	34.8591	1.4553	37.1688	22.4259	29.7973	7.37149	46.182	35.3862	42.4846	35.5784	40.6793	87.7428	32.4678	34.7282	31.3802	42.9588	5.8275	46.5905	40.6612	31.0001	23.6751	55.8088	86.9337	47.4449	9.14969	42.5599	27.3323	34.9461	7.6138	56.4309	47.1092	33.6497	39.3843
ENSG00000006016	CRLF1	17.8497	7.08499	5.97009	6.14222	3.43495	3.70309	12.9957	5.50713	7.83598	1.77122	6.57553	17.9523	10.4084	12.6051	8.31794	11.1719	1.97335	10.5369	20.4696	15.5033	4.96636	3.0607	1.91379	0.600113	1.17149	2.8219	2.50574	1.21924	1.48079	1.1134	1.76524	0.285753	1.94971	4.15117	1.64007	1.52315	1.65016	3.15248	2.34446	0.436871	3.87799	2.91392	3.39595	0.482031	2.34738	2.92016	2.29858	2.45707
ENSG00000006025	OSBPL7	0.064029	0.412265	0.627049	0.402927	0.335306	0.338894	0.594827	0.576997	0.419037	0.0653141	0.047195	0.050761	0.117243	0.291524	0.263666	0.154078	0.0521326	0.127133	0.383072	0.255103	0.12797	0.542816	0.128093	0.512553	0.387316	0.478122	0.359905	0.209677	0.303901	1.07981	0.444688	0.0916283	0.471985	0.286306	1.69019	0.688752	0.35051	0.264815	0.625427	0.222254	0.724239	0.364173	0.544206	0.180033	0.075906	0.379997	0.331158	0.521484
ENSG00000006042	TMEM98	5.73243	7.02771	8.8907	8.51471	5.85999	6.37905	6.26249	8.13318	7.10003	0.441381	11.8326	7.94021	12.0797	5.13979	6.26591	8.65165	1.42129	8.49883	5.5812	7.04001	1.45882	0.941453	0.868162	1.36652	0.331742	0.511837	0.810482	0.241474	0.671041	0.529917	0.696959	0.115107	5.62818	3.78432	1.18453	0.788683	1.70721	2.17636	2.54488	0.74867	0.335228	0.499143	0.417185	0.0819575	0.281943	0.562814	0.28761	0.798014
ENSG00000006047	YBX2	1.38955	2.85512	1.07497	1.11095	3.27726	0.222144	0.881551	0.870703	1.46028	0.371724	1.25682	2.37744	1.90681	1.72094	2.18674	1.88975	0.19435	1.88301	1.19714	1.54007	0.34294	0.919452	1.90812	0.488596	0.173937	0.32438	0.172979	0.423258	0.417322	0.303293	0.570149	0.182958	0.674354	0.71065	0.367487	0.083201	0.087075	0.430926	0.392282	0.111312	0.27359	0.22905	0.25132	0.02227	0.247485	1.49753	0.109571	0.472718
ENSG00000006059	KRT33A	0.03357	0.080751	0.081088	0.041245	0	0.062449	0	0	0.0373879	0.012422	0	0	0	0	0	0	0	0	0	0	0	0	0	0.053043	0.136182	0.046752	0	0.040012	0	0.078473	0.0393847	0.0155203	0.020794	0	0.020986	0	0.019698	0.0522	0.0189463	0.00781424	0.215325	0.096668	0.155996	0.0593285	0	0	0	0.017139
ENSG00000006062	MAP3K14	0.626975	0.792558	2.30717	0.725145	1.85801	0.468842	0.778896	0.777607	1.0419	0.234103	0.863348	1.04346	1.34044	1.5616	1.94915	1.3516	0.191655	1.75782	1.27094	1.51438	0.243439	1.74756	1.10704	1.43955	1.6756	1.35635	1.14936	1.36224	1.49973	1.14481	1.38692	0.076723	1.5934	1.63104	2.13248	1.22942	1.28174	1.51548	1.56392	0.131972	1.63552	1.19135	1.41343	0.222087	0.353461	0.491314	0.758666	0.726373
ENSG00000006071	ABCC8	0	0	0	0	0	0	0	0	0	0	0	0	0.002968	0	0	0.0005936	0.0005936	0	0	0	0	0	0.022088	0	0	0.004948	0	0	0.006585	0	0.00373567	0.00244418	0	0	0.004698	0	0	0	0.000783	0.000783	0	0.015225	0.0076125	0.0076125	0	0	0.012746	0.012407
ENSG00000006116	CACNG3	0	0	0	0	0	0	0	0	0	0	0	0	0	0	0	0	0	0	0	0	0	0	0	0	0	0	0	0	0	0	0	0	0	0	0	0	0	0	0	0	0	0	0	0	0	0	0	0
ENSG00000006118	TMEM132A	44.7451	40.0992	27.9133	35.5302	29.6683	49.2202	40.6116	44.108	38.987	2.63692	36.8038	33.8234	37.9115	31.3912	29.1561	33.8172	1.6324	53.0223	45.9151	49.4687	3.55357	30.672	41.3955	51.148	40.1672	61.3644	68.5408	44.4988	36.6161	47.9043	46.923	3.99148	77.6967	67.1958	55.5743	42.9971	76.1715	60.7214	63.3928	5.37466	69.1381	51.2779	60.208	8.9301	22.1401	20.7644	20.5021	15.4566
ENSG00000006125	AP2B1	18.8322	30.5559	28.3372	25.0855	32.1313	24.0927	25.986	28.7364	26.7196	1.48209	28.9081	27.9664	31.4774	29.331	31.5986	29.8563	0.721462	22.9476	25.7183	24.333	1.38537	20.0557	19.5207	20.6871	16.8043	14.9191	13.5631	18.9722	18.6887	18.389	17.9555	0.798602	34.5988	35.987	23.024	23.757	16.6058	16.9829	25.1592	3.42969	20.4197	22.8615	21.6406	1.22091	10.0776	11.4925	14.2691	17.5629
ENSG00000006128	TAC1	0.030372	0.129833	0.018938	0	0	0	0	0	0.0223929	0.0158825	0.1002	0	0.418136	0	0.071189	0.117905	0.0776008	0	0.084204	0.042102	0.042102	0.044035	0.020604	0.109312	0.070006	0	0	0	0	0.033727	0.0308538	0.0127929	0.032293	0.035853	0.291178	0	0	0	0.0598873	0.0467597	0.251256	0	0.125628	0.125628	0	0	0.105354	0.235361
ENSG00000006194	ZNF263	10.2843	7.07231	7.57172	8.57163	7.19058	9.28663	9.66085	10.5154	8.76917	0.486456	8.92306	11.4913	8.9356	8.1784	7.71573	9.04881	0.653026	9.59912	11.2441	10.4216	0.822515	6.73308	5.81368	5.9992	8.35582	8.86042	7.35067	6.28757	5.10787	6.23271	6.749	0.408453	6.20668	8.93638	10.0155	10.7495	8.49777	5.67082	8.3461	0.830033	10.3495	7.55509	8.9523	1.39721	5.97607	8.33054	6.00266	9.28286
ENSG00000006210	CX3CL1	1.02798	0.59176	0.333032	0.24307	0.644523	0.119517	0.220853	0.162534	0.417909	0.110569	0.015126	0.426945	0.333409	0.252114	0.165657	0.23865	0.0706776	0.027112	0.060093	0.0436025	0.0164905	0.241598	0.188372	0.227993	0.158807	0.055404	0	0.092508	0.048618	0.114914	0.125357	0.0280923	0.074992	0.154931	0.096796	0.031844	0.026503	0.057512	0.073763	0.0194723	0.061371	0.069553	0.065462	0.004091	0.121134	0.728287	0.081115	0.201481
ENSG00000006282	SPATA20	6.97055	6.78141	8.78506	4.9246	6.73475	6.51128	6.04484	6.03388	6.5983	0.387445	2.90925	2.56573	4.8011	6.84591	6.46299	4.71699	0.879879	5.3947	5.24962	5.32216	0.0725395	15.0837	10.6226	14.1692	11.4766	14.0031	11.754	9.74414	10.5129	10.498	11.9849	0.645634	9.42351	7.45875	16.6534	9.15239	11.139	18.6876	12.0858	1.84793	11.9294	9.26439	10.5969	1.33249	3.95007	5.99403	4.2093	8.06737
ENSG00000006283	CACNA1G	0.102149	0.064379	0.016517	0.060911	0.10524	0.014797	0	0	0.0454991	0.0154082	0.018228	0.047695	0.057679	0.067999	0.083175	0.0549552	0.0108984	0.015006	0.008028	0.011517	0.003489	1.74366	0.271114	1.32158	0.176476	0.170744	0.097111	0.1535	0.085993	0.130552	0.461192	0.206286	0.008884	0	0.00324	0	0.001693	0.008691	0.00375133	0.00166721	0	0.003809	0.0019045	0.0019045	0.058124	0.060388	0.047743	0.015445
ENSG00000006327	TNFRSF12A	58.2465	77.1897	99.2191	46.2838	62.2418	63.7707	65.9431	53.6516	65.8183	5.74593	64.1431	81.0874	84.0077	68.2025	66.9513	72.8784	4.02833	51.9594	48.1726	50.066	1.89338	74.9022	42.0874	55.3229	41.7643	33.7764	56.4687	45.4232	40.2578	54.0656	49.3409	4.10355	78.97	85.3742	180.962	60.8851	91.55	61.8129	93.2591	18.2557	139.148	119.358	129.253	9.89477	80.6194	80.1021	77.9563	106.319
ENSG00000006377	DLX6	2.91006	2.19286	0.077524	1.88768	0.144138	0.947666	0.087473	0.050081	1.03719	0.404648	1.00077	1.67721	1.18151	0.150404	0.302336	0.862446	0.283328	0.594298	0.165832	0.380065	0.214233	20.5282	46.9248	31.9752	1.49308	1.73702	1.30937	9.14635	13.6488	3.02476	14.4209	5.34916	2.45108	2.80382	1.40462	0.868342	0.712099	0.18109	1.40351	0.420993	0.150571	0.053098	0.101835	0.0487365	1.57584	3.18396	0.506153	1.57451
ENSG00000006432	MAP3K9	1.22619	1.83175	1.36839	1.3888	1.65312	1.73663	1.58087	1.63356	1.55241	0.0727713	0.998622	1.81039	1.96711	1.82058	2.02049	1.72344	0.185738	3.21044	1.92861	2.56953	0.640916	1.84532	1.13534	0.538106	1.19598	1.18896	0.775456	1.84793	1.73776	1.75159	1.33516	0.16193	0.981319	2.27619	1.9858	1.02204	0.679707	0.599229	1.25738	0.286765	1.39888	1.52039	1.45964	0.060753	2.23245	2.2209	2.10038	1.6987
ENSG00000006451	RALA	11.3075	11.4992	10.9739	8.32512	9.42087	11.4928	11.2442	11.5001	10.7205	0.420893	10.3912	11.3972	12.634	9.7443	10.5985	10.953	0.496243	7.82685	9.51849	8.67267	0.845819	7.70054	9.70786	8.06101	7.43443	6.21232	6.23311	6.43671	7.87701	6.79811	7.38457	0.375323	9.25792	10.7085	13.764	11.8471	8.51823	10.0695	10.6942	0.773326	9.10606	8.90289	9.00448	0.101586	5.13877	8.10534	5.86511	6.02133
ENSG00000006453	BAIAP2L1	24.8444	23.0206	15.1631	15.87	17.2264	11.8464	12.2305	12.6314	16.6041	1.7404	20.7722	28.0894	29.2381	17.9302	18.4714	22.9003	2.4077	17.276	13.844	15.56	1.716	23.89	26.6233	26.4619	21.2794	24.4977	17.2989	26.246	31.9594	22.4517	24.5231	1.36341	19.6477	19.0925	18.8342	14.087	14.4292	19.6812	17.6286	1.07495	12.9346	13.4562	13.1954	0.260828	6.63805	12.4786	8.64982	10.3308
ENSG00000006459	KDM7A	0.973107	0.515928	0.217331	0.257133	0.393551	0.637132	0.770473	0.631942	0.549575	0.0910269	0.291491	0.362093	0.498704	0.402356	0.26023	0.362975	0.042214	0.205512	0.424855	0.315184	0.109671	1.06624	1.22203	0.709662	0.496314	0.743641	0.490693	0.352379	0.479255	0.548416	0.678736	0.097355	0.60091	0.759785	1.01896	0.380172	0.313327	0.411131	0.580714	0.110303	0.330311	0.337412	0.333862	0.0035505	1.30881	2.13	1.31839	0.801672
ENSG00000006468	ETV1	0.054044	0.099111	0.086627	0.026433	0.072015	0.063838	0.149145	0.147475	0.087336	0.0153417	0.178822	0	0.03748	0.065214	0.050465	0.0663962	0.0301159	0.047156	0.196915	0.122036	0.0748795	0.020343	0.033602	0.014959	0	0.012989	0	0	0.076538	0.018411	0.0196491	0.00804299	0.010027	0.021381	0.016096	0.0838	0	0.024405	0.0259515	0.0121022	0	0	0	0	0.004818	0	0	0.003425
ENSG00000006530	AGK	4.8904	5.91442	5.06271	3.7334	4.86733	5.62968	6.59779	6.88245	5.44727	0.362693	4.06794	5.12118	5.30315	4.60976	4.94985	4.81038	0.217984	4.79923	5.83541	5.31732	0.518091	3.75107	4.451	4.96088	4.49501	3.46545	2.92495	3.83422	4.06515	4.11231	4.00667	0.201354	4.87593	4.7397	5.5586	4.90368	3.01666	3.46418	4.42646	0.396784	3.72123	3.43686	3.57905	0.142186	3.56503	3.94938	4.0812	5.79916
ENSG00000006534	ALDH3B1	1.87162	2.51265	1.93343	4.42097	2.54868	2.14249	1.40064	1.87123	2.33771	0.3254	1.08294	0.263817	0.712448	1.79584	2.07015	1.18504	0.334584	2.59774	2.08432	2.34103	0.256707	11.1555	16.4988	15.1522	9.1971	7.26705	7.86914	13.1351	13.8499	12.8302	11.8839	1.07683	2.5053	3.18068	3.43457	6.73963	7.50671	7.00487	5.06196	0.918158	16.2424	10.3515	13.297	2.94546	0.255954	0.64545	0.756343	1.42649
ENSG00000006555	TTC22	0.163245	0.064249	0.0223	0.241793	0.053396	0.039985	0.119177	0.080128	0.0980341	0.0260241	0.061914	0.107212	0.115114	0.037926	0.051979	0.074829	0.015366	0.120663	0.057543	0.089103	0.03156	0.338353	0.034045	0	0.022154	0.122655	0.09675	0	0.020889	0.023774	0.07318	0.0360056	0.117026	0.036802	0.45362	0.210958	0.232872	0.144217	0.199249	0.0583525	0.012968	0.055336	0.034152	0.021184	0.355701	0.059824	0.075179	0.099375
ENSG00000006576	PHTF2	2.9882	3.76155	3.97218	2.03925	4.40341	4.60342	5.03536	5.82893	4.07904	0.418751	2.22343	3.2782	3.8029	3.77539	3.97924	3.41183	0.319158	3.0033	4.06717	3.53523	0.531933	2.67379	2.93102	2.6596	6.13999	4.29164	3.40017	4.52398	5.09557	6.10627	4.20245	0.460449	3.09674	4.13739	3.92834	6.71973	4.12352	5.93043	4.65603	0.559655	3.89564	2.84571	3.37067	0.524968	3.30276	4.3651	4.01597	3.50492
ENSG00000006606	CCL26	0	0.066648	0.163668	0	0.449733	0	0	0	0.0850061	0.0560103	0.111484	0.164888	0.375341	0.93628	0.70566	0.458731	0.158573	0	0	0	0	0	0	0	0	0	0	0	0	0	0	0	0	0	0.039657	0	0	0	0.0066095	0.0066095	0	0.176545	0.0882725	0.0882725	0.092748	0	0	0.060947
ENSG00000006607	FARP2	4.80444	2.66403	3.86177	3.77222	5.42584	5.3645	5.93978	5.4392	4.65897	0.395463	3.96368	4.89053	5.2095	4.80617	4.50865	4.67571	0.210119	5.36734	6.73631	6.05183	0.684482	4.24259	4.1756	2.176	3.9047	3.40026	2.49324	4.21103	5.11454	4.88657	3.84495	0.331498	4.37217	4.51205	4.9669	3.48889	3.07223	2.11031	3.75376	0.434539	3.22952	3.56311	3.39631	0.166793	2.39159	3.66436	1.99398	1.67993
ENSG00000006611	USH1C	7.25248	6.23905	0.216487	4.9017	1.10195	1.00597	2.35882	1.41266	3.06114	0.948862	3.67669	4.92074	6.34346	1.05211	1.17067	3.43273	1.03755	3.12988	1.65818	2.39403	0.73585	0.592206	0.553396	0.119919	0	0.002984	0	0.007207	0.002158	0.002913	0.142309	0.0824236	0.846529	1.79183	0.99922	0.097376	0.039908	0.030938	0.6343	0.290041	0.010235	0	0.0051175	0.0051175	0.549267	0.585353	0.036806	0.035553
ENSG00000006625	GGCT	33.6661	33.8169	36.8936	29.7371	38.1566	40.9555	39.6037	45.9571	37.3483	1.778	30.8585	32.6331	34.8329	40.4349	38.1672	35.3853	1.75512	40.4745	39.0247	39.7496	0.724903	14.4656	17.1216	19.1852	18.051	14.9707	16.7177	12.805	14.078	15.1975	15.8436	0.685818	29.4035	25.2834	21.3038	34.721	31.7079	59.2792	33.6165	5.48401	23.5447	15.7521	19.6484	3.8963	11.4334	18.2916	13.8179	17.5624
ENSG00000006634	DBF4	1.73796	3.43156	2.60836	3.28356	3.7784	4.54613	4.39945	5.19893	3.62305	0.394096	5.31135	5.12744	6.05596	3.42723	4.55289	4.89498	0.438555	2.3982	5.26157	3.82989	1.43169	2.43735	2.72761	3.67736	2.55496	1.08461	1.52837	1.42123	2.87105	2.33439	2.29299	0.27222	3.71186	4.16598	2.4435	3.37986	1.7053	3.52253	3.15484	0.370841	2.44676	1.64873	2.04775	0.399017	1.24023	2.38418	1.5004	2.01062
ENSG00000006638	TBXA2R	2.72453	1.74982	1.9478	1.49152	2.37202	1.67243	2.30376	2.03258	2.03681	0.144975	2.48715	2.90132	3.15264	3.22661	3.29754	3.01305	0.147493	2.2697	2.82714	2.54842	0.278719	0.559977	0.52591	0.240525	0.753041	1.35755	1.49434	0.839748	0.542906	0.902868	0.801874	0.135357	0.936821	0.849838	0.672898	0.433462	0.861141	1.60504	0.893199	0.160355	1.24295	0.891997	1.06747	0.175475	0.493373	0.352177	0.554501	0.257233
ENSG00000006652	IFRD1	22.8692	14.0673	8.68429	3.71104	10.6891	14.6048	15.3002	8.82244	12.3435	2.02952	3.81131	16.9414	13.5232	9.65749	7.29226	10.2451	2.30265	6.51395	8.40976	7.46186	0.947907	10.9551	17.6154	10.119	17.0882	25.2467	14.0721	16.1998	18.8368	21.4864	16.8466	1.60202	3.79173	5.41427	11.3661	11.8133	11.2654	10.6388	9.04827	1.42946	9.83521	8.80577	9.32049	0.51472	12.7948	19.9803	29.8666	19.8701
ENSG00000006659	LGALS14	0	0	0	0.031369	0	0	0	0	0.00392113	0.00392113	0	0.052353	0.036058	0	0	0.0176822	0.0111304	0	0	0	0	0	0.030166	0	1.62578	6.62151	2.36626	1.52673	2.51743	1.98472	1.85251	0.685251	0	0	0	0	0	0	0	0	0.052221	0	0.0261105	0.0261105	1.74604	0	46.53	99.4436
ENSG00000006695	COX10	4.78193	7.5556	5.91885	7.2549	6.57784	5.26542	6.02602	6.08546	6.18325	0.329984	6.67378	6.57221	7.28521	6.69156	6.75241	6.79503	0.125928	5.00653	6.5606	5.78356	0.777038	4.56963	4.86095	4.36182	3.52788	3.11243	2.44414	3.50039	4.32708	3.79165	3.83289	0.257571	6.11383	5.21809	4.51147	4.09111	3.47146	3.70524	4.51853	0.407221	3.46603	3.90357	3.6848	0.218772	2.64799	3.76408	3.54977	4.4259
ENSG00000006704	GTF2IRD1	8.12479	5.99562	9.66399	7.38326	10.0247	7.84789	7.75716	7.96311	8.09506	0.449065	7.35665	9.12611	8.4423	10.4978	10.6712	9.21881	0.625479	10.0084	10.0043	10.0063	0.002058	4.19402	3.67282	2.14015	4.48328	4.94375	4.08845	3.56878	2.97954	4.94657	3.89082	0.306227	5.60339	7.49392	4.62761	5.63794	4.72654	5.93756	5.67116	0.423495	6.09783	5.6722	5.88501	0.212813	3.84544	3.90653	4.9275	5.85829
ENSG00000006712	PAF1	33.9757	32.6699	37.977	34.7401	35.6493	25.5643	24.7225	23.2837	31.0728	2.0017	37.1125	31.757	33.8202	38.1769	38.8805	35.9494	1.36044	31.4771	28.2593	29.8682	1.60894	29.6742	23.1872	25.0657	26.3612	27.2838	27.2751	29.4513	24.1695	28.1412	26.7343	0.751683	37.1102	30.9877	37.0549	30.6911	38.2984	47.3205	36.9105	2.47734	28.5381	30.4672	29.5026	0.964553	21.8746	17.4799	23.3342	29.3852
ENSG00000006715	VPS41	7.3443	5.88348	6.25177	4.22201	5.78733	9.09353	9.52259	9.15902	7.158	0.685575	3.91207	6.45427	6.73152	5.46273	4.81541	5.4752	0.520374	5.83969	7.63512	6.7374	0.897715	4.96417	4.76603	5.01382	7.36686	9.28429	6.96143	5.70814	6.82686	7.41237	6.47822	0.497952	6.21245	6.48249	8.8984	7.66269	6.20144	6.99451	7.07533	0.429527	5.69311	4.70629	5.1997	0.493411	8.16128	11.5636	11.507	11.6911
ENSG00000006740	ARHGAP44	3.24247	4.77262	7.06295	3.3414	5.5938	4.86458	6.10352	6.0641	5.13068	0.476815	3.63951	2.78102	4.87413	5.32849	5.64591	4.45381	0.539636	5.52667	7.45647	6.49157	0.964899	4.41796	1.46039	2.49045	5.39206	5.30034	3.59847	3.13136	2.32025	4.36571	3.60856	0.456797	5.05711	3.82754	7.86206	7.48478	6.11698	3.54945	5.64966	0.743032	6.15374	4.61421	5.38398	0.769769	1.95334	1.881	3.81709	3.72441
ENSG00000006744	ELAC2	33.8843	39.9715	42.1688	31.851	39.3039	31.2149	30.9325	29.1718	34.8123	1.74413	36.6307	36.4597	41.0312	45.1162	40.6195	39.9715	1.60475	31.2085	33.7298	32.4692	1.26065	26.6844	25.3193	33.5304	21.1056	19.0058	21.8487	20.3202	20.117	21.347	23.2532	1.52916	36.3233	32.687	30.1922	23.7287	25.672	25.6577	29.0435	1.98886	22.805	20.7864	21.7957	1.00931	13.7786	17.891	14.2092	17.6031
ENSG00000006747	SCIN	10.1594	11.1802	0.208387	7.55565	0.296929	3.44499	1.78246	2.69967	4.66597	1.54454	4.29546	6.95508	17.4472	0.44551	0.42016	5.91268	3.13691	0.73693	2.62458	1.68076	0.943826	11.8658	7.73932	7.98785	1.1675	2.3001	1.19567	7.69064	2.2525	2.05276	4.9169	1.30933	25.9148	13.0948	17.687	0.027716	0.26275	0.053529	9.50676	4.52283	3.73433	0.773256	2.25379	1.48054	11.1546	9.13063	12.2918	18.2538
ENSG00000006756	ARSD	3.80146	3.23656	4.59895	3.72048	4.14311	4.64618	4.68992	4.50087	4.16719	0.189001	3.28239	2.2824	3.23158	3.84641	4.06919	3.34239	0.309978	3.9194	2.89179	3.4056	0.513807	7.99339	7.67543	7.27012	10.4917	9.83516	12.9029	11.2855	12.6725	12.5445	10.2968	0.745864	7.51333	12.6995	11.4525	12.3583	13.5812	17.1977	12.4671	1.28134	10.9559	10.4135	10.6847	0.27122	3.79972	5.51456	6.78868	15.1553
ENSG00000006757	PNPLA4	2.56429	3.70477	3.13074	4.07217	2.97827	2.23418	2.84844	2.59469	3.01594	0.216521	5.20836	5.09598	5.42923	3.43103	5.36718	4.90636	0.373463	3.00354	2.72367	2.8636	0.139933	1.17715	1.18827	1.13494	1.45327	0.478902	0.662377	1.70297	1.09695	1.54546	1.16003	0.131583	2.75347	3.03474	2.3893	2.59122	1.51612	1.20248	2.24789	0.296703	2.2607	1.78931	2.025	0.235693	1.14689	1.16524	1.19506	1.94274
ENSG00000006788	MYH13	0	0	0	0	0	0	0	0	0	0	0	0	0.012367	0	0	0.0024734	0.0024734	0	0	0	0	0	0.004597	0	0	0	0	0	0	0	0.000510778	0.000510778	0	0	0	0	0	0	0	0	0	0	0	0	0	0	0	0.003855
ENSG00000006831	ADIPOR2	16.8727	17.3565	15.977	13.5913	16.4946	18.1489	19.0725	18.4467	16.995	0.609051	20.4815	16.9852	26.124	15.6886	16.2625	19.1084	1.94173	15.5363	16.9725	16.2544	0.718089	21.266	23.3893	20.3147	19.8213	18.0259	15.034	19.0576	20.0314	20.8725	19.757	0.771881	25.6804	19.3513	28.7312	21.438	14.9422	12.7123	20.4759	2.50547	16.5281	17.9315	17.2298	0.701723	20.9451	20.8254	23.5703	21.4618
ENSG00000006837	CDKL3	0.25726	0.202929	0.229963	0.028473	0.133201	0.013513	0.029673	0.133165	0.128522	0.0341874	0.057943	0.51004	0.251879	0.381357	0.209226	0.282089	0.0769022	0.171804	0.127836	0.14982	0.021984	0.086267	0.274209	0.180101	0	0.050235	0	0.029435	0.006831	0.013969	0.0712274	0.0318505	0.055268	0.177885	0.087905	0.176488	0.105505	0.058684	0.110289	0.022484	0	0.106879	0.0534395	0.0534395	0	0.212583	0.199026	0.138155
ENSG00000007001	UPP2	0	0	0	0	0.003655	0	0	0	0.000456875	0.000456875	0	0	0	0	0.003927	0.0007854	0.0007854	0	0	0	0	0	0	0.020609	0	0.005329	0.001769	0	0	0	0.00307856	0.00226985	0	0	0	0	0	0	0	0	0	0	0	0	0	0	0	0
ENSG00000007038	PRSS21	7.6275	10.5682	2.41432	12.0535	8.17191	0.730037	0.850148	1.43807	5.4817	1.6404	8.07466	1.2719	6.50744	0.79343	1.30869	3.59122	1.53334	1.38718	0.974042	1.18061	0.20657	13.2042	28.4446	20.6995	2.0303	2.24094	3.19822	4.40193	3.71189	3.41163	9.03814	3.20783	5.4199	1.53561	0.912992	0.428419	0.587579	0.764491	1.60817	0.778097	0.20372	0.287055	0.245388	0.0416675	0.376358	0.31438	0.387593	0.258598
ENSG00000007047	MARK4	12.1981	14.2514	8.76092	14.8061	12.1749	9.56399	10.6175	10.3972	11.5963	0.763159	12.2684	12.2022	12.1165	13.645	12.6633	12.5791	0.282481	13.3132	11.8299	12.5715	0.741611	5.38227	3.37142	3.32167	4.00802	3.02344	3.35887	2.3933	2.271	3.2896	3.37996	0.3061	6.19682	6.3119	5.71322	3.93462	5.15168	4.47779	5.29767	0.389924	4.84166	5.18338	5.01252	0.170861	3.62651	3.68561	2.53357	3.17187
ENSG00000007062	PROM1	3.61031	7.30514	0.566287	2.27436	1.47186	2.34474	3.30202	3.77536	3.08126	0.716644	10.9904	6.7869	14.6101	1.26834	1.01623	6.9344	2.66944	1.4933	4.20303	2.84817	1.35487	0.350046	0.12103	0.367934	0.153795	0.13761	0.165451	0.047136	0.025266	0.081648	0.161102	0.0405623	2.1014	1.0218	3.62355	0.33989	0.185572	0.034273	1.21775	0.572822	0.121758	0.060809	0.0912835	0.0304745	0.479005	0.444449	0.128147	0.099681
ENSG00000007080	CCDC124	120.602	155.673	145.902	167.964	136.53	97.4382	87.9137	84.7753	124.6	11.2819	195.562	165.424	139.102	139.672	135.882	155.128	11.4172	106.814	94.5801	100.697	6.11687	118.399	84.7399	107.91	76.5913	47.8124	74.2005	76.6897	65.7498	63.1348	79.4696	7.31541	104.593	80.231	77.6744	60.7058	69.4596	55.6682	74.7219	7.11458	65.2785	56.6672	60.9728	4.30565	101.07	80.123	75.5675	72.1001
ENSG00000007129	CEACAM21	0.021085	0.122722	0.027422	0.041174	0.052139	0	0	0	0.0330677	0.0145916	0.247536	0.023628	0.203174	0.018534	0	0.0985744	0.0523789	0	0	0	0	0	0	0	0	0	0	0	0	0	0	0	0	0	0.023509	0	0	0	0.00391817	0.00391817	0	0	0	0	0	0.093583	0	0
ENSG00000007168	PAFAH1B1	16.3072	13.828	13.4347	11.2317	13.0096	16.0572	15.9464	16.8529	14.5834	0.703982	12.4743	13.3101	15.0603	12.8751	12.4601	13.236	0.481988	12.0896	14.0417	13.0656	0.976048	16.2861	15.9601	14.3199	16.6238	20.0368	17.1842	15.8754	18.0342	17.6486	16.8855	0.537593	15.2498	15.6354	25.2094	22.0133	19.5038	25.0653	20.4462	1.80291	16.6849	15.7987	16.2418	0.443108	11.1859	14.3324	12.8723	16.2728
ENSG00000007171	NOS2	24.5441	6.53375	4.68176	5.15532	12.528	9.85317	4.99634	2.74068	8.87914	2.49784	4.55576	3.8604	6.41837	4.43545	3.08236	4.47047	0.552352	1.68518	1.32635	1.50576	0.179414	15.3202	38.1444	33.7821	4.55993	4.9812	6.06974	14.705	17.1686	7.49574	15.803	4.13816	0.80002	0.38781	0.346298	0.071946	0.220942	0.270577	0.349599	0.100704	0.157933	0.367463	0.262698	0.104765	5.24535	9.86063	1.53001	0.443604
ENSG00000007174	DNAH9	0.004835	0	0	0	0	0	0	0	0.000604375	0.000604375	0	0	0	0	0	0	0	0	0	0	0	0	0	0	0	0.006258	0	0	0	0	0.000695333	0.000695333	0	0	0	0	0.002093	0	0.000348833	0.000348833	0	0	0	0	0	0	0	0
ENSG00000007202	KIAA0100	24.0202	24.4141	21.0501	24.2821	24.2193	26.0647	24.0304	23.6181	23.9624	0.489169	17.47	19.3976	20.2123	22.0882	23.164	20.4664	1.0023	21.9184	25.0139	23.4662	1.54774	32.5429	34.7701	29.9092	27.9166	33.6395	26.7476	32.8494	27.0039	34.7114	31.1212	1.08891	27.8973	28.2612	58.7474	18.9923	16.8264	13.2516	27.3294	6.74855	18.6493	21.9464	20.2979	1.64856	54.3805	45.8999	49.901	35.7289
ENSG00000007216	SLC13A2	0	0	0	0	0	0.005879	0	0.02865	0.00431612	0.00355154	0	0	0	0	0	0	0	0	0	0	0	0	0	0	0	0	0	0	0	0.014721	0.00163567	0.00163567	0	0	0.052332	0	0	0	0.008722	0.008722	0	0	0	0	0	0	0.005544	0
ENSG00000007237	GAS7	3.01737	3.74346	2.6179	2.50803	2.74354	1.64744	1.95385	2.06988	2.53768	0.234746	2.22176	3.40745	3.19441	3.30112	2.92926	3.0108	0.212669	2.95168	2.44901	2.70034	0.251334	2.18336	1.05553	1.03014	1.39446	0.787826	1.27929	0.570299	0.37914	0.862626	1.0603	0.176352	3.69075	4.53042	5.29705	2.44021	1.58615	1.07322	3.10297	0.684519	2.15681	2.38549	2.27115	0.114338	1.18597	2.58334	1.56505	0.921897
ENSG00000007255	TRAPPC6A	29.1626	23.1375	15.8508	22.8157	20.1178	16.924	12.3343	11.3088	18.9564	2.12974	12.9769	19.0766	11.1845	22.8564	21.0181	17.4225	2.27889	31.6507	13.1393	22.395	9.25566	17.2686	22.1642	21.313	11.6188	10.4609	18.2774	17.1183	16.0845	13.2429	16.3943	1.34556	18.7895	27.7827	8.06654	14.1504	23.7343	34.4011	21.1541	3.8816	30.3337	26.2976	28.3157	2.01805	7.36586	23.4381	16.6158	30.4998
ENSG00000007264	MATK	0.084889	0.063978	0	0.297983	0.008937	0	0.044091	0	0.0624847	0.0355775	0.102331	0.071858	0	0	0.051189	0.0450756	0.0201202	0	0.044635	0.0223175	0.0223175	0.162948	0.204363	0	0.157706	0.04334	0.178253	0	0	0.048338	0.0883276	0.0286164	0.115338	0.405973	0	0	0	0	0.0868852	0.0665389	0	0	0	0	0.217422	1.08659	0.059812	0
ENSG00000007306	CEACAM7	0	0	0	0	0	0	0	0	0	0	0	0	0	0	0	0	0	0	0	0	0	0	0.015944	0.040739	0	0	0	0	0	0	0.00629811	0.00465009	0	0.01141	0	0	0	0	0.00190167	0.00190167	0	0	0	0	0	0.14737	0	0
ENSG00000007312	CD79B	1.07222	1.62214	0.300244	0.385384	0.533221	0.082946	0.360765	0.276781	0.579212	0.180955	0.913496	1.44113	0.831499	0.167345	0.461669	0.763027	0.215963	0.169712	0.273566	0.221639	0.051927	0.293528	0.908521	0.386298	0	0	0	0	0	0	0.176483	0.104115	0	0.549136	0.075531	0	0	0	0.104111	0.0898555	0	0	0	0	0	0.291111	0.029582	0.022517
ENSG00000007314	SCN4A	0.021005	0.019275	0	0.004288	0.014941	0	0	0	0.00743862	0.003305	0	0.032898	0.013988	0.011585	0.009112	0.0135166	0.00539301	0.008658	0	0.004329	0.004329	0.039014	0.102409	0.095167	0.058607	0.053639	0	0.065408	0.091425	0.075887	0.0646173	0.0106688	0	0	0.017179	0	0	0	0.00286317	0.00286317	0.007732	0	0.003866	0.003866	0.020068	0.099969	0.010795	0.018852
ENSG00000007341	ST7L	1.16406	1.84648	2.15113	2.0019	1.42502	2.22438	1.70487	2.48934	1.8759	0.154081	3.12735	1.95728	1.91557	1.88112	1.82313	2.14089	0.247592	1.35343	1.33137	1.3424	0.0110285	1.79676	1.59885	2.01572	1.82953	1.65819	1.55146	2.39158	2.04164	1.76404	1.84975	0.087966	2.70008	3.23366	2.9767	2.51821	2.33079	2.88772	2.77453	0.133247	2.49196	1.99581	2.24388	0.248077	2.71852	2.85193	2.65009	2.45515
ENSG00000007350	TKTL1	0	0.132876	0.041839	0.125891	0.082589	0.01729	0	0	0.0500606	0.0199671	0.261274	0.016723	0.233142	0.017118	0.076135	0.120878	0.0528822	0	0.014121	0.0070605	0.0070605	0.2476	0.45401	0.151587	0	0.003682	0.013303	0	0	0	0.0966869	0.0535497	0.085542	0	0.289224	0	0.006868	0	0.0636057	0.0471667	0	0	0	0	0.436039	0.603114	0.124594	0.064345
ENSG00000007372	PAX6	0.042099	0.028114	0	0.024937	0	0.005156	0.01722	0	0.0146907	0.00563969	0.069565	0.018784	0.03409	0	0	0.0244878	0.0129538	0	0	0	0	0	0.124471	0.176143	0.00731	0.132329	0.008687	0	0	0	0.0498822	0.0240847	0.007548	0.316239	0.015963	0	0.001	0.017904	0.0597757	0.0513815	0	0	0	0	0	0	0	0
ENSG00000007376	RPUSD1	48.2874	40.5329	37.3439	31.2448	35.2712	23.6569	27.0988	26.3032	33.7174	2.92894	40.993	39.0275	49.811	38.8561	40.229	41.7833	2.04509	32.3941	33.0709	32.7325	0.33838	26.0247	15.2115	19.2433	16.6899	15.095	25.0402	16.6734	13.5288	18.291	18.422	1.46093	26.0998	19.9653	17.0852	15.019	29.131	22.3776	21.613	2.19038	20.0739	19.7984	19.9362	0.137763	15.3048	24.2647	15.0983	17.621
ENSG00000007384	RHBDF1	18.8664	20.811	24.4881	12.6293	24.2225	21.9261	20.6276	21.2635	20.6043	1.31626	12.7694	18.2543	22.259	24.8893	25.1596	20.6663	2.33173	27.7057	23.8035	25.7546	1.95109	26.9214	20.0251	22.1035	29.6104	31.8696	31.0879	26.2476	23.3919	32.1268	27.0427	1.48942	29.4964	30.6891	36.715	27.8661	30.4633	27.133	30.3938	1.38897	39.0183	31.0662	35.0423	3.97608	32.514	29.0945	29.119	35.5103
ENSG00000007392	LUC7L	19.8575	16.453	13.0342	15.3458	13.8945	9.16279	9.54619	10.2597	13.4442	1.32177	17.5847	22.2241	19.6633	13.023	15.0422	17.5074	1.62924	13.0652	9.09842	11.0818	1.98337	15.6532	13.6016	17.2839	15.6861	16.3975	18.6525	11.1483	13.6833	12.7995	14.9895	0.788575	21.4977	17.7508	17.2768	17.9267	24.8621	31.8924	21.8678	2.33205	17.4438	9.68016	13.562	3.88183	5.91128	4.89182	5.82643	7.60297
ENSG00000007402	CACNA2D2	0.017257	0.046825	0.023565	0.016674	0.040688	0.035349	0.122779	0.037796	0.0426166	0.0121027	0.106769	0.08614	0.182215	0.015867	0.064323	0.0910628	0.0273396	0.062503	0.03286	0.0476815	0.0148215	0.122503	0.044014	0.035582	0.027544	0.010272	0	0.016108	0	0.03458	0.0322892	0.0124423	0.027572	0.028396	0.099783	0	0.016657	0	0.0287347	0.0151069	0.064733	0.021075	0.042904	0.021829	0.012883	0.087582	0.025166	0.010719
ENSG00000007516	BAIAP3	2.31623	1.11617	0.888582	0.98549	1.56994	1.70716	1.98025	1.47487	1.50484	0.175814	0.837722	2.50419	1.80969	1.43631	1.06758	1.5311	0.294034	3.71072	1.49728	2.604	1.10672	0.949149	1.31463	0.606598	0.847365	1.62987	1.4222	0.831594	0.814426	1.30883	1.08052	0.115136	1.07896	3.06053	0.826487	1.59469	1.35065	1.16677	1.51301	0.326978	1.39309	1.74264	1.56787	0.174776	0.903124	0.586579	1.39383	0.997402
ENSG00000007520	TSR3	81.939	67.0144	59.0627	62.0797	48.069	45.8449	48.2716	48.4175	57.5873	4.43924	78.0457	70.4038	69.7502	55.3295	51.2788	64.9616	5.01866	61.0633	45.7006	53.3819	7.68135	38.5823	31.4966	35.0494	36.8261	41.7362	65.9859	37.3876	36.1118	33.1786	39.5949	3.44436	41.2129	38.4265	39.7118	37.2633	70.3103	85.241	52.0276	8.3845	56.183	49.3318	52.7574	3.42561	35.9039	43.8147	42.9899	56.6069
ENSG00000007541	PIGQ	15.3806	16.0812	19.1713	7.48073	18.9322	11.3682	11.9409	11.3422	13.9622	1.45176	10.8773	12.2868	16.0363	20.8578	18.1032	15.6323	1.83544	16.8528	14.1228	15.4878	1.36502	14.4424	8.27336	9.11062	9.78294	13.8052	13.8819	7.50419	6.80711	8.96359	10.2857	0.98507	17.4945	13.0936	13.2175	10.2136	16.9637	16.4694	14.5754	1.1673	14.7376	10.2119	12.4748	2.26285	10.1708	9.61661	9.25672	12.5631
ENSG00000007545	CRAMP1	2.94181	2.67628	3.2002	1.70727	3.77048	3.42402	3.31039	3.21213	3.03032	0.220666	2.10591	3.27991	3.8702	3.52362	4.2859	3.41311	0.368063	3.33679	3.80598	3.57139	0.234592	5.14016	4.74434	4.4679	4.09623	3.87916	2.77726	3.87161	4.06112	4.69166	4.19216	0.228466	5.76899	5.09641	6.688	4.36633	3.81595	3.2896	4.83755	0.517063	4.86954	4.53435	4.70194	0.167592	3.29704	3.7532	4.03541	4.1706
ENSG00000007866	TEAD3	50.2128	36.4312	34.4231	29.7455	40.4051	54.8797	46.5845	36.2932	41.1219	3.05279	23.4785	30.6416	32.6089	39.3812	36.4875	32.5195	2.72122	40.1483	37.1355	38.6419	1.50641	102.518	107.233	100.696	91.2753	83.1003	75.839	109.659	96.9105	103.078	96.7012	3.76203	41.6334	42.086	38.7689	41.2112	39.7794	34.3212	39.6333	1.17606	54.6164	56.685	55.6507	1.03431	93.4003	88.0518	81.069	69.9377
ENSG00000007908	SELE	0	0	0	0	0	0	0	0	0	0	0	0	0	0	0	0	0	0	0	0	0	0	0	0	0	0	0	0	0	0	0	0	0	0	0	0	0	0	0	0	0	0	0	0	0	0	0	0
ENSG00000007923	DNAJC11	30.2049	28.7772	27.684	25.4458	25.6295	22.0773	21.0526	22.1078	25.3724	1.19924	28.6158	25.5995	30.7312	25.4351	28.4447	27.7653	1.00255	22.4823	22.3797	22.431	0.051331	23.3841	21.7724	25.9415	23.9176	22.7326	20.3449	21.6539	21.8511	21.6818	22.5867	0.547751	28.387	22.4891	32.976	18.3436	20.0579	23.2668	24.2534	2.23446	19.77	18.1505	18.9603	0.809732	25.2522	36.6793	26.8488	31.8839
ENSG00000007933	FMO3	0	0	0.008251	0	0	0.019068	0	0.013163	0.00506025	0.00267289	0.017894	0	0.022297	0	0	0.0080382	0.00497136	0.14955	0	0.074775	0.074775	0	0	0	0.03761	0	0	0	0	0	0.00417889	0.00417889	0	0	0	0	0	0	0	0	0	0	0	0	0	0	0	0
ENSG00000007944	MYLIP	12.9443	8.13938	9.83489	6.35292	11.5814	15.9323	15.6636	12.8568	11.6632	1.2046	6.63434	13.4936	11.424	14.0875	11.8361	11.4951	1.31269	12.4985	15.7559	14.1272	1.62869	10.5501	10.252	6.68086	20.2271	32.2697	20.5519	24.3524	25.2663	31.1757	20.1473	3.08222	10.6844	14.0468	11.5623	14.2351	14.988	17.3174	13.8057	0.978899	20.2062	20.5201	20.3632	0.156956	15.1145	17.8413	21.2831	30.5833
ENSG00000007952	NOX1	0	0	0	0	0	0	0	0	0	0	0	0	0	0	0	0	0	0	0	0	0	0	0	0.046351	0	0.012351	0	0	0.021062	0	0.00886267	0.00531984	0	0	0.025194	0	0.002864	0	0.00467633	0.0041301	0	0	0	0	0	0.024791	0.016727	0.055374
ENSG00000007968	E2F2	3.09398	2.04978	3.13304	2.34319	3.20065	2.03612	1.58219	1.37051	2.35118	0.254526	2.61498	2.40837	3.37852	5.05193	4.72549	3.63586	0.538873	4.3101	4.10334	4.20672	0.103381	2.44043	2.36119	2.27105	0.731974	0.899621	0.883842	0.853765	0.840425	0.84846	1.34786	0.253295	2.98719	1.85718	1.36943	1.76311	0.845275	3.6034	2.07093	0.421219	1.14325	1.61152	1.37739	0.234134	0.53426	1.08607	0.428323	0.820562
ENSG00000008018	PSMB1	162.545	145.981	98.8913	135.468	102.77	106.098	100.983	96.3798	118.639	9.02855	145.314	182.144	150.755	105.252	111.11	138.915	14.0645	106.323	98.9718	102.647	3.67537	86.3082	92.0683	94.9471	97.3644	77.5767	123.013	107.971	116.21	98.8235	99.3647	4.7716	112.908	124.964	114.684	102.759	128.377	147.8	121.915	6.3808	132.431	111.901	122.166	10.2648	107.822	104.661	92.1097	109.465
ENSG00000008056	SYN1	0.010421	0.018391	0.02406	0	0.04566	0.039158	0.041717	0	0.0224259	0.00649291	0.038289	0.108852	0.056399	0.069228	0.016185	0.0577906	0.0155746	0.042005	0.017519	0.029762	0.012243	0.034695	0	0	0.207557	0.36343	0.160838	0.080814	0.119902	0.131118	0.122039	0.0384221	0.006212	0.063392	0.076673	0	0	0	0.0243795	0.0145713	0	0.021925	0.0109625	0.0109625	0.094074	0	0.182041	0.086948
ENSG00000008083	JARID2	4.11589	3.8421	3.24212	4.86645	4.60143	5.36655	5.27296	4.91451	4.52775	0.261221	6.13954	11.5487	5.47821	4.62759	4.25279	6.40936	1.32623	6.23817	5.8802	6.05918	0.178982	6.06988	6.70863	5.75986	5.65857	4.69954	3.58725	5.70797	5.75549	5.74418	5.52126	0.29678	5.38556	11.6261	6.04756	4.68781	3.88523	2.60282	5.70584	1.28125	4.35572	4.73296	4.54434	0.188616	4.92336	5.24733	3.32682	3.49732
ENSG00000008086	CDKL5	0.480358	0.573006	0.620375	0.349494	0.729897	1.29908	1.13555	1.40786	0.824452	0.141435	0.439479	0.33195	0.588109	1.04013	0.569019	0.593738	0.12088	0.755911	0.951306	0.853608	0.0976975	0.405408	0.406571	0.40609	0.640758	0.479791	0.285987	0.612812	0.596262	0.631741	0.496158	0.0427743	0.671106	0.720891	0.734212	0.617348	0.522279	0.447517	0.618892	0.0465957	0.572464	0.717577	0.64502	0.0725565	0.31851	0.353487	0.25307	0.20861
ENSG00000008118	CAMK1G	0.062076	0.083567	0.011785	0.111504	0	0.579605	0.094479	0.049628	0.124081	0.0664901	0.063727	0.040997	0.206757	0.013617	0.021327	0.069285	0.0354461	0.066213	0	0.0331065	0.0331065	0	0.025936	0.011794	0	0.023762	0.039916	0	0	0	0.0112676	0.00503746	0	0	0	0	0.005784	0	0.000964	0.000964	0	0	0	0	0.03502	0.027728	0.048142	0
ENSG00000008128	CDK11A	22.9387	19.4745	23.0217	13.6046	22.8284	15.8471	15.2871	15.3451	18.5434	1.4085	14.1089	22.134	23.4729	23.4706	23.1499	21.2673	1.80634	15.2432	14.9417	15.0924	0.150728	24.7187	18.4761	23.4342	26.0984	24.7599	22.1937	18.2878	19.8933	24.6899	22.5058	0.982269	25.0811	22.889	47.017	20.9927	25.7576	28.7573	28.4158	3.8728	20.3519	16.0324	18.1922	2.15973	25.1217	24.0283	28.9485	31.3631
ENSG00000008130	NADK	45.4633	30.7741	37.1195	19.2977	33.2414	38.4414	36.5934	32.5406	34.1839	2.66119	22.4153	30.5192	32.0677	38.9727	35.0178	31.7986	2.75305	43.8255	39.1164	41.471	2.35456	58.662	35.8783	38.3385	50.7457	63.5925	65.5662	56.2742	48.0036	66.9174	53.7754	3.79936	41.3936	45.2964	77.8061	46.179	52.8813	66.5773	55.0223	5.81878	61.0865	60.8897	60.9881	0.098358	63.6169	54.0529	56.0292	49.7351
ENSG00000008196	TFAP2B	0	0	0	0	0	0	0	0	0	0	0	0.088411	0	0	0	0.0176822	0.0176822	0	0	0	0	0.090832	0.321525	0.091056	0	0.004741	0.032627	0.014369	0	0	0.0616833	0.0347551	0	0	0	0	0	0	0	0	0	0	0	0	0	0	0	0
ENSG00000008197	TFAP2D	0	0	0	0	0	0	0	0	0	0	0	0	0	0	0	0	0	0	0	0	0	0	0	0	0	0	0	0	0	0	0	0	0	0	0	0	0	0	0	0	0	0	0	0	0	0	0	0
ENSG00000008226	DLEC1	0.023127	0.023538	0.02669	0.00707	0.026234	0.027212	0.002521	0.035597	0.0214986	0.00390953	0	0	0.005034	0.016007	0.012348	0.0066778	0.00324864	0.014565	0.005951	0.010258	0.004307	0	0.007881	0	0	0.02481	0.015351	0.014269	0	0.030899	0.0103567	0.00391987	0.01234	0.021166	0.038766	0	0.004307	0.035548	0.0186878	0.00655713	0	0	0	0	0.020504	0.018542	0.01222	0.021326
ENSG00000008256	CYTH3	11.8791	8.03192	10.1665	6.5694	9.85814	11.4466	10.6756	10.5255	9.89409	0.626165	6.28258	7.18109	9.54847	10.4774	9.43759	8.58544	0.790841	12.3511	10.6925	11.5218	0.829291	22.6821	23.957	20.1482	38.325	38.3758	25.6295	30.0631	33.3041	33.9416	29.6029	2.26914	11.3242	13.5316	18.4144	26.2194	20.9325	10.2238	16.7743	2.53192	28.1761	27.2361	27.7061	0.46998	28.3234	21.704	45.6373	42.0249
ENSG00000008277	ADAM22	0.244699	0.614907	0.426611	0.310031	0.945065	0.642437	0.462671	0.652164	0.537323	0.0792409	0.493901	0.591685	0.647588	0.820858	0.563138	0.623434	0.0552187	1.3754	1.15583	1.26561	0.109784	0.146738	0.117315	0.425307	0.234387	0.153709	0.126493	0.374137	0.512776	0.28245	0.263701	0.0482464	1.97172	0.986707	0.255626	0.712188	0.685253	1.25964	0.978523	0.241182	0.603113	0.324592	0.463853	0.13926	0.015773	0	0	0.00746
ENSG00000008282	SYPL1	18.7247	22.5166	13.477	19.4368	15.0335	25.6866	33.1416	32.9821	22.6249	2.65232	16.6739	16.2046	20.7919	14.4666	16.3812	16.9036	1.04577	17.021	28.4548	22.7379	5.71687	14.9219	18.4833	15.6371	20.1318	17.7398	14.4622	18.4888	21.1751	18.9624	17.778	0.774803	15.486	19.5695	26.3691	35.3943	21.8435	19.6379	23.05	2.86253	20.7637	22.2306	21.4972	0.73346	8.87796	11.8354	13.294	13.6497
ENSG00000008283	CYB561	19.1546	17.9861	15.4491	15.1643	15.4697	14.342	16.2474	17.5327	16.4182	0.581543	14.5629	12.784	16.9024	17.103	16.2531	15.5211	0.817193	17.4742	20.1064	18.7903	1.31607	12.408	13.6907	12.9932	8.3936	9.42214	8.52986	7.07526	5.52773	6.53793	9.3976	0.991143	10.3489	6.86636	13.0047	8.28227	11.5366	7.59752	9.60605	0.98526	7.24633	6.22751	6.73692	0.509407	19.4782	13.3111	14.1371	10.1104
ENSG00000008294	SPAG9	20.0126	20.9634	18.2577	9.69738	22.7353	27.9536	24.0167	25.4547	21.1364	1.96581	10.8311	13.529	19.4392	18.5392	17.7596	16.0196	1.6461	17.7354	19.6437	18.6896	0.954173	20.9088	19.4186	19.2583	25.2406	20.6868	15.7721	20.2206	26.3185	27.0797	21.656	1.25244	17.4939	20.6428	29.5327	23.7805	15.5204	17.1112	20.6803	2.14083	22.2907	19.4094	20.8501	1.44063	16.0153	18.8866	17.4289	18.4601
ENSG00000008300	CELSR3	1.59078	1.60154	2.47206	1.14295	2.87494	1.69538	2.10584	2.07022	1.94421	0.195172	0.772925	1.18691	1.51733	2.67323	3.00208	1.83049	0.430902	1.48304	2.19995	1.84149	0.358454	1.86605	2.0795	1.68585	1.27431	1.28221	0.847908	0.916963	0.858469	0.963547	1.30831	0.155301	1.16961	1.7594	1.31023	1.62647	1.25379	1.45475	1.42904	0.0932581	1.17173	1.02134	1.09653	0.075195	0.495646	0.734752	0.852179	1.30843
ENSG00000008311	AASS	1.75534	2.43193	3.02169	1.2178	4.49134	2.51878	2.63459	3.98972	2.75765	0.381432	1.29206	2.84955	2.18154	3.88478	3.86991	2.81557	0.498953	3.2586	3.0928	3.1757	0.0829035	1.03774	1.35272	1.74805	1.69787	0.804849	0.737464	0.653081	0.883264	1.25086	1.12954	0.135673	4.02916	4.25542	2.15148	3.68846	1.50951	4.12305	3.29285	0.476005	0.87785	1.24118	1.05952	0.181665	0.163821	0.12273	0.565685	1.12778
ENSG00000008323	PLEKHG6	42.3595	33.1373	24.0497	28.7039	26.1488	25.0062	23.9014	23.618	28.3656	2.29911	30.4964	37.5346	34.9324	30.2969	26.833	32.0187	1.88531	37.9453	23.9333	30.9393	7.00598	32.0777	49.7356	36.6697	28.0855	26.0513	26.7117	30.0484	28.2154	33.1104	32.3006	2.454	23.2137	25.7959	16.4358	23.0183	26.6558	30.3871	24.2511	1.91044	32.5803	34.042	33.3112	0.730825	9.43986	13.8102	9.38592	11.1477
ENSG00000008324	SS18L2	3.89852	4.59001	3.45201	3.3462	3.60303	4.1452	3.759	5.00216	3.97452	0.20363	3.85567	6.33993	5.02353	3.6416	3.77111	4.52637	0.516685	3.13943	4.29768	3.71855	0.579126	2.11267	2.00783	2.43478	1.86758	1.10212	1.45806	1.81977	2.14989	1.70684	1.85106	0.132312	2.87177	2.97268	2.46963	2.41039	2.22677	2.47776	2.5715	0.117624	2.25843	1.2449	1.75166	0.506766	1.40555	1.61581	1.53133	2.0041
ENSG00000008382	MPND	27.1794	23.9945	11.9811	19.7216	15.0191	15.6388	15.2279	12.1327	17.6119	1.95828	19.3419	29.4627	22.6882	13.0744	12.5567	19.4248	3.15367	22.9008	16.7479	19.8244	3.07646	11.3493	12.9255	15.348	9.44478	10.3488	13.8282	12.3016	11.8042	10.2765	11.9585	0.625515	17.5927	17.8523	6.21505	7.18959	11.4871	11.6872	12.004	2.02068	12.485	10.7173	11.6011	0.883858	10.735	8.26991	8.40111	6.29227
ENSG00000008394	MGST1	27.3626	28.6158	0	44.4349	0.131811	16.9173	2.14074	12.5453	16.5186	5.68098	30.6845	6.87735	17.7005	0.117896	0.463942	11.1688	5.82521	10.3513	3.34869	6.85001	3.50132	19.9422	21.9928	26.2296	0.430364	0.45382	0	0.015927	2.15618	0.801422	8.00247	3.72434	25.0504	12.2083	36.619	0	0	0	12.313	6.34524	3.6779	0.102839	1.89037	1.78753	7.80081	3.60217	0.895768	0
ENSG00000008405	CRY1	6.98065	6.74622	5.66217	3.06621	7.80151	5.75951	5.75083	6.19115	5.99478	0.493556	3.92175	6.87497	7.82576	6.65402	6.96328	6.44796	0.66221	4.16552	6.2164	5.19096	1.02544	4.50721	6.53034	6.44967	4.71016	3.81256	3.00565	4.72249	6.38839	4.8902	5.00185	0.411205	5.74661	6.51401	5.41514	5.18693	3.40708	6.85375	5.52059	0.496811	4.01129	3.26077	3.63603	0.37526	2.8333	4.71397	2.903	3.53179
ENSG00000008438	PGLYRP1	0	0	0	0	0	0	0	0	0	0	0	0	0	0	0	0	0	0	0	0	0	0	0	0	0	0	0	0	0	0	0	0	0	0	0	0	0	0	0	0	0	0	0	0	0	0	0	0
ENSG00000008441	NFIX	0.071274	0.093144	0.047852	0.129857	0.064599	0.010126	0.033433	0.007725	0.0572513	0.0147235	0.066684	0.067861	0.072574	0.044703	0.013215	0.0530074	0.011052	0	0.017215	0.0086075	0.0086075	0.793557	0.190304	0.472449	0.102488	0.121933	0.087241	0.077983	0.027167	0.072782	0.216212	0.0844532	1.40717	1.13844	1.16476	0.148033	0.09382	0.181102	0.688887	0.248258	0.045419	0.077338	0.0613785	0.0159595	0.048421	0.124537	0.065663	0.061446
ENSG00000008513	ST3GAL1	14.0428	8.58052	8.55361	7.7409	6.85557	6.70392	7.46564	6.80199	8.34312	0.855599	8.48404	7.33351	8.05709	5.61819	5.94905	7.08838	0.565944	3.30327	4.22532	3.7643	0.461025	26.0616	29.6673	21.7065	17.3098	26.0988	19.7619	15.778	14.5034	15.7613	20.7387	1.82077	7.81453	8.30233	20.7499	6.97536	4.41139	2.88959	8.52385	2.58897	4.89243	7.89039	6.39141	1.49898	47.2012	43.9256	55.6281	35.6547
ENSG00000008516	MMP25	0.175975	0.802143	0.129646	0.40217	0.230425	0.202028	0.331737	0.375002	0.331141	0.0756286	0.226727	0.209789	0.364304	0.231009	0.173683	0.241102	0.0324138	0.497745	0.516363	0.507054	0.009309	2.05114	2.62631	2.42936	0.37822	0.230189	0.29497	0.698446	1.00439	0.439188	1.12802	0.323331	0.472139	0.419784	0.431286	0.270082	0.316875	0.166084	0.346042	0.0474729	0.190949	0.275061	0.233005	0.042056	0.493825	0.352798	0.278044	0.275831
ENSG00000008517	IL32	1045.36	796.679	125.01	928.913	109.663	112.658	132.356	115.715	420.794	149.108	701.081	456.19	630.894	107.446	89.8088	397.084	128.235	164.123	93.83	128.976	35.1463	418.481	475.955	406.644	171.583	76.7437	136.064	93.9812	66.87	120.048	218.486	55.1456	560.607	451.893	534.108	315.217	245.623	296.645	400.682	54.2133	419.642	377.29	398.466	21.1759	13.3659	19.1803	15.6486	26.5254
ENSG00000008710	PKD1	5.33465	4.92863	4.6381	2.92035	6.73136	4.18115	4.09772	4.45143	4.66042	0.388074	2.78002	6.11145	6.84258	6.24046	6.58093	5.71109	0.743929	8.6728	6.6109	7.64185	1.03095	6.49042	6.93682	7.01788	6.46567	5.54655	4.20495	3.51179	3.83958	4.54247	5.39513	0.463816	7.31865	9.31278	6.4461	6.47881	5.89071	5.23329	6.78006	0.579956	5.9679	5.32209	5.64499	0.322906	1.17542	1.79044	2.64674	1.72
ENSG00000008735	MAPK8IP2	19.601	13.9501	9.753	8.06511	7.30485	11.6851	10.2656	11.1823	11.4759	1.37407	13.1733	22.3932	28.1965	11.1399	9.73672	16.9279	3.57884	13.3739	15.3269	14.3504	0.976484	6.41813	2.70255	3.51402	11.774	14.5951	8.39227	15.3632	12.777	11.1745	9.63454	1.54403	4.65818	6.9416	5.98414	6.71021	15.1758	8.33639	7.96772	1.52331	6.85821	5.93293	6.39557	0.462642	4.91725	7.31421	6.35815	7.1253
ENSG00000008838	MED24	19.6038	21.1466	23.3223	24.6742	19.4401	24.0689	23.16	24.0416	22.4322	0.734639	25.6831	21.8562	26.5657	20.9302	21.9335	23.3938	1.13728	25.8371	23.616	24.7265	1.11054	24.5339	22.8344	24.4965	23.3748	25.2371	20.9046	20.4354	19.6297	22.3329	22.6421	0.660224	30.8015	27.9472	26.0085	16.982	19.5971	18.3312	23.2779	2.33467	22.1249	18.2603	20.1926	1.93232	27.2687	30.2319	28.4863	27.2269
ENSG00000008853	RHOBTB2	8.43362	8.24156	11.2621	12.6021	12.8718	10.1167	9.82176	10.3621	10.464	0.606677	10.882	6.58229	12.0464	12.066	13.763	11.0679	1.21187	15.1071	15.2485	15.1778	0.0707215	22.5514	18.241	22.0255	15.0939	13.9251	11.8037	20.8252	21.6912	18.6497	18.3119	1.29944	13.838	10.7504	13.6169	17.0627	20.6646	29.8778	17.6351	2.81279	26.8332	25.5254	26.1793	0.653913	3.76793	7.44223	5.5879	9.8582
ENSG00000008869	HEATR5B	2.89365	3.23219	4.02236	2.49404	4.83828	6.33744	6.77324	6.9775	4.69609	0.639871	3.12197	4.57719	5.55404	3.9662	3.67782	4.17944	0.416117	4.61461	5.31989	4.96725	0.352639	6.21793	10.5359	11.314	7.13603	5.11037	3.22934	8.19474	12.3744	7.55349	7.96291	0.998647	8.21127	9.03025	8.452	5.28989	3.57084	2.47698	6.17187	1.13613	4.5103	4.28649	4.3984	0.111903	4.18119	3.72485	5.37327	4.53411
ENSG00000008952	SEC62	5.02584	5.19571	5.88285	7.18532	5.38178	11.4621	11.965	10.9145	7.87663	1.07563	8.41173	3.9589	5.65625	4.93643	5.00108	5.59288	0.755016	3.97316	7.36997	5.67157	1.69841	7.24243	6.88101	5.75809	18.6553	20.8134	17.2396	10.885	14.8857	14.5967	12.9953	1.84324	5.1692	6.91914	12.8891	14.2096	16.4482	18.4832	12.3531	2.15421	8.84926	8.54871	8.69898	0.150274	16.9987	13.0108	24.8873	21.6343
ENSG00000008988	RPS20	1140.21	985.231	688.724	889.092	703.71	737.379	1004.85	908.482	882.209	57.2012	896.635	947.118	808.803	665.973	756.909	815.087	49.8705	983.558	606.169	794.863	188.695	514.604	695.323	461.921	345.077	317.667	434.003	712.616	658.895	487.4	514.167	48.623	478.794	600.689	338.683	537.311	687.181	931.618	595.713	82.5366	585.533	611.459	598.496	12.9628	396.828	420.05	235.854	332.322
ENSG00000009307	CSDE1	44.4682	53.9074	55.7462	68.1825	56.6635	72.7053	76.0076	78.2549	63.2419	4.31228	68.1511	57.1396	53.455	50.0888	56.1165	56.9902	3.04531	53.6926	68.9068	61.2997	7.60707	64.2557	61.1797	63.781	82.551	67.4947	47.021	72.6116	90.3394	87.1512	70.7095	4.64198	72.8228	71.2759	92.5494	76.3888	47.6239	51.0497	68.6184	6.84893	62.2322	71.3092	66.7707	4.53846	68.5066	62.3157	93.4606	94.2725
ENSG00000009335	UBE3C	11.7476	13.2445	13.3277	11.107	14.3986	13.3012	15.1609	14.8974	13.3981	0.506514	12.3568	12.582	13.9525	13.76	14.0234	13.3349	0.357749	12.4981	14.8214	13.6597	1.16164	15.461	15.3145	16.7472	13.5189	11.9235	9.35116	12.9381	14.2801	12.7625	13.5886	0.733885	13.9597	14.3597	15.7503	12.619	10.0871	9.60073	12.7294	1.00134	9.95405	11.558	10.756	0.80197	11.0673	14.8229	12.4352	11.2987
ENSG00000009413	REV3L	0.433869	0.741174	1.16504	0.575993	1.6338	1.78696	2.15083	2.2966	1.34803	0.255374	0.633408	0.713949	1.0222	1.26797	1.15078	0.95766	0.12294	1.13332	2.16504	1.64918	0.515857	0.884498	0.847996	1.19365	1.0925	0.710874	0.462257	0.593635	0.933038	1.02914	0.860843	0.079184	1.42054	1.24374	1.25255	1.41809	0.78824	0.816569	1.15662	0.116354	0.998396	0.879554	0.938975	0.059421	0.392345	0.583583	0.696883	0.569374
ENSG00000009694	TENM1	0.040243	0.031596	0.004444	0	0.009291	0.012637	0.003687	0.014428	0.0145407	0.0050247	0.057724	0.050784	0.10868	0.004989	0.017356	0.0479066	0.0181292	0	0.018804	0.009402	0.009402	0.013332	0.033855	0.023233	0.004078	0.014812	0.023943	0.007277	0.013478	0	0.0148898	0.00355948	0.028529	0.04738	0.07868	0	0	0	0.0257648	0.0132493	0.002558	0.002157	0.0023575	0.0002005	1.61981	0.36341	0.52327	0.14955
ENSG00000009709	PAX7	0.004358	0	0	0	0	0	0	0	0.00054475	0.00054475	0	0	0	0	0	0	0	0	0	0	0	0	0	0	0	0	0	0	0	0	0	0	0	0	0	0	0	0	0	0	0	0	0	0	0	0.014324	0	0.00436
ENSG00000009724	MASP2	0.048061	0.199511	0.218688	0.118536	0.22828	0.052408	0.056209	0.046331	0.121003	0.0289767	0.213735	0.27928	0.168833	0.196882	0.257817	0.223309	0.0201013	0	0.037015	0.0185075	0.0185075	0.06228	0	0.019811	0.029799	0.135923	0.051594	0.063996	0	0.035538	0.0443268	0.0139298	0.060298	0	0.119056	0	0.026085	0	0.0342398	0.0195418	0	0.029016	0.014508	0.014508	0.079289	0.04455	0.299842	0.190866
ENSG00000009765	IYD	0.045301	0.027475	0	0	0	0	0	0	0.009097	0.00618901	0.003883	0.063778	0.048878	0	0.004135	0.0241348	0.0133724	0	0	0	0	0.119584	0	0.021501	0	0	0	0	0	0	0.0156761	0.013203	0.011485	0	0.064268	0	0	0	0.0126255	0.0104974	0	0	0	0	0	0	0	0
ENSG00000009780	FAM76A	3.84909	3.70088	3.12733	2.30744	3.23246	7.14902	7.25863	6.3884	4.62666	0.699816	3.84679	7.03206	6.90289	4.81515	4.63804	5.44699	0.642121	6.04896	5.37345	5.7112	0.337757	3.55723	3.29399	2.43106	2.78218	1.62428	1.89975	3.02051	3.91451	4.18354	2.96745	0.291052	4.1186	5.42293	4.42614	4.00853	4.33678	4.40507	4.45301	0.205481	5.39773	5.40292	5.40032	0.0025955	2.14387	2.68854	0.976446	1.60084
ENSG00000009790	TRAF3IP3	0.16821	0.177653	0.067304	0.63492	0.157614	0.023866	0.031412	0.010169	0.158894	0.0722141	0.453178	0.139726	0.062947	0.014476	0.04582	0.143229	0.0801847	0	0.040564	0.020282	0.020282	0	0	0	0	0	0	0.00566	0	0	0.000628889	0.000628889	0.081755	0.012608	0	0	0	0	0.0157272	0.0133651	0	0	0	0	0	0	0	0
ENSG00000009830	POMT2	7.59787	8.95083	7.61091	7.64453	8.28937	6.63865	6.75465	7.50138	7.62352	0.265457	7.76604	9.54371	9.54942	8.24666	9.17346	8.85586	0.361515	9.0386	7.84169	8.44015	0.598454	9.30794	10.698	10.4112	6.48775	7.40694	6.69645	7.02235	7.65878	8.4241	8.23483	0.525691	8.51251	8.77493	8.66451	6.78979	6.25761	7.11359	7.68549	0.44712	6.73491	6.08237	6.40864	0.326272	6.54095	6.89207	7.8621	5.20579
ENSG00000009844	VTA1	2.72485	4.09507	4.22759	3.81406	4.22238	6.9434	7.29124	7.18768	5.06328	0.632222	3.97632	3.75558	4.67819	4.139	3.46918	4.00365	0.202641	3.63718	5.24213	4.43965	0.802476	3.87111	3.28336	4.17364	4.56206	3.25631	2.59297	3.72048	4.87681	3.79426	3.79233	0.23304	3.53314	3.31584	5.91767	6.30417	4.05351	4.04012	4.52741	0.516661	4.16044	3.9946	4.07752	0.0829205	3.20791	2.28435	3.33473	4.40304
ENSG00000009950	MLXIPL	1.56675	1.41775	1.36155	0.63872	2.19361	0.724544	0.577833	0.926677	1.17593	0.197915	0.608405	1.19015	1.38268	1.91601	1.99086	1.41762	0.253455	2.59505	0.903595	1.74932	0.845726	0.425439	0.670988	0.48654	1.0798	2.45723	1.17175	3.14885	2.41391	3.4146	1.69657	0.389828	1.73768	1.15921	0.345054	0.325986	0.427253	0.41527	0.735076	0.238161	0.860957	1.0953	0.978131	0.117174	5.32721	2.41242	7.49572	2.59541
ENSG00000009954	BAZ1B	10.4343	10.9876	13.6255	9.31984	15.2743	9.47498	9.88222	11.5591	11.3197	0.748523	11.9052	9.27226	12.6235	15.6417	16.4122	13.1709	1.2983	11.0004	12.0956	11.548	0.547612	11.5267	11.1794	12.7333	7.0743	8.07096	5.50547	8.90137	9.07187	10.3062	9.3744	0.766616	12.1944	8.92573	13.0265	9.96505	6.51418	9.34009	9.99431	0.961184	8.84766	10.098	9.47285	0.625182	6.04879	7.48726	9.68548	9.3226
ENSG00000010017	RANBP9	9.24709	8.47988	7.70811	6.6318	7.99069	11.9425	11.8665	11.4672	9.41672	0.734369	8.61995	15.0739	10.2373	8.9724	8.15847	10.2124	1.26347	8.47891	11.3996	9.93928	1.46037	11.1056	10.3949	9.20596	14.754	12.2868	8.79899	11.6821	13.4466	12.9193	11.6216	0.654542	8.62744	15.3622	14.6412	12.8182	7.80425	7.01473	11.0447	1.49783	9.14652	10.6333	9.88991	0.743383	17.7598	15.0405	13.5699	21.2448
ENSG00000010030	ETV7	0.494625	0.645089	2.98002	0.41706	1.85983	2.7426	2.19598	2.17905	1.68928	0.364429	0.649186	0.532383	0.85966	2.46721	2.47749	1.39718	0.442059	2.13999	2.24631	2.19315	0.0531585	5.18595	0.690699	1.87252	4.08745	2.99915	2.99858	2.28889	2.01524	2.86853	2.77856	0.434875	1.88997	1.98914	2.63185	11.8871	5.85963	4.99526	4.87549	1.55375	6.68906	6.9073	6.79818	0.109122	0.022528	2.15439	0.148473	1.26708
ENSG00000010072	SPRTN	3.09359	3.6103	4.43436	2.87273	3.93597	4.78264	5.48884	5.2843	4.18784	0.344167	3.91616	3.40333	4.70341	3.82704	3.82821	3.93563	0.211723	2.78333	4.22805	3.50569	0.722358	2.8048	1.99576	2.88226	2.73218	2.12847	1.91556	2.56844	2.44823	2.5795	2.45058	0.118936	3.60738	3.54448	4.27186	4.12014	2.52671	2.68695	3.45959	0.293961	2.31808	2.32937	2.32373	0.005644	2.55626	3.27925	3.06434	4.07129
ENSG00000010165	EEF1AKNMT	12.2464	13.9257	14.2654	16.1714	14.1416	10.5146	10.6442	10.8441	12.8442	0.738819	18.2462	13.2828	15.8181	13.1568	14.4254	14.9859	0.945579	11.4327	11.6653	11.549	0.116327	10.904	10.4297	11.8126	8.24937	9.1205	9.23698	8.98863	9.43396	8.16451	9.59336	0.40709	14.805	10.7781	10.82	8.21174	9.66649	11.4832	10.9608	0.900675	9.27812	8.46332	8.87072	0.4074	8.26715	10.725	7.3624	10.3111
ENSG00000010219	DYRK4	2.93651	3.76705	3.24269	3.85138	3.28869	3.98686	3.55296	2.23281	3.35737	0.202927	3.02345	3.44251	4.17199	2.22543	2.56849	3.08637	0.340499	4.67424	3.46133	4.06779	0.606455	2.39065	4.80804	4.00912	2.91554	1.38361	2.46566	3.35825	3.7876	2.89135	3.1122	0.337704	5.23898	2.96595	3.99543	4.02514	2.67809	2.73657	3.60669	0.409086	4.96542	2.73639	3.85091	1.11452	1.09011	1.73205	1.59875	1.08195
ENSG00000010244	ZNF207	20.9868	25.4736	33.075	29.9514	36.5652	30.1172	22.0413	29.7304	28.4926	1.88763	42.5601	31.8006	37.7548	39.9258	32.9594	37.0001	2.04212	28.6207	31.9689	30.2948	1.67412	29.9609	33.1552	44.5884	30.8648	22.7863	23.3156	37.4251	37.2272	40.1047	33.2698	2.45371	39.0692	19.8465	20.5765	34.3184	20.2351	11.3842	24.2383	4.22497	23.7403	23.4789	23.6096	0.130707	34.6004	32.7945	23.6497	29.4618
ENSG00000010256	UQCRC1	283.123	285.534	217.881	224.899	198.641	163.69	157.404	152.646	210.477	18.7388	209.333	275.057	237.259	214.093	211.288	229.406	12.4726	206.762	159.557	183.159	23.6026	143.803	157.525	169.954	121.039	104.123	149.247	129.56	109.451	123.144	134.205	7.43038	162.574	160.077	120.85	99.3254	143.016	131.898	136.29	9.87583	123.537	125.734	124.635	1.09868	154.918	154.649	150.267	156.407
ENSG00000010270	STARD3NL	11.2073	13.3437	11.7416	10.3577	11.5937	19.664	19.4497	19.9376	14.6619	1.4995	9.94468	12.5361	14.3014	13.1603	12.1277	12.414	0.718114	11.6426	13.6325	12.6376	0.994968	11.8838	13.7624	13.8047	15.5628	11.1527	9.93675	14.9523	19.4407	13.5822	13.7865	0.927248	10.9191	12.054	15.286	16.473	12.2982	14.9105	13.6568	0.895675	12.6934	11.2627	11.9781	0.715331	3.32689	4.59792	4.53201	6.55518
ENSG00000010278	CD9	78.4592	73.884	127.599	47.7579	77.4602	106.694	118.921	98.8711	91.2058	9.38314	49.7642	61.908	71.6742	99.6293	89.049	74.4049	9.0042	107.411	88.8313	98.1212	9.2899	59.1259	66.4144	52.9169	76.6444	80.0593	75.9374	57.0187	51.4246	62.5006	64.6713	3.57028	51.2817	53.1994	110.177	110.657	79.6418	103.847	84.8007	11.2902	100.523	102.896	101.71	1.18619	100.969	112.303	110.734	96.6391
ENSG00000010282	HHATL	0.063978	0.076463	0	0	0.015248	0.059602	0.124601	0.062332	0.050278	0.0151848	0	0	0	0.014406	0	0.0028812	0.0028812	0	0	0	0	0.1119	0.055032	0.170727	0	0	0.045887	0.042204	0	0.041436	0.0519096	0.0190212	0.02074	0	0.095763	0	0.026318	0	0.0238035	0.0151588	0	0	0	0	0	0.073538	0.024964	0
ENSG00000010292	NCAPD2	10.3851	16.9736	28.5252	18.8588	30.0424	11.2946	14.058	16.5728	18.3388	2.59532	21.3701	20.3383	18.7729	30.2866	34.4557	25.0447	3.09056	26.8439	24.1852	25.5145	1.32932	14.8268	18.1179	21.6235	6.14195	6.73548	5.96661	7.3098	8.16509	8.50716	10.8216	1.94677	29.6571	22.2733	14	11.1463	6.12596	13.5956	16.1331	3.44771	9.75448	11.5287	10.6416	0.887113	3.30193	5.39791	3.6929	6.17804
ENSG00000010295	IFFO1	3.6299	2.77897	2.81519	2.18399	0.310201	0.356772	0.621071	1.11278	1.72611	0.455244	0.667987	3.8837	6.24051	0.502559	0.497409	2.35843	1.16538	1.24634	0.055088	0.650716	0.595628	2.46073	3.15358	1.82618	0.024452	0.088786	0.104671	1.62306	1.30162	0.446548	1.22551	0.379429	3.49646	3.38466	0.632565	0.182357	0.224719	0.282962	1.36729	0.658996	0.082038	0.025476	0.053757	0.028281	0.190365	0.503802	0.056654	0.075664
ENSG00000010310	GIPR	2.0223	2.38334	1.92288	0.424027	1.97916	1.67096	1.58387	1.8417	1.72853	0.205045	0.472302	0.915672	1.61622	1.39216	0.787249	1.03672	0.207077	2.86824	0.906179	1.88721	0.981033	0.729945	0.902624	0.130558	0.258452	0.472926	0.289688	0.192835	0.425146	0.314878	0.413006	0.0850563	0.705999	1.90559	1.89713	0.22722	0.144987	0.104317	0.830874	0.349773	0.241523	0.151711	0.196617	0.044906	0.299997	0.309098	0.173006	0.189958
ENSG00000010318	PHF7	1.04523	1.15929	1.46078	1.27946	2.53415	1.45243	1.20809	1.14993	1.41117	0.168472	1.16808	2.96507	2.11374	2.51962	2.16712	2.18673	0.296648	1.22419	1.59919	1.41169	0.187498	1.91778	1.34858	1.22214	1.20713	1.10606	0.86774	1.352	0.867266	1.91904	1.31197	0.128833	2.08051	1.62376	1.71452	1.56346	1.3405	2.89616	1.86982	0.227776	1.10843	1.11007	1.10925	0.0008235	0.471066	0.438632	0.860249	1.64654
ENSG00000010319	SEMA3G	0.425019	0.302909	0.120682	0.242167	0.265161	1.31483	1.21378	0.394151	0.534838	0.162838	0.015997	0	0.047016	0.071275	0.107235	0.0483046	0.0192083	0.032883	0.302805	0.167844	0.134961	0.427266	0.522532	0.323381	1.26633	1.64946	1.03356	1.89794	1.07951	2.11349	1.14594	0.216297	0.036281	0.055542	0.134825	0.040551	0.10547	0.028963	0.0669387	0.0176082	0.36369	0.399857	0.381773	0.0180835	0.911103	0.639109	0.722244	0.031992
ENSG00000010322	NISCH	20.9184	22.0304	21.7781	18.3372	24.1747	25.6338	24.009	24.7688	22.7063	0.848113	16.223	20.3633	23.2545	23.627	25.0643	21.7064	1.56896	30.3028	23.1584	26.7306	3.5722	26.4384	27.1344	25.3397	28.7892	28.0774	22.5523	21.0488	21.2684	21.2829	24.659	1.0466	28.1249	29.808	25.9828	21.7212	23.9119	20.2073	24.9594	1.51374	21.1247	17.8806	19.5026	1.62201	13.4845	12.7544	11.877	12.2023
ENSG00000010327	STAB1	0.116046	0.272137	0.174136	0.134365	0.172985	0.222121	0.232673	0.22603	0.193812	0.0188447	0.084147	0.25229	0.178693	0.086646	0.146644	0.149684	0.031343	0.102688	0.092919	0.0978035	0.0048845	0.174769	0.126961	0.081342	0.178738	0.202503	0.329122	0.122622	0.073036	0.099136	0.154248	0.026516	0.407001	0.450138	0.324168	0.100374	0.114641	0.077647	0.245661	0.0684368	0.06259	0.128273	0.0954315	0.0328415	0.076152	0.156693	0.102827	0.162385
ENSG00000010361	FUZ	9.15247	10.2538	5.41152	12.2541	7.75933	5.19562	5.98852	6.74703	7.8453	0.891951	10.4898	9.07715	8.63156	9.36994	9.43052	9.39979	0.306933	13.5416	7.44044	10.491	3.05059	5.92568	5.14856	5.14735	3.59427	8.46869	7.26455	4.49086	3.52057	5.47318	5.44819	0.538784	7.31916	5.63078	4.56342	4.41925	7.18631	9.52748	6.44107	0.798378	7.27626	8.2888	7.78253	0.506269	14.2507	11.5093	22.5745	13.3175
ENSG00000010379	SLC6A13	0.128966	0.036987	0.035111	0	0	0	0	0.040877	0.0302426	0.0155765	0.084869	0.141947	0.013312	0	0	0.0480256	0.0282813	0	0	0	0	0.083607	0.038376	0	0	0.102368	0.162541	0	0	0	0.042988	0.0199757	0	0.027954	0.30849	0	0.036826	0	0.0622117	0.049693	0	0	0	0	0.080162	0.122372	0.100142	0.010679
ENSG00000010404	IDS	12.7491	13.3446	16.2495	8.31311	14.8046	18.8145	18.3085	18.358	15.1178	1.27323	8.30613	9.59425	10.7896	12.9139	12.674	10.8556	0.88425	11.2078	13.287	12.2474	1.0396	9.25589	6.88759	6.1746	13.4407	11.5309	11.1136	10.7546	11.759	11.6348	10.2835	0.798517	9.56078	8.6235	21.8408	13.8414	9.64696	7.96816	11.9136	2.15508	13.4975	15.2966	14.397	0.899524	13.6003	20.0439	15.2522	18.971
ENSG00000010438	PRSS3	0.046562	0	0	0	0	0	0	0	0.00582025	0.00582025	0	0	0	0	0	0	0	0	0	0	0	0	0	0	0	0	0	0	0	0	0	0	0	0	0	0	0.018239	0	0.00303983	0.00303983	0	0	0	0	0	0	0	0
ENSG00000010539	ZNF200	3.80557	3.83717	2.16215	2.15125	2.18537	2.0912	2.5742	2.69591	2.68785	0.258982	2.08613	4.90807	3.51067	2.91239	2.71145	3.22574	0.478164	2.98739	2.96267	2.97503	0.012361	3.60208	4.39057	2.90515	2.6008	3.34082	3.06832	2.30431	2.7642	2.97179	3.10534	0.205003	3.59006	5.33102	5.19782	3.21249	2.87472	2.46546	3.7786	0.494017	2.57441	2.58128	2.57784	0.0034305	3.63505	5.71601	3.24388	4.33735
ENSG00000010610	CD4	0.017601	0	0.01059	0	0	0.005496	0	0	0.00421088	0.00235394	0	0	0	0.007758	0	0.0015516	0.0015516	0	0	0	0	0	0	0	0	0	0	0	0	0	0	0	0.004748	0	0	0	0	0	0.000791333	0.000791333	0	0	0	0	0.011664	0	0	0
ENSG00000010626	LRRC23	2.707	2.14657	1.75727	2.5038	1.65467	0.937919	1.33676	1.81741	1.85767	0.206696	2.01171	3.61761	2.40048	1.78212	1.91262	2.34491	0.334477	1.69823	1.53409	1.61616	0.082071	1.3955	2.3537	1.48943	1.18925	1.03658	1.10372	1.01202	0.990411	0.997275	1.28532	0.146437	1.62354	1.62685	2.45596	1.61833	2.09408	3.31277	2.12192	0.275534	2.77221	1.29306	2.03264	0.739575	0.701105	0.923289	0.787552	1.31274
ENSG00000010671	BTK	0.053035	0.015604	0.164181	0.024957	0.119499	0.485569	0.253166	0.068675	0.148086	0.0557523	0.02284	0.017374	0.032192	0.059972	0.059678	0.0384112	0.00905773	0.094375	0.034876	0.0646255	0.0297495	0.212096	0	0.060671	1.21113	1.07854	1.47211	0.563952	0.751661	1.15929	0.723273	0.181228	0.082312	0.156595	0.257446	0.149142	0.077086	0.081661	0.13404	0.0286525	0.117855	0.098722	0.108289	0.0095665	1.21984	1.73642	1.95839	1.83496
ENSG00000010704	HFE	0	0	0.430605	0	0.253103	0.260851	0.330576	0.355381	0.203814	0.0627891	0.100471	0.014761	0.08336	0.173033	0.140179	0.102361	0.0268915	0.343391	0.460648	0.402019	0.0586285	0	0	0	0.777508	0.561686	0.538088	0.236642	0.387131	0.351744	0.316978	0.0939022	0.260213	0.056605	0.256923	0.739443	0.588411	0.788014	0.448268	0.121823	0.700073	0.496886	0.598479	0.101594	0.063235	0	0.149392	0.220829
ENSG00000010803	SCMH1	0.91479	1.51379	2.47541	2.78592	2.75872	2.86174	2.92705	3.55244	2.47373	0.300302	1.32462	1.13758	1.75951	2.72582	3.20251	2.03001	0.401627	4.71997	2.97253	3.84625	0.87372	1.62489	2.01776	2.09581	2.47589	2.10634	1.47579	2.78918	2.74404	3.59485	2.32495	0.218339	3.31939	2.37404	2.95445	3.35714	3.42963	3.10566	3.09005	0.160265	4.4302	4.14787	4.28903	0.141167	1.22882	1.06268	1.22907	1.25885
ENSG00000010810	FYN	9.51223	5.09662	9.7691	4.66029	7.95178	14.6055	14.8737	13.038	9.93841	1.40919	4.3464	5.48612	6.13059	7.19241	7.23877	6.07886	0.545016	8.68241	9.12883	8.90562	0.223207	4.3249	4.478	6.08319	10.8519	15.2112	14.159	7.90293	7.11567	8.48833	8.73502	1.31139	1.67162	2.17154	4.35386	3.53859	3.95113	2.5111	3.03297	0.436313	3.85496	4.17258	4.01377	0.158807	2.51788	5.04381	8.77108	11.4455
ENSG00000010818	HIVEP2	0.063742	0.127526	0.300437	0.095314	0.284378	0.202407	0.257341	0.231644	0.195349	0.031653	0.104506	0.106066	0.136556	0.262354	0.220066	0.16591	0.0319748	0.267591	0.319275	0.293433	0.025842	0.581539	0.407816	0.44567	1.12234	0.694331	0.529855	0.292372	0.640239	0.789844	0.611556	0.0815512	0.418757	0.605537	1.4625	1.03967	0.635689	0.479196	0.773558	0.163832	1.08546	0.831462	0.958462	0.127	0.266624	0.32458	0.689121	0.966696
ENSG00000010932	FMO1	0	0	0	0	0	0	0	0	0	0	0	0	0	0	0	0	0	0	0	0	0	0.013448	0	0	0	0	0	0	0	0	0.00149422	0.00149422	0	0.023648	0	0	0	0	0.00394133	0.00394133	0	0	0	0	0	0	0	0
ENSG00000011007	ELOA	14.1353	18.3996	16.1483	12.5191	14.472	14.5154	13.2103	13.3358	14.592	0.667254	15.1474	13.2907	16.1355	15.0729	16.707	15.2707	0.582478	10.7828	11.5347	11.1588	0.375953	13.5519	11.2443	9.67395	12.4542	12.7519	10.3659	15.2939	14.8319	14.7285	12.7663	0.675581	13.0525	8.36848	23.8579	12.1227	7.82378	8.85924	12.3474	2.45968	8.91825	10.0689	9.49359	0.575338	15.097	18.3787	18.9122	15.6808
ENSG00000011009	LYPLA2	115.201	107.435	95.5265	101.131	92.2736	82.7287	76.2523	77.1246	93.4591	5.0189	96.4021	102.941	99.3913	93.0711	90.1524	96.3917	2.25668	85.6874	74.9838	80.3356	5.35179	80.0397	60.2689	71.1469	71.3652	62.5443	88.5736	63.3887	59.1943	62.2298	68.7501	3.34586	115.591	112.558	128.23	79.2178	115.642	106.164	109.567	6.74066	94.8481	87.5685	91.2083	3.63982	53.8983	84.887	55.0483	74.0466
ENSG00000011021	CLCN6	4.76216	5.47178	5.61175	2.06397	8.84382	4.42873	4.69436	4.8734	5.09375	0.660277	2.70296	6.69143	6.97436	7.8244	7.04294	6.24722	0.905774	7.48585	5.71082	6.59833	0.887515	5.72176	5.30869	5.60361	6.14396	4.5627	3.81973	6.70264	7.06058	7.98977	5.87927	0.424905	6.24429	7.08832	8.29977	5.85628	3.70354	4.90565	6.01631	0.658875	6.30545	5.26224	5.78385	0.521603	6.12796	5.65898	6.77276	6.81881
ENSG00000011028	MRC2	1.39213	0.452674	0.467729	2.36045	0.948517	0.601613	0.595573	0.319502	0.892274	0.242113	1.91144	0.311691	2.43387	0.936956	1.2732	1.37343	0.370259	0.902055	0.504853	0.703454	0.198601	2.17758	1.52747	2.00759	1.71341	2.52144	2.37851	2.93237	2.26414	1.71476	2.13748	0.149189	0.361759	0.098462	0.318986	0.056816	0.077719	0.067153	0.163483	0.0564904	0.010518	0.036574	0.023546	0.013028	0.55284	0.103612	0.447052	0.203894
ENSG00000011052	NME1-NME2	142.743	108.402	200.298	64.9475	181.197	68.3805	78.9812	62.7647	113.464	19.437	140.65	138.987	187.543	108.485	129.941	141.121	12.942	71.4417	66.0829	68.7623	2.6794	40.4335	59.6916	73.5541	23.0897	6.81254	31.5818	15.046	13.5923	5.46148	29.9181	7.96714	113.381	59.3814	86.3702	28.6793	34.8422	70.4119	65.5111	13.0197	20.6368	25.0615	22.8492	2.21235	63.2215	39.4916	33.5722	32.1456
ENSG00000011083	SLC6A7	0	0.008437	0	0	0	0.021748	0.021224	0.075029	0.0158047	0.0090885	0.005935	0.037293	0.03528	0	0	0.0157016	0.0084793	0	0	0	0	0.033732	0	0	0.003339	0	0	0.065256	0	0.01639	0.0131908	0.00755536	0.016501	0.182184	0.196127	0	0.013184	0	0.0679993	0.0384532	0	0	0	0	0.018518	0	0	0
ENSG00000011105	TSPAN9	22.1677	16.519	17.3105	14.4327	16.3185	25.7235	23.1643	19.1919	19.3535	1.39308	10.4908	10.6131	17.7996	13.9215	14.3857	13.4421	1.35686	25.3248	22.698	24.0114	1.31336	29.6317	31.51	35.1267	31.5553	44.4153	30.6957	44.6621	38.6974	35.856	35.7945	1.90808	17.3661	13.9223	16.3865	13.8643	23.3434	18.8203	17.2838	1.44781	18.7751	21.2697	20.0224	1.24731	24.0552	22.7525	23.7547	20.3341
ENSG00000011114	BTBD7	2.0726	1.78384	2.43081	1.51455	2.6219	3.44841	3.02804	3.12776	2.50349	0.241226	1.4586	2.3457	1.9859	2.111	2.45181	2.0706	0.173831	2.5827	3.12313	2.85291	0.270216	3.75479	4.05891	4.25369	5.78341	4.47528	3.68927	5.4814	6.04603	5.91007	4.82809	0.3225	3.41924	4.05194	5.34888	5.55212	3.81829	4.19582	4.39772	0.350753	4.70568	4.67921	4.69244	0.013236	3.00608	2.0905	3.9199	3.07519
ENSG00000011132	APBA3	10.8286	9.9974	9.01597	5.76327	8.61461	6.29264	5.97353	6.32256	7.85108	0.707885	6.1673	13.366	10.2721	8.80581	8.21714	9.36568	1.19764	6.42951	6.76916	6.59933	0.169823	12.2287	11.532	12.2272	11.3873	11.3268	13.9436	9.26632	8.68104	10.3734	11.2185	0.534459	10.6584	11.9354	10.3453	7.37003	9.83976	7.49545	9.60739	0.743614	10.3748	8.24644	9.31064	1.0642	21.7624	17.4296	14.9157	12.6766
ENSG00000011143	MKS1	3.93656	4.07031	3.68183	3.01456	3.49897	3.17339	3.945	4.04591	3.67082	0.143542	3.10195	4.16223	4.20642	3.4765	4.1269	3.8148	0.222945	4.01006	4.01694	4.0135	0.003437	3.69928	3.9436	3.97475	2.12877	3.46387	2.99494	3.38693	2.76894	3.04871	3.26775	0.199443	5.25534	4.47998	4.42841	3.35345	3.84412	3.92834	4.21494	0.268332	3.12777	3.25581	3.19179	0.0640205	2.21241	3.42795	2.54712	3.02
ENSG00000011198	ABHD5	6.23235	8.69092	4.34714	4.68981	4.70596	11.8651	7.00734	5.2524	6.59888	0.911457	4.14797	3.56423	4.706	4.09211	4.34503	4.17107	0.185935	3.68811	4.17638	3.93225	0.244136	5.77522	4.76928	5.62057	7.99302	5.55211	5.95515	7.87768	9.14432	10.5242	7.02351	0.649109	3.97341	4.28076	5.39306	4.05149	4.79336	3.77771	4.3783	0.247856	4.06009	7.32835	5.69422	1.63413	11.7438	18.516	10.6869	10.1473
ENSG00000011201	ANOS1	0.237066	0.54088	0.578826	0.585918	0.826279	0.581749	0.692854	0.505905	0.568685	0.0593158	1.0863	0.765135	1.24169	0.753396	0.528983	0.875101	0.127612	0.472753	0.182275	0.327514	0.145239	0.298848	0.031125	0.189236	0.35714	0.379215	0.841991	0.158385	0.092394	0.236737	0.28723	0.079368	1.97503	4.28475	3.765	1.19289	1.29029	4.63851	2.85774	0.633468	0.60883	0.563936	0.586383	0.022447	0.011235	0.146275	0.195946	0.244043
ENSG00000011243	AKAP8L	38.8268	26.1376	25.0131	20.255	28.4697	22.4776	17.5503	17.5812	24.5389	2.47209	20.1659	37.4339	27.6221	27.2054	34.2024	29.326	3.00687	22.6362	17.1247	19.8804	2.75573	31.394	29.5778	26.0212	25.6654	27.7668	29.9573	23.735	20.4516	32.0235	27.3992	1.26583	35.8846	44.2983	27.9199	23.8008	34.3001	56.2895	37.0822	4.79761	36.1791	26.6236	31.4014	4.77777	31.5223	26.2667	23.2746	28.3189
ENSG00000011258	MBTD1	1.58385	1.25601	1.18795	1.36653	2.04291	2.40223	2.60277	2.25476	1.83713	0.196716	0.948554	1.33429	1.29313	1.36988	1.59425	1.30802	0.103895	1.80081	2.83604	2.31843	0.517616	1.8588	2.02229	1.81713	2.32075	1.89283	1.3719	1.99442	2.13423	2.2455	1.96198	0.0933979	2.28384	3.03188	2.06616	2.94579	1.92799	1.55934	2.3025	0.237667	2.21796	1.67503	1.94649	0.271463	1.70986	1.89076	1.65065	1.89396
ENSG00000011260	UTP18	34.5073	23.62	21.9598	17.9051	21.144	24.1184	22.3783	20.6004	23.2792	1.74263	22.2526	27.7061	24.7774	21.1644	22.1112	23.6024	1.18765	16.5319	20.9237	18.7278	2.1959	15.8231	16.4675	16.2231	16.9	19.1602	16.8289	20.7241	18.4946	22.3479	18.1077	0.751267	17.0183	17.4272	17.9921	18.6741	18.0012	27.8606	19.4956	1.68876	17.738	16.16	16.949	0.788992	19.9619	26.107	20.5412	25.6399
ENSG00000011275	RNF216	6.7102	5.83643	6.42903	5.17025	5.70505	5.23984	6.11715	6.00732	5.90191	0.189234	6.05524	6.20917	6.73641	5.50593	5.94265	6.08988	0.199512	5.21762	5.69465	5.45613	0.238512	5.98191	5.4503	5.66875	6.69667	7.10665	5.93642	5.50051	5.10948	5.99238	5.93812	0.208646	7.26834	7.22337	7.39423	5.22355	6.67354	7.48975	6.87879	0.350779	6.12958	5.80911	5.96935	0.160235	6.01516	6.44106	5.93371	5.52488
ENSG00000011295	TTC19	11.6476	9.65211	9.73889	6.88467	7.15022	10.5509	12.0644	14.0428	10.2164	0.858416	4.24311	5.61302	5.85475	6.5209	6.48977	5.74431	0.414839	6.45842	9.49501	7.97672	1.51829	9.07046	5.26049	6.94102	11.3114	13.0719	9.31281	6.83391	7.90835	7.81852	8.61432	0.800956	8.18744	11.1078	26.3471	15.1879	15.8394	19.4706	16.0234	2.61253	12.3453	9.92739	11.1364	1.20897	5.36945	12.1155	8.99259	10.1151
ENSG00000011304	PTBP1	89.7124	125.206	137.352	129.705	153.033	117.504	111.349	111.355	121.902	6.75827	140.849	92.1724	132.923	154.456	170.83	138.246	13.1954	149.368	132.211	140.789	8.57856	133.873	117.085	147.442	109.919	82.5891	82.2501	107.608	101.414	111.497	110.409	7.09427	134.747	87.7651	77.8736	99.0229	86.813	71.7051	92.9878	9.17801	97.4634	101.737	99.6002	2.13677	83.9151	90.0988	77.6233	81.872
ENSG00000011332	DPF1	1.4555	1.88365	2.09481	1.46082	2.15054	0.806222	0.979856	1.21263	1.5055	0.177378	1.78582	2.01466	2.56607	2.41791	2.77029	2.31095	0.180425	1.06592	0.907541	0.98673	0.0791885	0.280347	0.06397	0.446799	0.174715	0.062958	0.136473	0.206094	0.068747	0.156868	0.177441	0.0414779	1.10489	0.839988	0.248071	0.154073	0.348277	0.79738	0.582113	0.15659	0.149367	0.122355	0.135861	0.013506	0.093998	0.235021	0.205872	0.144859
ENSG00000011347	SYT7	12.4422	12.9995	7.67561	10.3605	11.3255	30.9118	31.8006	25.9797	17.9369	3.50054	7.74546	10.6784	9.19862	14.5164	12.5949	10.9468	1.20073	34.2815	29.8076	32.0445	2.23694	7.48165	9.63018	7.66272	12.027	13.2378	10.4247	12.2122	9.30554	14.8198	10.7557	0.834837	5.78595	8.58877	5.63351	8.32706	7.43617	4.19969	6.66186	0.706456	9.85951	13.7394	11.7994	1.93994	14.2984	13.9881	10.3318	2.82522
ENSG00000011376	LARS2	6.71801	9.08185	5.95106	7.70266	5.34708	4.94571	4.51106	5.96701	6.27806	0.535393	7.97011	5.49517	5.99034	5.21215	6.61495	6.25654	0.490209	4.12453	4.71821	4.42137	0.29684	6.04788	6.04751	6.20601	3.60885	3.47569	2.4256	3.22381	2.96357	2.54849	4.06082	0.525852	6.06161	5.07353	4.78893	2.60357	2.77992	3.85497	4.19375	0.555563	2.51694	3.30365	2.9103	0.393353	2.72387	4.54526	3.0598	3.1936
ENSG00000011405	PIK3C2A	6.50684	6.88833	5.83352	4.50175	9.60853	17.5973	17.9329	17.0405	10.7387	2.05062	5.46357	6.10976	8.56519	6.86618	7.06332	6.8136	0.522072	5.29464	12.7044	8.99951	3.70487	6.04378	4.99906	5.25379	7.8969	6.54068	5.12489	6.0416	8.62676	9.22007	6.63861	0.524629	6.23923	7.28705	7.28526	5.25433	3.64425	3.69414	5.56738	0.674912	4.25023	4.55636	4.4033	0.153066	12.9026	13.7469	11.8451	9.0201
ENSG00000011422	PLAUR	17.5753	8.27533	18.2994	15.4748	13.1269	16.9548	21.0659	13.6346	15.5509	1.37923	11.3351	8.53264	8.56438	12.913	10.5805	10.3851	0.838976	20.5765	20.353	20.4647	0.111783	9.21884	4.99694	3.75307	9.33553	9.64676	12.1701	4.34104	2.6906	5.89029	6.89369	1.08933	6.82381	9.706	31.3001	19.7246	14.1573	20.9564	17.1114	3.61632	11.5037	12.828	12.1658	0.662109	4.33283	11.8835	4.95861	8.85981
ENSG00000011426	ANLN	5.86562	11.4467	20.3141	9.47267	19.8316	15.5296	16.5557	21.6197	15.0795	2.00298	14.1956	9.23544	15.2314	17.8099	20.6096	15.4164	1.90299	12.7878	18.7914	15.7896	3.00178	8.5951	6.16602	9.67433	4.84514	2.63929	3.19797	3.43594	4.90294	4.43896	5.32174	0.80637	20.1504	14.6997	19.9148	12.3629	4.53384	12.5624	14.0373	2.36396	6.32409	7.25318	6.78864	0.464545	0.827032	3.36993	2.28504	4.27874
ENSG00000011451	WIZ	5.88023	7.4322	9.71919	6.27081	8.7463	6.16787	6.39697	6.51783	7.14143	0.4918	8.35401	7.04986	8.54431	8.96711	9.27688	8.43843	0.382687	7.77342	7.69625	7.73484	0.0385815	8.89926	8.17156	8.89826	7.59117	6.51853	4.51107	7.92385	7.17328	6.84665	7.39263	0.454589	8.72567	6.76702	6.78029	6.60993	5.69292	4.50991	6.51429	0.56939	6.95979	7.22896	7.09437	0.134581	6.05737	4.9278	5.20449	6.42834
ENSG00000011454	RABGAP1	3.48228	3.37831	3.94133	3.04988	4.83665	5.58333	5.66879	5.21645	4.39463	0.372884	2.42663	3.69484	3.25071	4.06014	4.30104	3.54667	0.331419	3.95589	4.87229	4.41409	0.458203	5.80287	5.45694	5.12194	7.10316	8.01791	5.86345	6.76663	7.21693	8.38302	6.63699	0.382027	6.25132	6.00071	8.93471	8.0118	6.52753	6.92077	7.10781	0.464964	7.2549	6.56218	6.90854	0.34636	5.09301	6.20209	7.52521	8.62987
ENSG00000011465	DCN	0	0	0	0	0	0.018183	0.015649	0.029823	0.00795688	0.004137	0	0	0	0	0	0	0	0.011493	0.010352	0.0109225	0.0005705	0	0	0	0	0	0	0	0	0	0	0	0	0	0	0	0	0	0	0	0	0	0	0	0.00759	0	0.009916	0
ENSG00000011478	QPCTL	10.4663	11.1236	5.2062	7.75813	6.64647	3.50022	3.91433	3.77523	6.54881	1.06467	6.32634	6.90998	8.22917	6.44236	6.67903	6.91738	0.342975	6.70386	4.91895	5.81141	0.892455	6.7672	7.93029	7.25834	6.87506	5.85471	8.82271	6.97558	5.61867	5.45819	6.84008	0.366886	8.67958	7.7881	5.95096	3.53438	6.9776	5.52313	6.40896	0.744732	5.25715	4.09925	4.6782	0.578951	5.59009	3.93976	3.98147	3.01431
ENSG00000011485	PPP5C	31.2893	39.3845	52.4687	32.5851	41.9652	36.3307	31.8179	33.3276	37.3961	2.53989	35.196	34.8681	37.8356	44.6303	44.1619	39.3384	2.12922	30.564	30.7132	30.6386	0.074584	36.8258	31.1468	37.5666	28.5225	27.6349	29.7267	27.7964	26.5675	29.1596	30.5496	1.33144	40.2245	28.3334	42.9097	18.63	18.8841	19.6955	28.1128	4.51529	20.4522	20.4323	20.4423	0.0099625	48.6311	54.0823	47.438	43.0309
ENSG00000011523	CEP68	7.63587	4.5028	2.72627	4.44907	3.7479	10.677	8.68759	7.29285	6.21492	0.977533	8.9987	9.91445	12.0371	5.41626	4.54413	8.18214	1.40381	11.2282	9.86599	10.5471	0.681131	3.45738	3.03409	2.89841	6.01153	6.7168	7.03877	7.85459	7.22311	9.52238	5.97301	0.780051	6.29743	10.5116	3.66506	5.09676	6.93259	4.87987	6.23056	0.974962	5.27245	7.88887	6.58066	1.30821	6.79851	6.92132	10.0349	8.3744
ENSG00000011566	MAP4K3	2.73211	2.4889	3.32044	2.51707	3.3039	4.49198	5.57628	5.81582	3.78081	0.47577	3.42343	3.46514	4.08843	3.22026	2.82315	3.40408	0.205391	3.63454	4.48142	4.05798	0.42344	3.45796	2.36593	2.35114	5.09293	5.9079	3.77554	2.48591	4.19608	4.15947	3.75476	0.414708	5.04134	5.09406	8.85654	7.65569	3.80385	3.80631	5.70963	0.851868	4.3726	3.04312	3.70786	0.664739	3.66581	4.02534	7.76219	7.67187
ENSG00000011590	ZBTB32	0	0	0	0	0	0	0	0	0	0	0	0	0	0	0	0	0	0	0	0	0	0	0	0	0	0	0	0	0	0.077866	0.00865178	0.00865178	0	0	0	0	0	0	0	0	0	0	0	0	0	0	0	0
ENSG00000011600	TYROBP	0	0.056054	0	0	0	0	0	0	0.00700675	0.00700675	0	0	0.081722	0	0	0.0163444	0.0163444	0	0	0	0	0	0.041057	0.153433	0	0	0	0	0	0	0.02161	0.0170882	0	0	0	0	0	0	0	0	0	0	0	0	0.167798	0	0	0
ENSG00000011638	TMEM159	7.92176	4.20385	4.17815	4.55017	4.02422	3.43994	4.1579	4.71591	4.64899	0.486211	3.08895	3.44156	4.07953	3.64966	3.16079	3.4841	0.179503	4.7819	4.17012	4.47601	0.30589	3.56599	3.66778	1.99496	4.22016	5.04267	4.06711	2.53025	2.84972	3.21847	3.4619	0.310627	3.57745	4.65062	8.10195	5.50331	5.47134	6.45045	5.62585	0.632375	5.41719	3.66811	4.54265	0.874541	3.58267	5.33833	2.14878	2.53478
ENSG00000011677	GABRA3	1.12327	1.41779	0.277909	1.55205	0.090932	0.165365	0.339753	0.113805	0.635109	0.219376	1.10543	0.832076	1.20812	0.096575	0.08151	0.664741	0.242944	0	0.05334	0.02667	0.02667	1.33012	0.981097	1.04297	0.061477	0.072227	0.064777	0	0.104437	0.040921	0.410892	0.179731	1.07592	1.01626	1.61573	0	0.0585	0	0.627734	0.285195	0.008987	0	0.0044935	0.0044935	0.428607	1.31206	0.076076	0.071885
ENSG00000012048	BRCA1	1.40826	1.34898	1.76079	1.14713	2.32103	1.39803	1.83922	1.60321	1.60333	0.130148	2.41625	1.82739	1.6008	2.33478	2.40321	2.11649	0.168705	1.86883	2.03657	1.9527	0.0838725	2.00257	2.54858	2.69345	0.939365	0.836611	0.960429	0.613436	0.75432	0.973541	1.36915	0.270982	2.64243	2.42178	1.16379	1.16329	0.760292	2.3526	1.7507	0.330567	0.720315	1.81889	1.2696	0.54929	0.39874	1.17191	0.891484	0.692008
ENSG00000012061	ERCC1	22.6378	18.7506	15.0765	19.6034	11.9197	16.8544	18.5652	17.1926	17.575	1.12598	15.8535	10.4689	16.7841	13.6348	13.575	14.0632	1.09429	18.8577	15.497	17.1774	1.68034	10.7452	12.0377	9.55776	17.0249	13.5892	17.375	16.5094	10.4854	12.8812	13.3562	0.99344	16.1302	14.7849	10.9439	11.9022	15.1539	20.8207	14.956	1.42904	19.331	17.8823	18.6067	0.724369	17.2995	20.8518	18.058	12.8737
ENSG00000012124	CD22	0.0122	0.007218	0.010371	0	0.005782	0.020598	0	0	0.00702113	0.00257681	0	0	0	0	0	0	0	0	0	0	0	0.053955	0.258847	0.148692	1.14587	0.763704	0.419948	0.742098	0.883608	0.884785	0.589056	0.126714	0	0	0.010428	0	0.017747	0	0.00469583	0.00311659	0	0	0	0	0.040667	0.01591	0.064834	0.201573
ENSG00000012171	SEMA3B	0.371306	0.199428	0.25021	0.055453	0.396573	0.35795	0.148251	0.181208	0.245047	0.0429175	0.031523	0.131265	0.238816	0.218652	0.098979	0.143847	0.0383426	0.121443	0.125039	0.123241	0.001798	0.424666	0.222641	0.144601	6.48489	43.9338	27.3146	1.9654	1.68826	2.2579	9.38186	5.1884	0.152394	0.294528	0.432383	0.236252	0.369128	1.3424	0.47118	0.178789	0.485469	0.269114	0.377292	0.108178	26.8751	2.12954	41.949	15.2692
ENSG00000012174	MBTPS2	3.1391	4.20337	4.86436	2.79165	3.63678	3.41793	5.02098	4.64626	3.96506	0.296128	3.14265	3.25686	4.3232	3.82795	3.70949	3.65203	0.212172	4.28543	5.93015	5.10779	0.82236	2.98924	2.68011	2.70573	2.63738	3.7152	2.93438	2.63483	3.91551	2.94268	3.01723	0.158486	3.65869	5.50082	6.47422	4.45211	3.09459	4.04482	4.53754	0.509352	3.8349	3.78458	3.80974	0.025161	2.39101	3.16404	4.34721	6.54075
ENSG00000012211	PRICKLE3	4.75738	7.05478	6.82273	7.11097	7.5477	4.60166	5.40324	4.66838	5.99585	0.444164	8.59783	6.61832	7.94454	7.50017	7.89748	7.71167	0.325128	6.23028	5.87958	6.05493	0.175353	7.46913	8.48368	9.0651	4.75106	3.0548	3.2413	4.95851	4.77765	4.7421	5.61593	0.730296	7.80291	6.45768	7.50839	5.38293	3.3121	2.91256	5.56276	0.850999	4.49086	4.62217	4.55651	0.065657	3.27806	4.76802	3.35181	3.76117
ENSG00000012223	LTF	1.52621	0.99576	0.197213	0.682763	0.132663	0.821781	0.564217	0.567695	0.686038	0.15779	1.76291	1.4406	1.9815	0.037427	0.070081	1.0585	0.419147	0.339758	0.645983	0.49287	0.153113	1.32803	1.2823	0.442508	0.857057	3.15871	2.84508	0.16132	0.349635	0.427019	1.20574	0.366223	0.906035	0.887506	0.881134	0.062876	0.162302	0.107362	0.501203	0.175077	0.084605	0.080095	0.08235	0.002255	1.80133	1.70322	0.538352	0.806312
ENSG00000012232	EXTL3	6.15584	6.68413	7.5949	5.79765	7.34436	6.4992	7.9118	8.20633	7.02427	0.306572	6.31795	6.83071	7.5651	7.19746	7.46432	7.07511	0.227988	9.15892	8.45188	8.8054	0.353522	9.34381	10.357	7.70471	9.20545	13.1612	8.41194	8.19137	8.81465	7.03591	9.13623	0.597683	6.23159	6.83852	8.8308	4.95028	7.0686	5.02466	6.49074	0.59218	4.7353	5.23507	4.98518	0.249884	2.04225	3.37378	1.98192	2.5416
ENSG00000012504	NR1H4	0.054805	0.010663	0	0	0	0	0	0	0.0081835	0.00678961	0.009698	0	0.015705	0	0	0.0050806	0.00325297	0	0	0	0	0	0	0.012757	0	0	0.015099	0	0	0	0.00309511	0.00205651	0	0.017155	0	0	0	0	0.00285917	0.00285917	0	0	0	0	0.3271	0.361707	0.333649	0.123214
ENSG00000012660	ELOVL5	48.7086	66.8546	41.4845	49.7949	62.7961	68.3941	72.4264	71.4252	60.2356	4.19233	53.2949	52.0614	71.4933	54.7847	55.7932	57.4855	3.55922	69.5138	69.6805	69.5971	0.0833665	36.7534	43.987	57.897	48.3377	36.1437	23.7157	66.9568	78.5414	53.2659	49.5109	5.6153	61.0006	42.5077	24.8146	32.1808	22.9293	26.9683	35.0669	5.9281	25.1093	30	27.5546	2.44536	28.1793	21.7013	37.3796	39.6394
ENSG00000012779	ALOX5	14.7031	19.1775	6.16215	16.2194	8.23336	17.6329	12.4679	8.23113	12.8534	1.71767	8.68512	8.56044	14.8825	12.8374	9.70086	10.9333	1.25351	49.3507	11.9659	30.6583	18.6924	12.0389	8.97444	9.10403	3.42754	3.71975	5.92603	3.60663	6.38022	10.4847	7.07358	1.06969	23.4851	22.5797	43.4134	10.1005	10.9462	10.4173	20.157	5.28721	18.6104	20.7663	19.6884	1.07794	19.8877	12.9383	19.878	11.9584
ENSG00000012817	KDM5D	0	0	0	0	0	0	0	0	0	0	0	0	0	0	0	0	0	0	0	0	0	0	0	0	0	0	0	0	0	0	0	0	0	0	0	0	0	0	0	0	0	0	0	0	0	0	0	0
ENSG00000012822	CALCOCO1	13.5466	14.7018	15.9432	7.96294	13.1867	17.5356	17.72	18.3251	14.8652	1.19999	6.39198	9.45343	14.4115	12.1192	10.312	10.5376	1.34017	21.1013	11.147	16.1241	4.97715	31.3968	20.8601	17.6933	30.7374	29.1423	21.7409	22.3733	24.2753	28.057	25.1418	1.61904	29.9576	39.0168	61.2135	26.9619	26.4367	17.298	33.4807	6.23474	31.944	26.5414	29.2427	2.70126	26.6364	24.416	30.5837	30.6275
ENSG00000012963	UBR7	3.52472	4.74221	5.53588	4.26017	5.03825	3.4901	3.71818	4.04698	4.29456	0.264874	4.31504	4.84183	6.12611	5.97802	7.4307	5.73834	0.543205	4.89557	4.46105	4.67831	0.217261	3.70695	3.41142	3.34002	2.23492	2.34962	1.76295	2.33697	2.47846	2.72072	2.70467	0.214991	4.09069	4.6357	4.00792	4.18027	2.66872	4.30472	3.98134	0.277367	3.12464	3.19139	3.15801	0.0333755	1.49129	2.13266	1.669	1.80156
ENSG00000012983	MAP4K5	3.32308	3.51165	3.44853	2.75737	4.18457	6.99456	7.53316	8.88044	5.07917	0.829495	2.43139	3.58091	3.68944	3.57748	3.45935	3.34771	0.231955	3.79295	6.27466	5.0338	1.24085	6.23064	6.74285	6.69277	8.16951	5.56892	3.55723	6.70503	10.5244	7.10705	6.81093	0.626044	5.21172	6.41845	5.71023	7.50181	4.01817	4.22246	5.51381	0.541754	4.60426	4.06542	4.33484	0.269418	2.8769	3.82098	3.56535	3.72816
ENSG00000013016	EHD3	8.00333	3.68856	4.9276	3.41464	5.07033	9.37309	5.57517	3.085	5.39221	0.792315	4.89615	1.82129	4.87894	2.77166	3.13314	3.50024	0.605551	2.78033	2.83014	2.80523	0.024907	5.91755	7.86193	3.40722	8.61581	13.1196	11.0291	7.48441	7.01536	5.49353	7.77162	0.973704	2.60487	1.02421	1.81161	0.674206	0.673512	0.263233	1.17527	0.35619	0.657406	1.07232	0.864864	0.207458	11.3253	13.1075	6.38784	7.00749
ENSG00000013275	PSMC4	76.5984	91.7757	70.3457	75.1198	75.967	70.0301	60.7265	48.6259	71.1486	4.45604	107.838	102.088	100.948	68.5889	73.2545	90.5434	8.12879	49.7822	55.6872	52.7347	2.95251	53.4148	41.2066	49.6408	42.6089	33.5381	39.9863	49.4438	46.6523	48.4706	44.9958	2.05307	65.0319	62.8873	54.9987	41.2341	42.6755	40.714	51.2569	4.56168	50.7264	44.9345	47.8305	2.89595	66.9782	60.4182	47.5577	51.2728
ENSG00000013288	MAN2B2	3.6288	3.7925	5.79511	5.64164	7.43627	11.2888	9.72189	10.6564	7.24517	1.06763	4.56498	4.086	4.81142	7.07596	6.68127	5.44392	0.600463	12.8628	10.061	11.4619	1.40089	9.6487	6.17168	6.22813	15.104	15.9723	12.0226	10.8191	9.97141	11.2738	10.8013	1.12628	10.8521	10.5169	13.1578	16.491	15.2814	13.4335	13.2888	0.964083	20.3242	14.3299	17.3271	2.99715	3.3348	2.94469	6.10281	6.05384
ENSG00000013293	SLC7A14	0	0.007151	0	0	0	0.004715	0.004738	0	0.0020755	0.00104672	0.005861	0	0.007096	0	0	0.0025914	0.00159887	0	0	0	0	0	0.006371	0	0	0	0	0	0	0.003078	0.00104989	0.00074669	0	0	0.012121	0	0	0	0.00202017	0.00202017	0	0	0	0	0.025604	0.020505	0.028584	0.007933
ENSG00000013297	CLDN11	5.5634	9.18915	14.0845	8.25114	18.7654	5.38444	5.14494	6.3307	9.08921	1.73523	9.14709	6.70921	9.15922	13.0491	14.5819	10.5293	1.43446	10.0267	6.55565	8.29116	1.73551	1.35817	0.158703	0.501057	1.11462	0.434261	0.865257	0.044244	0.131564	0.273904	0.54242	0.155761	0.771973	0.452816	0.905478	1.05631	0.702172	0.538583	0.737889	0.0918162	0.212877	0.242104	0.227491	0.0146135	0.056577	0.066009	0.107117	0.169116
ENSG00000013306	SLC25A39	190.923	179.092	119.887	127.345	120.805	107.25	97.313	97.8839	130.063	12.63	122.721	188.002	152.23	134.048	134.078	146.216	11.4666	141.816	116.342	129.079	12.7371	70.1547	72.9411	83.5918	68.8554	74.076	93.6269	65.3119	57.0898	56.4138	71.3402	3.95572	83.7056	64.8715	44.4906	34.3831	54.5944	61.798	57.3072	7.00333	54.8273	41.0471	47.9372	6.89011	102.833	99.9786	78.0067	71.9551
ENSG00000013364	MVP	134.039	95.8281	111.14	116.319	74.7584	129.563	112.528	100.074	109.281	6.74195	102.303	83.4926	108.784	94.2624	76.2206	93.0125	5.95487	98.4509	100.775	99.6129	1.16198	119.632	82.9221	79.8968	98.9276	110.541	133.546	94.8631	86.0588	106.068	101.384	5.96184	92.9406	81.8552	177.34	86.2168	138.287	84.4384	110.18	15.9549	94.1001	109.102	101.601	7.50084	86.1387	153.475	79.7479	80.859
ENSG00000013374	NUB1	9.80227	11.2852	10.5459	9.24056	10.6372	9.37779	10.9938	9.34259	10.1532	0.286321	9.18305	9.44706	12.163	11.5439	10.0193	10.4712	0.588431	7.85578	9.59215	8.72396	0.868185	16.4214	14.0139	13.0569	16.8313	14.0936	13.0609	13.0554	16.8595	15.0443	14.7153	0.542822	15.1666	16.109	18.9796	23.2448	17.7262	22.0457	18.8787	1.31507	16.9886	18.4449	17.7167	0.728146	10.2285	15.135	12.7363	18.4304
ENSG00000013375	PGM3	7.8509	9.3882	9.37505	5.38389	9.38386	10.25	10.4405	8.90089	8.87166	0.572447	7.78375	6.7931	8.69511	9.66976	10.7544	8.73922	0.693865	7.81642	8.42761	8.12202	0.305597	9.13153	12.3478	14.8888	9.50466	8.61277	6.75451	9.52012	9.90442	11.2494	10.2127	0.784069	7.32664	8.83208	12.8548	7.92238	6.35356	6.8327	8.35369	0.96684	6.13652	5.8359	5.98621	0.150309	12.6147	10.3933	13.4011	12.3687
ENSG00000013392	RWDD2A	0.591533	0.723537	0.621905	0.475819	0.810299	0.785495	0.920263	0.69141	0.702533	0.0494051	0.610488	0.638502	0.925318	0.629247	0.761016	0.712914	0.0593539	0.588839	0.655669	0.622254	0.033415	0.520124	0.334093	0.352823	0.815019	0.62005	0.733301	0.375867	0.712727	0.583839	0.560871	0.0591622	0.894893	0.960111	1.42821	0.94222	0.901504	1.03439	1.02689	0.0828427	1.18035	0.827628	1.00399	0.17636	0.528149	0.722223	0.588084	1.08821
ENSG00000013441	CLK1	6.45761	5.93811	5.93448	4.02535	5.43964	10.8863	10.8511	10.7715	7.53802	0.997171	6.25538	4.63962	6.00057	6.86052	5.70024	5.89127	0.366544	6.49155	7.57123	7.03139	0.539839	9.31462	10.4777	9.08941	24.1934	14.9121	13.458	8.88231	12.8823	16.9571	13.3519	1.64953	8.9926	10.2895	19.197	27.599	17.4338	20.6413	17.3589	2.82246	15.0686	9.91924	12.4939	2.57469	6.622	8.07455	9.6314	7.70245
ENSG00000013503	POLR3B	3.44254	3.88399	4.48455	4.17065	4.17707	5.15085	5.52518	5.88672	4.5902	0.300095	4.15977	3.37266	4.05197	3.55282	3.66362	3.76017	0.149551	3.07644	4.45894	3.76769	0.691253	4.51261	4.45318	5.65172	4.89115	4.27576	3.47167	5.3479	5.74266	5.48055	4.86969	0.252326	5.15414	4.29035	6.03999	6.19593	3.73775	4.10148	4.91994	0.424318	5.54102	5.14062	5.34082	0.200202	5.12918	6.02202	4.98141	6.81454
ENSG00000013523	ANGEL1	3.0526	3.27456	2.32648	1.82888	3.21697	2.96732	3.53223	3.06424	2.90791	0.196895	2.09426	3.98577	3.52062	2.50541	3.05358	3.03193	0.339525	3.25656	3.33463	3.29559	0.0390355	5.53295	4.86174	4.40723	4.84292	4.40835	3.18905	3.52209	3.77778	4.3091	4.3168	0.243337	4.95979	6.72955	7.05977	3.63564	2.59605	2.92802	4.65147	0.784014	3.84041	2.56827	3.20434	0.636071	5.90959	6.89587	3.81719	3.92671
ENSG00000013561	RNF14	16.5928	10.1212	6.37553	6.28709	4.52618	8.89541	8.31607	8.49108	8.70068	1.29002	3.37998	4.46974	5.37265	4.53247	5.66425	4.68382	0.400279	4.35402	5.24678	4.8004	0.446379	10.8171	8.38312	9.00862	9.97791	13.3371	11.0572	10.51	14.0449	9.87882	10.7794	0.620121	4.63711	6.02956	12.7453	10.8048	9.57746	13.6561	9.57506	1.4739	8.42824	7.92507	8.17665	0.251585	10.7892	17.6288	11.0938	12.448
ENSG00000013563	DNASE1L1	3.43128	5.67084	5.33393	2.74637	5.63315	5.71815	5.74261	3.99601	4.78404	0.426871	3.01091	5.15677	6.2325	5.58016	4.85406	4.96688	0.540947	5.656	4.6678	5.1619	0.494099	7.89917	10.2707	9.21969	11.3706	12.2486	8.65706	13.3207	11.7557	10.6868	10.6032	0.590904	6.96446	6.4045	9.17627	5.89506	6.71627	7.46268	7.10321	0.467033	8.99191	6.93963	7.96577	1.02614	12.5701	11.281	9.25854	13.287
ENSG00000013573	DDX11	15.1572	19.2692	30.1917	9.60148	33.4171	10.9695	11.2792	13.5669	17.9315	3.22037	12.9976	19.4403	28.6855	35.017	37.3636	26.7008	4.62216	22.5735	14.9599	18.7667	3.80681	16.1047	18.1216	23.942	5.11059	3.94306	4.83704	5.80236	5.97897	5.83151	9.96354	2.46083	23.9224	15.6117	16.0984	5.82593	3.56206	11.3953	12.736	3.04641	5.04665	4.85602	4.95134	0.095311	4.17821	7.9922	2.47474	3.80098
ENSG00000013583	HEBP1	14.9371	17.4834	19.8765	11.8196	17.7657	16.8007	13.0466	17.1219	16.1064	0.940002	14.0253	11.2007	17.911	16.9547	15.2581	15.07	1.17732	29.411	13.0518	21.2314	8.17958	5.11108	4.56055	4.65714	10.565	9.89473	8.81924	8.40169	7.98849	7.28624	7.47602	0.748989	12.0693	9.06851	17.4886	14.3736	22.9837	26.8758	17.1432	2.75421	21.6796	15.2924	18.486	3.1936	6.21743	4.92362	6.0609	9.49694
ENSG00000013588	GPRC5A	1.26358	1.58271	18.1302	1.0836	5.23006	7.65503	7.67648	9.48999	6.51395	2.02426	1.26597	1.09348	1.50943	5.9	4.34614	2.823	0.972856	3.43154	3.67572	3.55363	0.122089	11.2062	1.62209	4.03233	18.0567	9.45329	15.3879	3.88711	3.0687	7.24992	8.21825	1.92172	12.1113	12.6666	56.142	41.0064	31.5899	15.0472	28.0939	7.36957	24.4362	18.7383	21.5872	2.84891	1.5056	2.17214	7.94694	10.8811
ENSG00000013619	MAMLD1	0	0	0	0	0	0	0	0	0	0	0.007836	0	0	0	0.00539	0.0026452	0.00166538	0	0	0	0	0.022807	0	0	0	0	0	0	0	0	0.00253411	0.00253411	0.006452	0	0.032966	0.024002	0	0	0.01057	0.00587121	0	0	0	0	0	0	0	0
ENSG00000013725	CD6	0.343303	0.645792	0.121773	0.419077	0.360465	0.211234	0.136582	0.114178	0.29405	0.0654489	0.753778	0.049885	0.43767	0.320098	0.22562	0.35741	0.117661	0.207789	0.297917	0.252853	0.045064	0.233146	0.303316	0.314338	0.290196	0.300088	0.462097	0.094698	0.061344	0.14411	0.244815	0.042008	0.183131	0.122464	0.340415	0.23511	0.352763	0.188675	0.237093	0.0376187	0.130858	0.192794	0.161826	0.030968	0	0.026979	0	0.01472
ENSG00000013810	TACC3	25.1633	36.2373	42.5489	28.4	42.144	17.674	20.1055	23.6509	29.4905	3.4275	57.8966	44.6978	56.86	54.2055	58.1689	54.3658	2.51642	33.773	26.8901	30.3315	3.44144	15.6129	11.826	17.2038	5.15547	5.75136	10.5801	5.18986	5.471	6.33152	9.23577	1.58307	44.4253	31.3106	15.9753	13.1085	10.4767	30.3609	24.2762	5.40537	9.16219	10.4211	9.79164	0.62945	2.42056	7.413	4.17177	6.45035
ENSG00000014123	UFL1	2.19842	2.63085	2.50321	2.32102	3.15001	7.2069	7.86033	7.29671	4.39593	0.903393	3.07738	2.46279	3.19549	2.36731	2.76111	2.77282	0.16311	2.54065	6.12542	4.33304	1.79239	3.26352	2.96277	3.07093	5.16575	3.82134	3.18773	3.00764	5.55272	4.74878	3.86457	0.340005	3.69385	4.02638	6.55539	5.12383	2.92123	2.87317	4.19897	0.579752	3.7119	2.87096	3.29143	0.420467	3.45144	3.09826	3.2963	3.15571
ENSG00000014138	POLA2	5.73755	8.8474	7.61295	6.28338	7.29162	5.036	4.19284	3.67456	6.08454	0.627814	9.49676	9.84832	11.7151	5.67066	11.2558	9.59732	1.066	9.34987	6.53053	7.9402	1.40967	5.22578	7.03434	13.246	3.14601	3.31805	5.55174	3.92267	5.00389	3.438	5.54295	1.05215	10.4391	10.2702	3.3101	4.43762	4.23259	8.00593	6.78258	1.30498	3.86755	4.20821	4.03788	0.170327	2.11702	5.04137	2.83687	3.50929
ENSG00000014164	ZC3H3	5.60274	8.86357	9.09805	8.26065	9.44496	6.0297	5.48704	5.83102	7.32721	0.614332	8.41175	7.05488	8.51095	9.87505	9.30658	8.63184	0.477005	7.76468	6.60745	7.18606	0.578612	8.73241	6.98517	8.06383	8.57768	8.09676	5.68993	6.96464	6.54882	6.87843	7.39308	0.340964	8.85477	8.28636	7.62631	5.53465	5.35051	5.50851	6.86019	0.644528	6.81729	7.25059	7.03394	0.216651	5.43111	5.81914	6.25698	6.81285
ENSG00000014216	CAPN1	81.1401	142.831	143.224	99.8081	113.871	138.276	131.05	130.12	122.54	7.9315	99.9735	79.198	86.8815	139.844	130.145	107.208	11.9191	169.93	135.549	152.739	17.1903	105.539	78.7171	140.032	124.474	105.656	143.146	87.5315	81.3259	110.128	108.506	7.93587	143.52	156.247	158.626	168.424	224.928	185.489	172.872	11.874	200.252	196.919	198.585	1.66611	79.9926	124.738	79.9444	111.991
ENSG00000014257	ACP3	0.430844	0.402556	0.120946	0.209571	0.321671	0.349226	0.234337	0.315919	0.298134	0.0366707	0.140721	0.286804	0.251143	0.201721	0.480882	0.272254	0.057645	0.641093	0.371856	0.506475	0.134619	1.12923	1.13824	0.840563	6.62043	1.79754	0.76279	1.3421	0.867704	2.00596	1.83384	0.614994	2.26558	4.91418	3.00864	4.46666	8.07306	10.2055	5.48893	1.24954	4.7565	7.1429	5.9497	1.1932	0.887059	1.51178	0.516192	0.542968
ENSG00000014641	MDH1	97.3016	92.4149	67.584	78.5035	69.268	73.9692	68.2876	77.7228	78.1314	3.95477	118.951	142.124	130.714	73.5883	77.4381	108.563	13.9944	65.6896	83.0179	74.3537	8.66418	42.0794	42.4797	49.9781	37.8844	43.9567	40.7496	30.4281	42.2865	33.5688	40.379	1.92803	96.9537	101.06	54.6765	60.1087	57.3087	95.3772	77.5808	9.09971	54.0725	45.5384	49.8054	4.26704	19.8825	30.857	32.7163	34.3269
ENSG00000014824	SLC30A9	4.75649	6.37492	5.04309	5.35116	6.2562	10.0559	10.0855	10.1549	7.25977	0.85354	5.40796	3.7603	6.48853	6.38687	5.11968	5.43267	0.496021	5.13856	8.33171	6.73514	1.59657	4.63612	4.30015	4.73789	7.13788	6.14489	4.97173	4.34734	6.58647	5.81644	5.40877	0.347184	5.49405	5.39669	7.88376	9.213	6.88123	8.8187	7.28124	0.667436	5.45813	5.10005	5.27909	0.179041	3.58276	3.55767	4.85778	7.49451
ENSG00000014914	MTMR11	1.17417	1.51954	4.10939	1.30264	2.98988	3.37671	3.27346	3.08263	2.60355	0.391961	0.589624	0.924422	1.60652	2.85949	3.44462	1.88493	0.550467	4.37826	2.97608	3.67717	0.701092	3.96973	3.63448	2.97417	2.42942	2.82032	1.93412	3.37066	3.97813	4.67741	3.30983	0.28581	4.26981	4.25498	4.98928	5.98797	1.74063	4.00733	4.20833	0.574832	5.29583	5.14523	5.22053	0.075298	2.26265	3.55398	2.94966	2.69623
ENSG00000014919	COX15	6.13781	7.01629	5.84201	6.00168	6.69744	4.54856	5.43218	5.38957	5.88319	0.275675	6.55029	7.88496	7.68174	5.73159	5.15177	6.60007	0.532695	5.26468	5.20083	5.23276	0.031924	4.09004	4.32726	4.99564	3.62895	3.84888	4.1199	3.80449	3.3927	4.18821	4.04401	0.153949	6.23192	6.36064	6.13412	5.59193	4.90234	7.31919	6.09002	0.329892	4.16155	4.78538	4.47346	0.311918	2.81014	2.96396	3.32508	4.81963
ENSG00000015133	CCDC88C	6.00061	9.45738	6.88279	9.19277	10.4932	6.08542	5.61052	5.90556	7.45353	0.686364	10.7868	12.7691	11.4128	7.81099	8.48719	10.2534	0.9231	7.76811	6.03653	6.90232	0.865789	5.9367	1.84434	4.76352	3.74613	1.9466	2.65028	1.35782	1.75103	2.38264	2.93101	0.519794	17.6105	16.1707	8.82018	6.45181	4.92672	6.88533	10.1442	2.2007	5.17576	5.03324	5.1045	0.0712585	0.304381	0.83229	0.330033	0.590681
ENSG00000015153	YAF2	1.39141	0.939039	0.762892	1.17562	0.704051	1.1509	1.18886	1.39668	1.08868	0.0930097	1.22848	1.09574	0.873236	0.916157	1.1538	1.05348	0.0684904	0.538949	1.18421	0.861578	0.322629	1.90438	1.14541	1.07433	2.35613	2.4308	1.92701	1.70609	1.24516	2.03892	1.75869	0.168642	1.29384	1.30231	2.25224	2.36182	2.57253	2.61482	2.06626	0.248959	2.10037	1.86756	1.98397	0.116403	1.39368	2.97694	1.64449	2.8389
ENSG00000015171	ZMYND11	1.56864	2.7257	3.65103	3.29936	3.08132	4.30571	4.21573	5.79523	3.58034	0.442112	3.33277	0.563641	2.49029	2.36185	2.66325	2.28236	0.461085	3.44337	4.23609	3.83973	0.39636	2.01589	0.931912	2.08465	3.47826	2.26215	1.80638	1.78327	2.08231	2.85387	2.1443	0.236735	9.58393	3.74133	5.98727	8.42839	4.52572	4.54758	6.1357	0.966367	5.25549	4.34574	4.80061	0.454875	0.218751	0.346208	0.612763	0.69802
ENSG00000015285	WAS	0.174697	0.271034	0.496335	0.318822	0.72472	0.291485	0.16119	0.232325	0.333826	0.0668949	0.407869	0.160453	0.127209	0.692376	0.767654	0.431112	0.131847	0.420772	0.32276	0.371766	0.049006	0.082631	0.253987	0.327628	0.06656	0.053022	0	0.077342	0.106568	0.155796	0.124837	0.0348152	0.073314	0.086137	0.089988	0	0.120828	0	0.0617112	0.0205282	0.113094	0.081588	0.097341	0.015753	0.03526	0	0	0.098126
ENSG00000015413	DPEP1	0	0.034017	0	0	0	0	0	0	0.00425212	0.00425212	0.020012	0.258587	0.053214	0	0	0.0663626	0.0490303	0	0	0	0	0.419251	2.20899	0.439427	0	0	0.021244	0	0	0.038902	0.347535	0.24047	0	0.015553	0.017743	0	0.015231	0	0.00808783	0.00363417	0	0	0	0	0.154839	0	0	0.017863
ENSG00000015475	BID	4.6297	3.26921	3.41053	8.50039	2.17131	4.02717	4.41257	4.44602	4.35836	0.657622	8.38565	3.35677	5.24862	2.47324	2.8551	4.46388	1.09024	4.22356	4.3716	4.29758	0.074019	3.95432	1.33789	2.18563	4.46048	1.86304	5.83017	2.65828	1.27405	2.53989	2.90042	0.513569	14.9961	10.5125	8.5874	8.0666	10.7594	6.9396	9.97694	1.16757	8.03177	6.70794	7.36985	0.661913	2.37801	4.27628	2.15265	3.14102
ENSG00000015479	MATR3	12.0821	13.0188	5.90748	9.45717	6.88957	19.0637	17.6004	18.8809	12.8625	1.85839	18.0417	18.3838	8.93585	9.42806	10.3925	13.0364	2.12688	12.2769	22.4351	17.356	5.07915	16.6451	14.2563	15.0674	23.043	19.0963	14.6152	16.661	23.9618	21.1087	18.2728	1.22968	18.9403	13.4105	25.5159	26.3566	12.9827	27.8572	20.8439	2.72079	19.227	13.0881	16.1575	3.06947	11.4739	16.3827	15.1832	20.5309
ENSG00000015520	NPC1L1	0.035486	0.00869	0.014354	0	0	0.005018	0.007587	0	0.00889187	0.00420677	0.007405	0	0.019526	0	0.002994	0.005985	0.00364665	0	0	0	0	0.04236	0.026763	0.04762	0.024422	0.045063	0	0.008329	0	0	0.0216174	0.0067381	0.004868	0	0.032973	0	0.008175	0	0.00766933	0.00524352	0	0.010064	0.005032	0.005032	0.021341	0.010124	0.043993	0.007332
ENSG00000015532	XYLT2	8.72776	9.40691	15.7918	11.5543	13.9629	11.7583	13.1314	13.6335	12.2459	0.838623	10.7244	9.42472	8.67118	14.2054	13.5434	11.3138	1.10073	16.356	16.0174	16.1867	0.169308	13.8606	11.6773	12.2855	12.7867	14.0872	14.2378	7.03972	6.05818	7.54097	11.0638	1.08995	21.2659	22.7468	17.8417	16.7925	22.1298	18.0405	19.8029	1.0366	15.1197	12.258	13.6888	1.43085	5.16527	5.32173	4.77842	5.38515
ENSG00000015568	RGPD5	1.05496	1.13971	1.24619	0.696058	1.31335	1.74614	1.94589	2.18253	1.4156	0.176358	0.922448	1.01978	1.32754	1.17147	1.17602	1.12345	0.0699538	1.15506	1.89571	1.52539	0.370322	0.831987	0.713108	0.631513	2.05471	1.92322	1.12895	0.867062	1.14635	1.55326	1.20557	0.174505	1.39393	1.78097	2.8689	2.06835	1.7326	1.90186	1.95777	0.203746	1.62023	1.60863	1.61443	0.0058005	1.34077	1.10033	1.76564	1.2324
ENSG00000015592	STMN4	0	0	0.008751	0	0	0	0	0	0.00109388	0.00109387	0	0	0.060215	0	0	0.012043	0.012043	0	0	0	0	0	0	0	0	0	0	0	0	0	0	0	0.007219	0	0	0	0	0	0.00120317	0.00120317	0	0	0	0	0	0	0	0
ENSG00000015676	NUDCD3	9.73386	8.9477	9.01675	6.77973	7.71283	7.48922	7.16906	7.87611	8.09066	0.363776	6.74487	7.41594	8.48598	8.49683	8.67838	7.9644	0.377713	9.54761	7.9093	8.72846	0.819155	10.0169	8.57773	8.826	7.33623	9.1264	9.63492	5.7733	6.14836	6.64434	8.00935	0.522946	8.39063	8.47719	11.8768	8.33838	10.7742	13.2954	10.1921	0.864673	8.13689	8.2798	8.20834	0.071456	4.24885	6.8723	4.20694	6.08781
ENSG00000016082	ISL1	0.09709	0.105424	0.105321	0.029616	0.027609	0.144157	0.190824	0.098494	0.0998169	0.019115	0.084868	0.356522	0.115019	0.040324	0.043399	0.128026	0.0587774	0.138052	0	0.069026	0.069026	0.126103	0.093293	0.031854	0	0.049063	0	0.187024	0.062043	0.029386	0.0643073	0.0205816	0	0.026517	0	0	0.007382	0	0.00564983	0.00434404	0.033556	0	0.016778	0.016778	0.067223	0.066168	0	0.078686
ENSG00000016391	CHDH	0.300519	0.403525	0.26603	0.26358	0.370007	0.180178	0.24664	0.193731	0.278026	0.0276244	0.439264	0.126341	0.368065	0.278149	0.310615	0.304487	0.0522849	0.442449	0.559406	0.500927	0.0584785	0.293507	0.178239	0.349075	0.108567	0.11956	0.105276	0.265332	0.227121	0.278532	0.213912	0.0299706	0.629018	0.482201	0.370579	0.364224	0.299013	0.269446	0.402413	0.0543322	0.301441	0.210369	0.255905	0.045536	0.083088	0.186518	0.035699	0.090717
ENSG00000016402	IL20RA	0.057471	0.04786	0.026849	0.024922	0.048008	0.053314	0	0.056175	0.0393249	0.00715478	0	0.078595	0.018621	0.021309	0.039321	0.0315692	0.0133061	0.036091	0.059579	0.047835	0.011744	0.774413	1.52383	0.989682	0.988615	0.607792	0.399861	1.40728	3.21236	1.47853	1.26471	0.276342	0.191052	0.402194	0.090054	0.11598	0.081122	0.638313	0.253119	0.091183	0.304746	0.483242	0.393994	0.089248	0.120673	0.030693	0.175865	0.13021
ENSG00000016490	CLCA1	0	0	0	0	0	0	0	0	0	0	0	0	0	0	0	0	0	0	0	0	0	0	0.049282	0.011169	0	0	0	0	0	0	0.00671678	0.00546126	0	0	0	0	0	0	0	0	0	0	0	0	0.02431	0	0	0
ENSG00000016602	CLCA4	0	0	0	0	0	0	0	0	0	0	0	0	0	0	0	0	0	0	0	0	0	0	0	0	0	0	0	0	0	0	0	0	0	0	0	0	0	0	0	0	0	0.015564	0.007782	0.007782	0	0	0	0
ENSG00000016864	GLT8D1	10.7427	12.4691	12.8633	10.3952	11.4334	11.608	13.0213	12.9714	11.9381	0.367239	9.41147	12.311	13.4071	11.5567	11.8612	11.7095	0.654633	10.2874	13.5016	11.8945	1.60713	12.4773	14.6504	12.0382	18.4347	19.2572	13.377	17.0325	18.3835	14.8068	15.6064	0.913786	13.1986	14.5079	23.7437	21.3951	20.5955	19.5391	18.83	1.68065	18.6064	12.7711	15.6887	2.91762	8.95293	12.0201	8.7421	14.4571
ENSG00000017260	ATP2C1	10.2992	11.184	10.1006	9.45385	10.4469	15.6199	15.0416	17.2478	12.4242	1.07335	9.63701	9.12852	12.4994	9.42935	10.078	10.1545	0.606246	9.33465	12.9424	11.1385	1.80387	9.9599	11.0222	11.4351	14.9441	15.4324	11.077	11.4762	15.1333	11.6013	12.4535	0.69859	13.7803	11.3926	20.4847	12.5923	9.17133	11.9469	13.228	1.57941	8.00172	7.3317	7.66671	0.33501	7.55275	7.61718	9.00427	9.66372
ENSG00000017427	IGF1	0	0.000116	0	0	0	0	0	0	1.45e-05	1.45e-05	0	0	0	0	0	0	0	0	0	0	0	0	0	0	0	0	0	0	0	0	0	0	0	0	0	0	0.000102	0	1.7e-05	1.7e-05	0	0	0	0	0.003712	0	0.00067	0.008547
ENSG00000017483	SLC38A5	0	0.039117	0.020764	0	0	0	0	0	0.00748513	0.00519798	0	0	0.033552	0.060617	0.023622	0.0235582	0.0113649	0	0.01445	0.007225	0.007225	0	0.044411	0	0	0	0	0	0	0.043109	0.00972444	0.00643303	0.01891	0.013677	0	0	0	0.042873	0.0125767	0.00691305	0	0	0	0	0	0.054245	0	0
ENSG00000017797	RALBP1	104.593	86.1577	50.7493	88.4601	55.653	88.7221	91.9687	75.6272	80.2414	6.54745	145.679	77.1015	155.936	67.6532	46.9366	98.6612	21.9007	62.6848	63.0638	62.8743	0.189481	76.9875	128.071	70.5091	39.654	38.6825	37.9612	42.895	46.7979	41.6703	58.1365	9.97105	52.6668	34.484	61.9506	56.9967	51.3537	37.6837	49.1892	4.43173	29.4793	59.8199	44.6496	15.1703	27.23	36.8135	22.5275	18.4017
ENSG00000018189	RUFY3	7.92547	6.26923	6.64785	6.17532	7.10894	10.7525	11.4627	10.718	8.38251	0.787592	5.49313	7.12229	5.75038	7.23288	5.91244	6.30222	0.363987	10.5065	9.51404	10.0102	0.496205	9.07997	5.38973	6.71199	6.94026	5.69662	7.4771	4.52031	4.74215	7.27764	6.4262	0.490079	12.4989	11.7394	14.6136	12.8741	9.49324	9.3362	11.7592	0.835534	9.17179	10.1635	9.66764	0.495849	3.33651	4.4947	3.05549	3.68149
ENSG00000018236	CNTN1	0.042831	0.088558	0.005338	0.007382	0.00651	0.035953	0.022748	0.010223	0.0274429	0.0100819	0.003725	0.02955	0.031905	0	0.004354	0.0139068	0.00691726	0.022291	0.005953	0.014122	0.008169	0.010513	0	0	0	0.00283	0	0.008936	0	0	0.00247544	0.00141045	0.004336	0	0	0.006397	0	0	0.00178883	0.00116222	0	0	0	0	0	0	0	0.008246
ENSG00000018280	SLC11A1	1.95265	1.20329	0.281323	0.821422	0.440314	0.352775	0.229985	0.160788	0.680319	0.219945	0.930493	0.689913	1.21394	0.635783	0.294654	0.752956	0.153585	0.500245	0.474056	0.487151	0.0130945	0.304656	1.17815	0.69342	0.274071	0.485595	0.876812	0.321619	0.315059	0.396867	0.538473	0.104884	0.197987	0.189505	0.080796	0.064425	0.027702	0.124705	0.114187	0.0282115	0.119436	0.132557	0.125997	0.0065605	7.00549	4.55228	2.82056	0.982106
ENSG00000018408	WWTR1	6.10416	4.59512	6.28638	4.47451	7.64992	6.67424	8.82724	8.92943	6.69262	0.602192	3.7163	3.84884	3.23236	7.19914	6.72557	4.94444	0.833547	5.85808	7.97098	6.91453	1.05645	7.69635	9.27502	7.68287	11.3545	12.4527	8.26743	12.9445	14.194	10.0765	10.4382	0.804425	3.28057	3.83134	3.52389	7.39919	5.91461	5.09923	4.84147	0.657084	6.57672	5.8831	6.22991	0.346809	5.84368	3.18104	11.9397	19.5869
ENSG00000018510	AGPS	3.83835	4.87822	3.37245	4.48808	4.1623	3.96216	4.45675	5.15716	4.28943	0.204183	7.18915	6.00547	6.38584	3.72608	3.63929	5.38917	0.722532	2.43912	3.98638	3.21275	0.773631	2.8468	2.66075	3.71635	2.77309	2.64513	1.86971	1.79674	2.47397	2.27838	2.56233	0.191048	4.24388	4.37635	6.09535	4.01	2.53915	2.85528	4.02	0.517487	2.42303	2.48512	2.45407	0.0310425	1.36457	1.74223	1.58077	1.81029
ENSG00000018607	ZNF806	0	0.039759	0	0	0	0	0	0	0.00496988	0.00496988	0	0	0.017749	0	0	0.0035498	0.0035498	0	0	0	0	0	0	0	0	0	0	0	0	0	0	0	0.005885	0	0.010926	0	0	0	0.00280183	0.00188776	0	0	0	0	0	0	0	0
ENSG00000018610	STEEP1	24.2288	19.1366	12.855	13.8938	11.1302	17.0654	14.1667	13.7443	15.7776	1.49273	14.4861	17.4179	18.6316	12.1688	10.9918	14.7393	1.46697	10.7179	10.5198	10.6188	0.0990345	13.6041	12.5305	11.662	13.6099	18.8827	18.9886	18.4582	17.0387	20.9593	16.1927	1.12381	12.8967	11.9864	17.3309	15.8263	17.9886	21.4332	16.2437	1.42196	9.21134	12.824	11.0176	1.80631	11.8442	13.377	16.739	15.298
ENSG00000018625	ATP1A2	0.004554	0	0.0048	0	0	0	0	0.014586	0.0029925	0.00181703	0	0	0	0.009562	0	0.0019124	0.0019124	0	0	0	0	0.013881	0	0.015707	0	0	0.017198	0	0.007145	0	0.00599233	0.00253597	0	0	0.004326	0	0	0.010936	0.00254367	0.00182107	0	0	0	0	0	0.006239	0	0.004071
ENSG00000018699	TTC27	7.4998	8.47323	6.74966	8.17619	6.92471	7.22309	7.67592	8.46722	7.64873	0.237718	12.1333	11.0262	13.0087	6.26414	7.32491	9.95147	1.33712	5.86341	7.46697	6.66519	0.801778	4.98587	5.15728	5.60524	4.53233	4.6184	4.39787	3.69937	4.45991	4.04168	4.61088	0.192106	10.4577	11.5094	7.12176	5.76381	5.65506	6.7319	7.87328	1.01881	4.35721	3.88548	4.12134	0.235864	2.80433	4.60658	3.65656	4.36077
ENSG00000018869	ZNF582	0.281885	0.156218	0.040084	0.160216	0.036929	0.056899	0.268981	0.113128	0.139293	0.0342444	0.262812	0.513362	0.313773	0	0.08585	0.235159	0.0899819	0.082657	0.029442	0.0560495	0.0266075	0.067349	0.086633	0.048964	0.059957	0.022216	0.059307	0	0.133804	0.03424	0.0569411	0.0128774	0.164129	1.3804	0.501364	0	0.259024	0.024628	0.388258	0.2119	0.04828	0.090048	0.069164	0.020884	0.224202	0.172617	0	0.273188
ENSG00000019102	VSIG2	0	0.004701	0	0	0	0	0.041056	0	0.00571963	0.00508145	0	0	0	0	0	0	0	0	0	0	0	0	0.049306	0.136515	0.064656	0.467161	0.349785	0.107006	0.091795	0.082337	0.14984	0.0514274	0.029034	0.123531	0.206611	0	0.039658	0	0.0664723	0.0335918	0	0	0	0	0.27659	0.271043	0.642787	0.641409
ENSG00000019144	PHLDB1	7.35508	10.8448	10.0947	7.65718	10.3247	7.71277	6.14218	7.84024	8.49645	0.597703	8.22816	7.09359	7.63158	9.91643	10.3738	8.64871	0.640814	8.38627	7.05018	7.71823	0.668049	8.85487	3.69868	8.37507	6.38224	7.27311	6.54652	3.16305	3.69931	6.7485	6.08237	0.697153	8.31585	9.79371	14.2448	6.42638	7.28231	5.92627	8.66489	1.25105	5.8244	6.84349	6.33394	0.509541	3.24178	8.44727	4.95894	8.24792
ENSG00000019169	MARCO	0	0.23844	0	0.20046	0	0.257961	0	0	0.0871076	0.0428619	0.892937	0.369495	0.285306	0.220393	0.049313	0.363489	0.142416	0	0	0	0	0.216884	0.014065	0.337533	0	0.021463	0	0	0.052303	0.0212	0.0737164	0.040122	1.76423	2.56634	1.59151	0	0	0	0.987013	0.461387	0	0	0	0	0.058369	0.092444	0	0.03124
ENSG00000019186	CYP24A1	0.032332	0.036449	0.029826	0	0	0	0.064925	0	0.0204415	0.00859391	0	0	0	0	0	0	0	0	0	0	0	0.011991	0.019644	0	0.029862	0.085458	0.0781	0.012883	0	0.022669	0.0289563	0.010513	0	0	0	0	0	0	0	0	0	0	0	0	0	0	0.042116	0.084738
ENSG00000019485	PRDM11	0.115205	0.103969	0.045428	0.177655	0.003335	0.00838	0.053302	0.030409	0.0672104	0.0213039	0	0	0.019411	0.013951	0.039302	0.0145328	0.00728029	0.089873	0.034255	0.062064	0.027809	0.519887	0.234976	0.245522	0.056622	0.049355	0.037456	0	0.010343	0.04329	0.13305	0.057189	0.207951	0.106882	0.337067	0.051593	0.089932	0.182066	0.162582	0.0422619	0.021448	0.006416	0.013932	0.007516	0.025335	0.235406	0.032764	0.015538
ENSG00000019505	SYT13	0.025122	0.096571	0	0.075115	0	0	0	0	0.024601	0.0138601	0.008539	0.007126	0.028682	0	0	0.0088694	0.00525842	0	0	0	0	0	0	0	0	0	0	0	0	0	0	0	0.011389	0	0.030921	0	0.004324	0	0.00777233	0.00497346	0	0	0	0	0	0.006196	0.00964	0
ENSG00000019549	SNAI2	0.121515	0.167783	0.426493	0.056009	0	0.608918	0.653666	0.675796	0.338772	0.100408	0.060575	0.018566	0.257628	0.043921	0.046834	0.0855048	0.0435622	0.124218	0.185233	0.154726	0.0305075	0.466306	0.086554	0.125725	1.24032	0.352266	0.695285	0.116825	0.207529	0.478843	0.418851	0.123251	1.01096	0.788279	5.32639	3.48725	1.88454	1.24312	2.29009	0.725823	2.1105	0.925405	1.51795	0.592549	0	0.049765	0.066169	0.102146
ENSG00000019582	CD74	36.8743	23.7742	11.9875	29.2346	13.7743	13.2377	28.9372	19.1065	22.1158	3.21218	13.1804	13.985	13.9039	13.1713	13.4843	13.545	0.173015	17.3088	22.8503	20.0796	2.77078	5.5186	2.77274	3.6131	3.39628	2.158	2.85777	2.5689	1.22643	2.65385	2.97396	0.392681	2.64991	1.52181	4.67212	2.89765	4.58481	1.3718	2.94968	0.584851	1.61306	3.49578	2.55442	0.941357	4.31636	7.08657	3.574	6.74657
ENSG00000019991	HGF	0	0	0	0	0	0.005861	0	0	0.000732625	0.000732625	0	0	0	0	0	0	0	0	0	0	0	0	0	0	0	0	0.007902	0	0	0	0.000878	0.000878	0	0	0	0	0	0	0	0	0	0	0	0	0	0	0	0
ENSG00000019995	ZRANB1	3.41756	2.71807	2.36948	1.88834	2.45831	2.73021	3.31749	3.22338	2.76536	0.187256	1.88536	1.8576	2.74723	2.19742	2.50287	2.2381	0.173231	2.24221	3.07287	2.65754	0.415331	3.33762	4.56859	2.89747	4.57824	5.07577	3.85891	4.7031	3.79395	5.02684	4.2045	0.255603	2.76884	3.06277	5.32083	4.8227	4.18304	4.43731	4.09925	0.407481	3.62891	4.82408	4.22649	0.597584	6.67737	7.0936	6.24635	4.83696
ENSG00000020129	NCDN	9.64223	12.7949	13.5308	8.81591	13.13	14.9994	12.9405	10.9197	12.0967	0.743095	7.87458	10.1084	10.4392	10.1004	11.0823	9.92098	0.54186	11.4264	12.8811	12.1537	0.727336	9.82921	6.1319	8.69364	7.32098	7.23303	7.11005	7.36193	6.39668	7.46078	7.50424	0.376659	11.837	8.93596	10.4447	6.61595	7.62565	6.58339	8.67377	0.873953	8.37596	6.76688	7.57142	0.804543	8.28203	8.72078	6.25354	7.06843
ENSG00000020181	ADGRA2	1.73622	1.25797	1.67556	1.89427	2.8595	0.711075	0.803585	0.717497	1.45696	0.262331	1.45531	1.16419	1.73444	2.45984	2.99371	1.9615	0.335953	1.95249	1.75127	1.85188	0.10061	0.644709	0.95911	0.342065	0.104454	0.2155	0.092123	0.092049	0.083778	0.120254	0.294894	0.103123	1.26107	1.94559	0.153599	0.134773	0.105905	0.103205	0.617357	0.324164	0.151813	0.099182	0.125498	0.0263155	0.065229	0.179937	0.035878	0.07773
ENSG00000020219	CCT8L1P	0	0	0	0	0	0	0	0	0	0	0	0	0	0	0.017421	0.0034842	0.0034842	0	0	0	0	0	0	0.032219	0	0	0	0	0	0	0.00357989	0.00357989	0	0	0	0	0	0.027362	0.00456033	0.00456033	0	0.054172	0.027086	0.027086	0	0.015882	0	0.010499
ENSG00000020256	ZFP64	5.32772	7.9551	6.74547	8.05121	7.46526	6.07115	6.90019	8.23361	7.09371	0.363988	9.12927	6.73777	9.11036	7.754	8.28758	8.2038	0.449273	7.20409	8.69819	7.95114	0.74705	6.65138	7.97199	6.76673	4.26467	3.07271	3.19498	3.16443	3.09895	3.04082	4.58074	0.660745	9.52636	7.2409	7.05488	5.55527	5.99261	4.5827	6.65879	0.699772	6.11722	5.28577	5.7015	0.415723	2.24664	3.22139	1.92172	2.46205
ENSG00000020426	MNAT1	7.12557	6.38364	4.78444	4.4255	4.58926	6.41357	6.14094	6.2253	5.76103	0.357213	5.65128	7.41445	7.02172	5.15325	4.7005	5.98824	0.527787	3.28093	5.42279	4.35186	1.07093	4.64865	3.19848	3.09163	3.18743	3.38168	4.1911	2.01685	2.91037	2.77625	3.26694	0.256817	4.35542	5.51326	5.33172	5.48081	4.05373	5.75528	5.0817	0.285538	3.18125	2.06491	2.62308	0.558169	1.75068	3.98217	2.83761	3.76442
ENSG00000020577	SAMD4A	7.22248	5.96188	5.63781	3.84818	5.10628	8.40101	11.6516	11.8154	7.45557	1.04907	3.7596	6.90057	7.05287	4.88819	5.49189	5.61862	0.620725	6.18214	9.20472	7.69343	1.51129	6.87261	2.33663	3.37715	10.95	5.81193	7.21512	3.56863	4.99634	6.42585	5.72825	0.862095	7.9702	13.8774	16.6763	14.1232	13.4844	5.07459	11.8677	1.79071	11.5537	11.0487	11.3012	0.252469	0.709497	1.19911	0.850176	1.06172
ENSG00000020633	RUNX3	0.589343	0.947164	0.799295	0.826084	0.923811	0.024914	0.166873	0.101128	0.547326	0.137667	0.6541	0.612099	0.821777	1.13332	1.09144	0.862549	0.108063	0.0873	0.170476	0.128888	0.041588	0.069445	0.111061	0.075551	0.005468	0.048005	0	0.020538	0.036768	0.039752	0.0451764	0.0118937	0.149066	0.125957	0.058045	0	0	0.099326	0.0720657	0.0259229	0	0.008922	0.004461	0.004461	0.040666	0.201697	0.046839	0.140671
ENSG00000020922	MRE11	1.81747	3.2376	2.76269	2.48492	3.3755	2.92348	3.6353	3.52899	2.97074	0.215469	4.5944	1.44013	5.48942	2.73027	3.01107	3.45306	0.714811	2.46578	3.25743	2.8616	0.395821	2.4163	2.76515	4.12647	2.79905	2.43217	2.22022	1.66976	3.39	2.94917	2.75203	0.235893	6.99031	3.76936	4.94425	3.43645	3.11803	5.17724	4.57261	0.588808	2.14899	2.76027	2.45463	0.30564	1.6475	2.73393	1.4426	2.42863
ENSG00000021300	PLEKHB1	1.83534	4.55996	1.99416	1.23949	2.37967	2.27182	2.58454	3.25615	2.51514	0.35791	1.3883	2.17433	2.1624	2.71434	2.19558	2.12699	0.211996	3.43569	2.83351	3.1346	0.30109	0.58183	0.121044	0.61264	0.387353	0.161038	0.12614	0.127996	0.024433	0.3351	0.275286	0.0714554	0.710435	0.893631	0.223896	1.00255	0.400044	0.461714	0.615378	0.123774	0.629935	0.383031	0.506483	0.123452	0.048523	0	0.167645	0.152929
ENSG00000021355	SERPINB1	10.8064	8.6738	9.5509	9.93843	8.00185	11.181	11.4711	10.567	10.0238	0.432667	8.82262	8.92639	5.94078	8.21644	6.93135	7.76752	0.578529	12.1353	9.93545	11.0354	1.09991	13.2466	15.5516	16.4807	22.2914	18.0215	18.2011	22.1715	27.3116	18.945	19.1356	1.40805	6.89194	13.6623	16.8757	20.2661	15.8949	15.2088	14.8	1.82011	19.9079	22.2235	21.0657	1.15775	3.32424	7.99087	8.26955	15.505
ENSG00000021461	CYP3A43	0	0	0	0	0	0	0	0	0	0	0	0	0	0	0	0	0	0	0	0	0	0	0	0	0	0	0	0	0	0	0	0	0	0	0.014532	0	0	0	0.002422	0.002422	0	0	0	0	0	0	0	0
ENSG00000021488	SLC7A9	0.04689	0.049023	0.043141	0	0	0.137924	0.079483	0	0.0445576	0.0168611	0.109413	0	0	0.05427	0	0.0327366	0.0218609	0.083124	0.14445	0.113787	0.030663	0.131308	0.052275	0.170501	0.090233	0.151333	0	0.203163	0.21136	0.085739	0.121768	0.0235529	0.123175	0.028524	0.192328	0.081106	0.057848	0.042938	0.0876532	0.0249303	0.031205	0.16417	0.0976875	0.0664825	0	0.08008	0	0.010362
ENSG00000021574	SPAST	1.96187	1.73617	1.26663	1.25603	2.18892	2.37789	2.64696	2.20786	1.95529	0.178618	2.81806	2.29229	3.4663	1.99373	1.9176	2.4976	0.289266	1.55733	2.01925	1.78829	0.230962	1.88605	1.90481	1.99274	2.46606	2.48926	2.12296	2.1211	2.66188	2.75898	2.26709	0.110589	3.38277	3.39377	3.24048	2.80467	2.51187	3.65531	3.16481	0.173425	1.66202	2.17072	1.91637	0.254349	1.6837	1.94726	1.76807	1.65166
ENSG00000021645	NRXN3	0.421983	0.783881	0.400148	0.169031	0.496574	0.172076	0.129617	0.052567	0.328235	0.0860943	0.334168	0.446873	0.570731	0.889031	0.448671	0.537895	0.0954268	0.084459	0.16881	0.126634	0.0421755	0.194806	0.124049	0.049218	0.562421	0.607896	0.274958	1.11411	0.941304	1.08094	0.549967	0.138983	0.030228	0.160509	0.067322	0.095542	0.246845	0.117543	0.119665	0.0311813	0.275017	0.393715	0.334366	0.059349	0.473429	0.745606	1.03521	0.286367
ENSG00000021762	OSBPL5	3.60519	5.72301	2.16058	7.47237	2.27648	1.95824	2.07265	2.18958	3.43226	0.733369	2.21645	1.83802	1.50171	2.16542	2.39625	2.02357	0.158584	6.21711	1.75066	3.98388	2.23322	3.52521	0.824274	1.76301	1.0477	0.750776	1.20768	0.550764	0.672448	0.853098	1.24388	0.309405	1.9765	3.47477	2.25964	2.05639	2.81244	1.86248	2.40704	0.253705	2.00541	1.14138	1.57339	0.432017	0.730776	1.90437	0.298583	0.208104
ENSG00000021776	AQR	2.3273	3.41865	4.09305	3.23785	4.85881	4.90364	5.75147	5.73084	4.2902	0.436489	3.92976	3.00272	4.11554	4.0859	4.09556	3.8459	0.213379	3.51459	4.59554	4.05506	0.540475	2.94852	2.75828	3.24868	3.27757	2.0765	1.79502	2.5901	3.59838	2.94364	2.80408	0.193239	3.93095	4.27924	4.22982	5.20303	2.11537	2.51544	3.71231	0.477562	3.02625	3.37239	3.19932	0.173072	1.73948	2.31832	2.6805	3.5811
ENSG00000021826	CPS1	0.100634	0.052152	0.045903	0.113399	0.051051	0.170579	0.06206	0.081103	0.0846101	0.0150446	0.071045	0.013532	0.115224	0.070828	0.030768	0.0602794	0.0177515	0.106079	0.094892	0.100486	0.0055935	0.056847	0.162923	0.018493	0.121923	0.074985	0.333306	0.242896	0.080053	0.139269	0.136744	0.0329585	0.027679	0.019473	0.03175	0.007368	0.00218	0.016844	0.017549	0.00464881	0	0.03301	0.016505	0.016505	4.56646	0.918191	6.63882	1.98179
ENSG00000021852	C8B	0	0	0	0	0	0	0	0	0	0	0	0	0	0	0	0	0	0	0	0	0	0	0	0	0	0	0.017746	0	0	0	0.00197178	0.00197178	0	0	0	0	0	0	0	0	0	0	0	0	0	0	0	0
ENSG00000022267	FHL1	12.6638	20.6876	15.0847	15.5703	16.7022	11.2225	16.5008	16.0886	15.5651	1.00169	14.0339	9.60452	20.2204	18.7221	19.431	16.4024	2.01186	6.18314	14.9483	10.5657	4.38257	1.9165	0.98259	1.04489	1.86684	0.997114	3.06431	0.606347	0.468797	1.35	1.36638	0.268913	3.82574	2.70563	2.85876	8.38169	3.86076	2.81765	4.07504	0.886773	2.18849	4.25331	3.2209	1.03241	0.735449	1.4031	1.18706	0.702147
ENSG00000022277	RTF2	42.8228	44.747	39.2316	40.1957	34.9546	46.1149	53.1437	51.4919	44.0878	2.17585	40.7671	45.5272	55.9814	36.7949	36.1904	43.0522	3.63833	36.6311	59.0069	47.819	11.1879	28.2868	28.8075	30.6002	29.1696	24.1732	27.4104	28.5887	32.8355	27.583	28.6061	0.785737	34.926	30.8345	39.8629	34.2738	32.3452	31.6046	33.9745	1.33914	48.5523	33.7276	41.14	7.41234	22.9945	34.6815	29.5767	33.025
ENSG00000022355	GABRA1	0	0	0	0	0	0	0	0	0	0	0	0	0	0	0	0	0	0	0	0	0	0	0	0	0	0	0	0	0	0	0	0	0	0	0	0	0	0	0	0	0	0	0	0	0	0	0	0
ENSG00000022556	NLRP2	148.736	173.032	200.07	199.481	328.237	203.662	181.856	206.453	205.191	18.8835	266.055	254.905	249.108	255.438	303.666	265.834	9.84526	258.355	257.09	257.722	0.632721	147.994	86.559	103.611	166.97	144.237	150.427	119.829	121.762	159.504	133.433	8.99824	307.023	561.328	165.629	249.228	237.563	299.582	303.392	55.6191	198.117	185.389	191.753	6.36392	128.806	182.495	152.278	195.535
ENSG00000022567	SLC45A4	5.26039	4.52758	5.54638	5.4228	6.02227	6.79998	5.76314	5.66063	5.6254	0.229249	5.44147	4.40404	5.39304	6.90964	6.39579	5.7088	0.435176	7.55728	6.62714	7.09221	0.46507	4.18762	1.58139	2.73095	3.97422	7.55849	4.79057	3.16344	3.07384	4.9498	4.00115	0.56818	8.99727	8.54785	8.46948	7.0665	8.99233	10.6684	8.7903	0.474136	9.50607	11.5642	10.5351	1.02906	2.96338	3.10554	5.69771	5.51875
ENSG00000022840	RNF10	36.6109	36.5906	27.7885	33.8467	29.7983	29.2256	29.2203	29.6742	31.5944	1.25247	32.9004	32.9834	31.3993	28.5539	30.0433	31.1761	0.84996	26.988	25.8701	26.4291	0.558963	41.9599	35.8055	31.9999	42.0695	39.8969	36.3749	40.4381	40.1906	38.9306	38.6295	1.10139	31.5794	36.9359	47.1354	39.293	31.8689	31.2312	36.3406	2.54539	33.2862	35.4392	34.3627	1.07648	38.9946	44.7603	50.9531	38.9306
ENSG00000022976	ZNF839	2.16304	1.86701	3.353	1.73345	2.73258	2.38414	2.29352	2.67218	2.39986	0.183663	1.31841	1.83522	2.59117	2.86622	3.01143	2.32449	0.323115	2.91275	2.5665	2.73962	0.173126	2.30578	1.84447	1.42941	3.87347	6.27018	4.78236	2.87252	3.56669	3.95145	3.43293	0.506535	2.9435	3.08081	3.57506	4.43208	5.05155	10.2529	4.88932	1.12232	4.26222	3.15307	3.70764	0.554574	1.71872	2.91014	4.1427	4.60022
ENSG00000023041	ZDHHC6	7.05983	12.4567	8.18072	7.86699	7.78058	11.0646	11.8337	12.1831	9.80327	0.806415	10.9538	11.3303	14.7294	9.32416	8.47265	10.9621	1.07722	8.56584	10.817	9.69142	1.12558	6.26381	5.73547	7.77048	7.06693	5.05954	3.81989	5.08063	5.77849	5.40156	5.7752	0.388148	10.9836	8.08907	13.2476	9.9903	6.48718	4.79922	8.93283	1.26123	6.09301	5.34377	5.71839	0.374619	4.72405	4.71395	5.34391	4.11046
ENSG00000023171	GRAMD1B	4.12461	4.26653	1.65634	1.68687	1.50206	2.94184	1.76449	2.03689	2.49745	0.402657	3.50861	2.26727	2.7601	1.69139	1.44979	2.33543	0.371515	1.99562	1.55415	1.77489	0.220733	2.52782	5.29438	4.25404	2.56394	2.7862	2.34651	2.47347	2.77739	2.79569	3.09105	0.333679	1.79609	1.72956	1.90989	1.29856	1.47123	0.698021	1.48389	0.181787	1.5385	1.95283	1.74567	0.207163	4.49532	5.26416	1.99946	3.70022
ENSG00000023191	RNH1	79.4605	61.9204	72.9448	73.2124	70.9628	56.7084	55.9538	49.5808	65.093	3.71526	71.8882	73.4486	69.0802	70.7843	72.9374	71.6277	0.784208	69.6968	58.1832	63.94	5.75679	91.951	79.4371	82.3307	69.2388	86.1726	136.905	74.9029	67.3585	84.1671	85.8293	6.91012	88.1763	75.5105	77.2186	71.436	130.583	120.624	93.9248	10.35	94.999	80.3919	87.6954	7.30356	44.4364	64.0802	63.7122	93.6134
ENSG00000023228	NDUFS1	8.28138	9.36178	7.39857	8.54316	8.05995	7.85576	14.0166	12.4218	9.49238	0.850939	6.61228	5.9738	11.5452	7.81856	6.57967	7.70589	1.00542	5.34758	7.14231	6.24494	0.897361	4.42793	4.15225	6.07026	4.95557	4.54467	3.51716	4.2993	6.57785	6.30025	4.98281	0.35878	6.42576	7.82272	7.89402	6.91585	4.04351	4.89816	6.33333	0.64044	5.31705	4.42323	4.87014	0.446906	4.57994	4.47474	5.39413	5.40012
ENSG00000023287	RB1CC1	1.65746	1.27386	1.57327	1.05502	1.98941	2.94413	3.30834	2.87893	2.08505	0.299929	1.41059	1.52948	1.91347	1.62786	1.61589	1.61946	0.083142	0.693411	2.55607	1.62474	0.931327	2.35101	2.67184	2.54463	4.35368	3.32686	3.18478	2.2746	3.67667	3.89473	3.14209	0.244739	2.55523	3.69608	5.43271	3.73536	2.90401	3.20218	3.58759	0.413104	2.79704	2.01352	2.40528	0.391762	3.31026	2.21017	4.30153	3.50417
ENSG00000023318	ERP44	6.62893	7.646	6.35626	6.71875	6.65818	11.5831	10.8009	9.3854	8.2222	0.736272	5.89873	5.79921	6.59485	6.41581	6.11843	6.16541	0.150756	6.13886	7.71603	6.92744	0.788584	7.44339	7.23911	7.49066	13.7316	10.9229	8.23399	10.3337	12.6392	10.9174	9.88354	0.800583	5.52733	7.29746	9.59451	14.8603	8.76723	7.58474	8.9386	1.31262	9.46366	9.07235	9.268	0.195656	9.93506	9.65029	11.9916	10.9855
ENSG00000023330	ALAS1	77.5675	74.985	45.7809	45.9918	47.4691	74.2771	56.807	41.0423	57.9901	5.39462	46.2072	56.2306	59.1676	37.7595	35.8269	47.0384	4.71222	33.0021	35.1828	34.0925	1.09036	61.2797	51.0488	49.7262	64.3229	67.3012	52.6792	92.1271	73.8511	89.1506	66.8319	5.22626	64.3407	61.2888	46.6289	33.177	38.6996	35.9186	46.6756	5.43796	54.8041	52.8943	53.8492	0.95488	155.69	181.506	107.296	101.484
ENSG00000023445	BIRC3	0.387077	0.56715	1.86502	0.187854	0.894326	1.25909	1.45112	2.06021	1.08398	0.243497	0.345712	0.26537	0.627174	1.2758	0.787639	0.660339	0.180429	0.589922	0.694017	0.641969	0.0520475	0.595222	0.069464	0.210376	0.941336	0.593235	0.529507	0.189449	0.221761	0.424976	0.419481	0.0915749	0.636156	0.32075	1.69855	1.91427	0.926032	3.04526	1.4235	0.409473	1.22255	0.78322	1.00289	0.219666	0.113509	0.228457	0.116985	0.416882
ENSG00000023516	AKAP11	0.797551	0.698952	1.27706	0.520367	1.51958	3.79998	3.66345	4.00491	2.03523	0.536159	0.776569	0.535358	1.03733	1.05484	1.1041	0.90164	0.107861	1.31375	2.35198	1.83287	0.519115	1.27425	1.00053	1.14178	1.76274	1.5914	1.20105	1.02735	2.04212	1.92484	1.44067	0.132372	1.40927	1.20881	2.32421	1.99386	1.15088	1.29535	1.56373	0.196268	1.43518	1.31654	1.37586	0.0593205	1.17949	1.1185	1.79178	2.05851
ENSG00000023572	GLRX2	8.54915	7.69521	7.09401	5.85588	5.95779	4.33507	5.88368	4.30269	6.20919	0.532978	5.75902	6.94268	7.73751	6.65868	6.85928	6.79143	0.316706	3.1735	5.17585	4.17468	1.00118	3.60879	3.35138	5.54976	3.8712	3.38413	5.0006	4.98183	6.55226	4.36798	4.51866	0.364481	2.59108	3.40801	6.77714	4.97347	4.83479	6.02103	4.76759	0.6388	4.27041	3.65767	3.96404	0.306369	3.02482	4.72775	3.39197	4.6205
ENSG00000023608	SNAPC1	1.70984	1.38232	2.44618	1.38892	2.58403	2.15109	3.72557	4.09225	2.43503	0.359645	1.54376	1.96158	1.68094	2.28916	2.69455	2.034	0.208767	1.59502	3.00537	2.3002	0.705176	1.22465	1.08195	1.04951	1.75618	1.45608	1.44358	0.953652	1.17573	1.19399	1.25948	0.0834092	1.22507	1.3896	1.85965	3.19847	2.17041	1.88178	1.95416	0.28633	1.19185	0.667862	0.929855	0.261993	0.090124	0.260509	0.232684	0.459968
ENSG00000023697	DERA	6.11407	6.46038	8.73436	8.23133	5.86721	11.4969	12.9684	10.9526	8.85316	0.953163	7.40687	6.46085	8.07135	5.96731	5.88598	6.75847	0.425429	7.45108	7.81406	7.63257	0.181487	5.40826	5.41779	5.71203	8.93954	7.65489	7.84138	8.70541	10.7859	10.5351	7.88892	0.689416	7.25637	8.73555	15.0325	12.4392	8.6378	7.54483	9.94104	1.2684	12.8581	13.8502	13.3542	0.49602	3.29136	7.11988	5.26307	5.63539
ENSG00000023734	STRAP	67.7202	69.3873	58.1465	57.3089	61.1483	69.2818	72.7075	65.5252	65.1532	2.00639	64.7958	74.0259	69.4821	53.1903	58.358	63.9704	3.74088	45.4103	58.3811	51.8957	6.48537	46.6042	41.7823	45.9395	48.0127	46.3818	37.8862	52.1297	55.2833	46.3992	46.7132	1.69772	53.285	54.7279	59.6863	60.9486	46.9246	47.7434	53.886	2.38599	44.2224	38.9827	41.6026	2.61986	43.7654	48.2344	46.9004	45.7392
ENSG00000023839	ABCC2	5.68135	7.5993	3.61087	3.70914	1.74083	6.16877	4.14153	5.348	4.74997	0.643134	3.69665	6.65341	8.06822	1.46599	1.66788	4.31043	1.32403	1.64499	1.40785	1.52642	0.118567	3.676	0.711485	2.71837	5.56227	2.63809	1.49874	3.02794	1.91629	2.81802	2.72969	0.46059	6.76463	11.0865	18.7756	3.07585	2.83564	1.09257	7.27179	2.72406	2.26976	2.4557	2.36273	0.092966	2.68178	4.86569	3.36226	3.21445
ENSG00000023892	DEF6	21.7951	10.2037	9.41577	16.3943	8.5391	11.9564	10.7652	10.1512	12.4026	1.58556	10.3934	12.2012	9.68849	11.8408	10.1013	10.845	0.496256	19.7042	14.8718	17.288	2.41621	16.5333	23.5636	18.1894	20.0508	25.7655	23.7699	17.0879	18.8868	18.5622	20.2677	1.09667	15.2604	16.4829	16.8029	16.3008	21.193	22.5975	18.1062	1.23007	18.5662	16.2007	17.3835	1.18272	9.43153	11.0842	6.54825	6.13092
ENSG00000023902	PLEKHO1	1.01771	0.399461	0.336024	1.25055	0.645433	0.263729	0.671156	0.561214	0.643159	0.120594	1.11254	1.25002	0.9642	0.699384	0.974444	1.00012	0.0915095	0.87505	1.02946	0.952255	0.0772045	0.315027	0.23643	0.361818	0.453259	0.361377	0.402322	0.338697	0.482318	0.152886	0.344904	0.0341659	1.21562	2.02103	0.746604	0.902798	0.673002	0.503499	1.01043	0.224755	0.679682	0.613187	0.646435	0.0332475	0.050465	0.055621	0.199926	0.027748
ENSG00000023909	GCLM	3.36237	4.60133	2.99071	2.71823	2.37004	3.7768	3.91472	4.72084	3.55688	0.301556	5.03354	3.94202	8.47861	1.98252	2.48937	4.38521	1.15628	2.9501	5.79496	4.37253	1.42243	2.68428	2.19243	3.06127	3.99144	3.57065	2.45919	3.34469	4.03977	4.68708	3.33675	0.273409	5.0339	2.76411	5.90098	5.8674	4.67757	2.66037	4.48405	0.592879	4.34499	3.84403	4.09451	0.250476	2.43502	3.71925	3.81265	3.15066
ENSG00000024048	UBR2	2.65276	2.73763	2.63481	2.346	3.16907	4.2644	4.73534	4.6901	3.40376	0.352071	2.65232	2.4368	3.12783	2.9474	3.06071	2.84501	0.130531	3.15855	4.16039	3.65947	0.500917	4.06557	3.40848	3.66339	4.07661	4.07534	3.78899	3.507	3.88572	4.38137	3.8725	0.104004	4.41238	5.31591	6.81027	4.92011	4.12159	4.30376	4.98067	0.40754	4.14938	4.38293	4.26616	0.116772	2.75224	2.62923	3.49772	3.57077
ENSG00000024422	EHD2	4.70377	6.29726	17.9223	12.4567	11.8208	11.3555	15.5661	13.1455	11.6585	1.55024	10.852	3.13531	9.25539	13.0193	11.0154	9.45547	1.68922	9.3539	9.74557	9.54973	0.195835	4.53829	1.43942	1.32777	5.89723	5.67144	6.8703	2.41997	2.47075	4.58355	3.91319	0.684417	8.40419	5.3612	18.2051	12.4134	11.2342	9.44726	10.8442	1.77732	7.08696	6.70407	6.89551	0.191441	0.566943	0.557076	1.38175	1.07885
ENSG00000024526	DEPDC1	1.38878	2.72021	3.55078	1.64359	4.14262	2.70817	3.97298	5.33676	3.18299	0.469566	3.66637	2.85149	3.85556	3.5484	3.91459	3.56728	0.190561	2.76093	4.13333	3.44713	0.686199	1.0956	1.39288	1.62267	0.731425	0.531319	0.602994	0.506718	0.944999	0.638484	0.896344	0.133384	2.65586	2.7417	1.21664	2.24982	0.66562	2.93343	2.07718	0.377378	0.711984	1.02024	0.866113	0.15413	0.127213	0.271477	0.188328	0.642796
ENSG00000024862	CCDC28A	10.2916	8.93807	6.68401	9.33592	5.77456	8.87037	9.32795	8.88975	8.51403	0.53116	6.75765	8.11399	9.67065	7.36496	6.80734	7.74292	0.540498	6.53325	7.01459	6.77392	0.24067	11.6396	13.2415	8.44863	13.59	14.7433	14.3709	12.4	13.0683	11.6375	12.5711	0.628667	11.9363	13.4693	13.5584	14.4318	15.7644	15.9295	14.1816	0.62076	17.1274	14.6975	15.9124	1.21496	8.7656	9.21592	11.4466	16.7076
ENSG00000025039	RRAGD	0.935983	0.816075	0.490033	0.475897	0.514607	0.961815	0.693639	0.92689	0.726867	0.0746578	1.01934	1.84899	1.28745	0.685932	0.593227	1.08699	0.226942	1.04491	0.91026	0.977587	0.067327	0.17595	0.099665	0.104115	0.35632	0.777243	0.419071	0.296908	0.531974	0.552548	0.368199	0.075897	0.488397	0.826985	0.8929	0.541083	0.528579	1.22783	0.750962	0.117725	0.660678	0.585892	0.623285	0.037393	0.48908	0.292051	0.865634	1.06544
ENSG00000025156	HSF2	3.11721	3.14199	2.54827	1.96346	2.76061	3.52432	4.55551	5.13671	3.34351	0.370466	2.5517	3.81714	4.62398	3.2102	2.88462	3.41753	0.366868	3.65884	4.88732	4.27308	0.614241	1.50928	2.16619	1.72636	2.58339	1.74828	1.78239	1.50417	2.64125	1.8676	1.94766	0.141632	2.56427	3.16428	2.39984	4.73223	2.9701	3.57271	3.2339	0.345364	2.28367	2.16958	2.22662	0.057043	0.697371	0.851505	1.46878	1.51445
ENSG00000025293	PHF20	7.7923	7.02913	6.24236	7.76361	8.24141	9.00556	13.5828	12.7165	9.04671	0.94348	9.06964	7.99808	7.77049	7.17651	7.51511	7.90596	0.321392	7.40273	15.5307	11.4667	4.06396	6.2069	4.81327	4.83383	8.22035	6.51932	5.66914	4.89092	5.79757	6.50819	5.93994	0.365472	9.63307	11.025	10.9617	15.761	15.7905	17.328	13.4166	1.32278	12.9659	9.98301	11.4744	1.49144	1.34769	2.85003	1.97111	4.14098
ENSG00000025423	HSD17B6	0.712327	1.01207	0.329189	0.713188	0.555555	0.279473	0.351118	0.484064	0.554623	0.0878505	0.947114	0.741534	1.07045	0.664273	0.766845	0.838042	0.0743257	0.485499	0.553707	0.519603	0.034104	0.608797	0.664646	0.576059	0.113276	0.575092	0.049465	0.320229	0.243383	0.097966	0.36099	0.0823942	0.890908	0.504835	0.771295	0.124979	0.150146	0.473384	0.485925	0.12767	0.129141	0.135901	0.132521	0.00338	0.306191	0.538785	0.241889	0.025508
ENSG00000025434	NR1H3	32.3992	34.4649	32.6334	23.6945	28.162	29.8644	31.9605	27.0161	30.0244	1.2573	20.1694	22.2148	27.7896	32.7996	30.5847	26.7116	2.41089	30.6827	30.5536	30.6181	0.0645295	19.5145	9.34618	13.9369	11.1644	8.22127	11.6645	9.84204	10.4168	17.048	12.3505	1.25771	30.9544	27.0285	27.9716	17.7805	22.5962	35.6508	26.997	2.55481	32.4956	26.0559	29.2758	3.21982	6.50302	27.534	5.82034	12.4736
ENSG00000025708	TYMP	66.0724	37.4995	55.0729	39.9107	42.3083	25.3809	24.3319	20.3385	38.8644	5.59659	32.2541	24.3672	30.2236	56.1542	43.1474	37.2293	5.62335	31.0938	21.285	26.1894	4.90441	133.978	74.9883	60.418	37.0179	51.358	87.0124	47.8145	54.1622	47.568	66.0352	9.8878	34.6937	43.7484	41.7925	83.8159	97.5252	265.959	94.5891	35.8013	68.6843	95.3153	81.9998	13.3155	7.08622	39.2357	7.57029	20.1211
ENSG00000025770	NCAPH2	60.8809	41.2806	46.5719	32.717	40.6689	25.2709	27.3186	26.9541	37.7079	4.31	38.655	42.2099	50.0654	48.7242	47.5182	45.4345	2.15603	41.0247	36.4045	38.7146	2.31013	39.2374	40.0194	39.1231	23.744	30.2504	43.48	30.4242	26.716	28.9602	33.5505	2.32274	33.0935	26.572	26.8355	20.5698	26.5278	47.751	30.2249	3.86053	26.0432	26.8054	26.4243	0.381101	40.5718	50.3206	33.1741	35.6568
ENSG00000025772	TOMM34	18.9263	26.2719	45.746	23.3456	37.6407	25.269	30.3294	34.7943	30.2904	3.08198	24.2544	32.5286	27.5855	35.2191	40.5688	32.0313	2.85959	31.1533	45.4898	38.3215	7.16827	18.1067	11.8789	15.5982	26.716	15.5132	19.0861	16.9566	16.8241	20.4992	17.9088	1.37043	36.6505	36.1901	37.0161	38.2088	35.2268	33.5823	36.1458	0.650284	52.5657	35.217	43.8914	8.67431	7.52793	16.2707	13.6459	29.8406
ENSG00000025796	SEC63	6.89061	7.47031	6.07022	6.12235	7.56184	7.6599	8.95991	8.69451	7.42871	0.374674	6.40874	5.94341	6.96756	6.18965	6.11308	6.32449	0.177305	5.07456	8.0401	6.55733	1.48277	8.14081	8.0159	7.32563	9.18869	7.5884	5.89426	7.33224	9.24389	9.02647	7.97292	0.363845	6.76938	6.78127	9.75361	8.32525	6.34035	7.3572	7.55451	0.521457	5.12653	5.59334	5.35994	0.233407	8.95265	8.0723	10.4401	9.37844
ENSG00000025800	KPNA6	9.21432	8.57143	8.35635	8.59974	9.35142	8.49997	8.8794	8.33518	8.72598	0.135846	8.98737	9.08917	8.4975	8.87188	8.39374	8.76793	0.136985	5.99631	7.91171	6.95401	0.957699	11.2553	11.2089	10.6574	13.4826	15.5056	12.2212	13.4051	12.7893	15.8618	12.9319	0.614789	10.6162	12.7953	13.6077	11.7131	11.6032	12.9016	12.2062	0.444585	8.99935	10.2256	9.61248	0.613129	20.7909	21.8037	20.3624	15.0087
ENSG00000026025	VIM	0.165117	0.966516	0	0.063411	0.080346	0	0.017123	0.102805	0.174415	0.114906	0	0.028004	0.039012	0.026309	0	0.018665	0.00792595	0.015016	0	0.007508	0.007508	0.140589	0.076928	0.036944	0	0	0	0	0	0	0.0282734	0.0166055	0	0.043098	0	0	0	0	0.007183	0.007183	0	0	0	0	0	0.072364	0.046877	0
ENSG00000026036	RTEL1-TNFRSF6B	1.85265	1.75131	2.56974	0.416012	2.82417	1.45612	1.5138	1.51269	1.73706	0.26094	0.812758	1.99309	3.3843	2.80282	2.66303	2.3312	0.439406	2.07027	3.54973	2.81	0.73973	4.32928	5.77495	4.12453	2.30024	2.76473	2.29712	2.8904	2.29153	4.65337	3.4918	0.422324	2.48104	3.42093	5.02901	2.60071	1.47604	2.19762	2.86756	0.502787	2.39565	1.53737	1.96651	0.429139	3.15913	3.09941	2.9194	1.84868
ENSG00000026103	FAS	0.067496	0.454069	0.796666	0.040898	0.465624	0.460048	0.26581	0.390052	0.367583	0.0863332	0.138139	0.092321	0.18206	0.171836	0.267845	0.17044	0.0289574	0.177393	0.121859	0.149626	0.027767	0.357085	0.053813	0.494715	0.114512	0.132433	0.084912	0.106815	0.031273	0.068308	0.16043	0.0524966	0.538182	0.223996	2.72883	0.101669	0.080539	0.521625	0.69914	0.414023	0.073779	0.0454	0.0595895	0.0141895	0	0.158793	0.310001	0.827967
ENSG00000026297	RNASET2	9.8639	7.42078	2.45792	12.6191	1.72339	4.7503	5.35918	4.26391	6.05731	1.31309	8.59348	12.3289	13.0669	4.9957	1.99439	8.19587	2.11738	8.53547	5.56081	7.04814	1.48733	8.16327	8.27213	6.48403	7.82428	12.3922	6.85745	3.47289	4.50648	5.27861	7.02793	0.871047	5.9735	12.2914	14.7798	9.30373	20.9575	16.1537	13.2433	2.15729	16.38	11.0751	13.7276	2.65248	3.10973	2.74979	3.07326	2.22595
ENSG00000026508	CD44	0.944088	5.20171	17.2108	0.158073	8.64887	10.5492	9.30546	6.41596	7.30427	1.94207	0.102653	0.191902	2.3965	4.36564	5.38595	2.48853	1.06991	2.06778	2.669	2.36839	0.30061	4.13285	0.327205	1.64585	6.64972	5.38741	7.15359	3.134	2.89923	3.68773	3.89084	0.74435	0.872085	0.089656	14.7536	4.96668	6.21305	9.72126	6.10272	2.25648	6.70303	7.65348	7.17826	0.475222	2.45883	3.13132	7.54265	8.05819
ENSG00000026559	KCNG1	8.09212	6.82787	12.9763	9.26723	11.5551	26.2658	24.2434	22.2465	15.1843	2.76434	7.89954	8.83349	7.79957	10.0815	10.5188	9.02659	0.554652	21.1427	17.6247	19.3837	1.75899	4.70834	2.6573	1.72482	18.4623	17.7627	18.1798	10.8836	6.78792	17.2971	10.9404	2.37335	3.91024	8.40291	9.74415	15.2334	22.3272	7.79246	11.2351	2.67563	18.1855	15.2422	16.7139	1.47162	8.80709	12.7412	14.5521	10.4227
ENSG00000026652	AGPAT4	2.5445	1.74866	0.498818	1.13117	1.24275	1.54383	1.8299	1.81556	1.5444	0.213473	1.03816	2.22565	1.77008	1.87059	1.23447	1.62779	0.21668	2.77644	1.74761	2.26203	0.514414	2.65705	2.97321	2.04036	2.99132	3.20106	2.22537	2.41952	3.66366	2.50427	2.74176	0.170893	1.59078	2.35218	2.30395	1.29934	1.62987	1.14817	1.72071	0.205704	0.993766	0.951436	0.972601	0.021165	0.330284	0.475001	0.428251	0.683812
ENSG00000026751	SLAMF7	0	0.037311	0.045414	0	0.046386	0.078306	0.040737	0	0.0310192	0.0100889	0	0	0.010266	0	0	0.0020532	0.0020532	0	0	0	0	0.062428	0.019931	0	0.113481	0.088581	0.06719	0.045424	0.021773	0.067446	0.0540282	0.0119887	0	0	0.519327	0	0.049079	0	0.0947343	0.0852959	0	0.079751	0.0398755	0.0398755	0.035812	0.132774	0.206344	0.044437
ENSG00000026950	BTN3A1	0.38021	0.308863	0.955799	0.302308	0.784483	0.735974	0.910998	1.25231	0.703869	0.122236	0.153073	0.248458	0.356701	0.735421	0.695852	0.437901	0.118039	1.74803	1.26997	1.509	0.239032	2.99447	1.44506	0.970441	3.2935	2.75938	1.27634	1.69865	1.97001	2.18352	2.06571	0.269179	1.75679	3.65957	2.4811	4.46132	2.1734	2.42866	2.82681	0.416935	3.30829	2.39049	2.84939	0.458897	0.030116	0.145374	0.204313	0.75823
ENSG00000027001	MIPEP	8.00189	8.9787	5.65702	8.17438	5.73353	9.7197	9.60652	11.3225	8.39929	0.693295	8.73825	7.47182	9.48783	5.29538	5.25501	7.24966	0.868116	5.77991	6.29394	6.03693	0.257014	2.79589	3.34814	3.05606	1.93804	1.71175	1.60715	1.7731	2.38847	2.17969	2.31092	0.209897	3.4983	3.01037	3.08461	3.17713	2.60209	2.88828	3.04346	0.121988	2.31756	2.75939	2.53847	0.220919	1.6701	2.45697	1.54537	1.28546
ENSG00000027075	PRKCH	23.1063	15.706	13.6303	13.7941	14.6183	23.2523	20.2517	18.2981	17.8321	1.4147	9.97229	15.5416	15.1789	13.3485	13.0364	13.4155	0.990797	13.5475	17.7614	15.6544	2.10695	17.4612	15.1761	16.3181	21.7757	24.2984	17.4744	21.3946	19.6919	25.1476	19.8598	1.1764	15.8333	16.8019	17.4649	20.8426	16.3059	19.1716	17.7367	0.781522	21.285	20.9216	21.1033	0.18171	19.3827	23.9079	22.4699	20.3817
ENSG00000027644	INSRR	0	0.003038	0	0	0	0	0.00697	0	0.001251	0.000899309	0	0	0.00255	0	0	0.00051	0.00051	0	0	0	0	0	0	0	0.004415	0	0	0.000219	0	0	0.000514889	0.000488111	0	0	0	0	0	0	0	0	0	0	0	0	8.2e-05	0	0	0.046409
ENSG00000027697	IFNGR1	17.1792	17.4437	23.3622	9.42047	18.4579	28.9351	33.7168	29.2874	22.2254	2.84958	9.64655	15.4568	22.4871	22.0045	20.1995	17.9589	2.42123	16.0931	24.0368	20.0649	3.97186	18.4058	13.8289	12.737	45.3211	40.7899	27.693	28.2503	36.9449	46.0709	30.0046	4.34612	17.181	30.4271	43.4457	53.2788	29.9911	39.1096	35.5722	5.1117	40.7836	33.9699	37.3767	3.40684	35.1413	29.189	41.3607	44.7984
ENSG00000027847	B4GALT7	13.1069	21.5218	14.3791	16.9928	12.7167	12.6815	13.5712	13.4887	14.8073	1.07813	14.6836	14.1348	13.9674	13.5938	13.2057	13.9171	0.249806	17.5126	16.1402	16.8264	0.686176	32.646	35.776	39.0573	23.6045	19.4956	21.3722	37.6685	36.7583	27.0376	30.3796	2.52774	17.054	16.6379	17.2982	12.9086	18.1365	15.3482	16.2306	0.762237	24.3628	19.1612	21.762	2.60081	11.4439	18.0092	11.7471	17.8767
ENSG00000027869	SH2D2A	1.21059	1.69371	0.933413	1.09716	0.946607	0.489987	0.431552	0.552781	0.919474	0.150812	0.820614	0.627802	0.995209	0.506705	0.612784	0.712623	0.0869142	0.584256	0.571798	0.578027	0.006229	0.451509	0.607875	0.443803	0.322538	0.464568	0.196407	0.088798	0.182646	0.370063	0.347579	0.055234	0.635474	0.217535	1.99957	0.322247	0.171984	0.216353	0.59386	0.289461	0.098997	0.141899	0.120448	0.021451	0.925306	1.43354	0.860557	0.339138
ENSG00000028116	VRK2	2.88154	4.48863	4.63742	4.43484	5.18583	6.88966	9.16992	9.35833	5.88077	0.834339	8.27565	5.25755	7.0693	4.62122	4.56731	5.95821	0.735463	4.72101	7.56045	6.14073	1.41972	4.27136	2.78839	3.96491	7.55046	4.85206	3.75519	3.73704	6.79084	5.11543	4.75841	0.511806	7.36565	7.85278	9.13934	9.60733	5.63072	6.9884	7.76404	0.594654	5.19725	4.76732	4.98229	0.214962	1.53268	3.4458	3.5899	4.28761
ENSG00000028137	TNFRSF1B	123.085	41.2003	47.3524	27.6703	54.5732	54.7338	30.1463	14.2814	49.1303	11.6739	7.10466	1.93885	15.3128	15.8763	12.2733	10.5012	2.64608	4.20252	1.59326	2.89789	1.30463	55.3446	74.9302	28.379	38.6833	73.2496	71.8632	51.4669	42.2641	52.1116	54.2547	5.48696	2.47988	1.6725	8.09009	0.429246	0.447671	6.83297	3.32539	1.3555	0.700745	1.61703	1.15889	0.458141	206.408	122.179	128.724	86.6725
ENSG00000028203	VEZT	6.26906	7.59861	10.9685	6.34761	10.0558	16.1267	16.19	14.8059	11.0453	1.4891	5.89039	5.07806	8.18978	7.14995	8.72926	7.00749	0.683858	8.28733	9.47552	8.88143	0.594098	6.99977	7.50328	6.52834	12.9078	9.46663	7.60446	9.14141	11.2821	12.0106	9.2716	0.776517	6.86265	9.01677	16.0713	14.772	7.98968	10.3034	10.836	1.5317	10.8693	8.42428	9.64679	1.22251	18.0516	15.7988	14.8576	18.569
ENSG00000028277	POU2F2	0.191489	0.328774	0.27506	0.074877	0.260196	0.237357	0.295296	0.165445	0.228562	0.0288819	0.292874	0.24661	0.547915	0.210062	0.224561	0.304404	0.0624684	0.244075	0.118943	0.181509	0.062566	0.212948	0.495176	0.398997	0.067686	0.117191	0.100133	0.10264	0.065262	0.074183	0.18158	0.0529207	0.238262	0.132316	0.835548	0.064541	0.138294	0.222498	0.27191	0.115701	0.081081	0.246243	0.163662	0.082581	0.351682	0.201122	0.482356	0.17278
ENSG00000028310	BRD9	15.7842	15.6398	11.219	14.0772	12.1434	11.6972	11.7178	13.1326	13.1764	0.63943	17.3879	16.7261	18.6695	12.1329	12.6089	15.505	1.31926	12.3851	11.9369	12.161	0.224085	15.4569	13.915	16.1279	13.4519	16.5652	18.0389	13.189	13.9288	15.0469	15.0801	0.54149	15.4572	16.4756	22.4494	14.0833	16.6391	19.6046	17.4516	1.24565	14.8474	12.5471	13.6973	1.15012	12.5292	16.6434	11.6752	10.7639
ENSG00000028528	SNX1	13.685	26.6318	21.6957	11.7424	13.3097	15.0562	14.3482	10.9107	15.9225	1.91643	18.4663	15.0881	22.5684	22.1714	12.7813	18.2151	1.92316	12.8368	15.1118	13.9743	1.13749	11.4635	11.3545	9.63182	10.4318	11.0439	10.4521	10.1349	9.4725	11.8964	10.6535	0.279931	18.3853	20.132	16.4771	11.0211	11.3717	18.6557	16.0072	1.5943	10.8561	13.5085	12.1823	1.3262	9.92912	15.0026	13.4574	19.962
ENSG00000028839	TBPL1	3.16178	3.5599	3.82366	2.81468	4.27607	6.55474	5.78225	5.37141	4.41806	0.474233	3.29561	3.30166	4.54366	4.18884	3.29765	3.72548	0.267542	3.27708	4.46721	3.87215	0.595066	4.72709	4.1309	3.80658	3.78856	3.4897	4.16189	6.20416	4.42101	4.76994	4.38887	0.268275	5.02053	3.79381	3.81864	6.88988	4.10987	3.23399	4.47779	0.538437	2.63097	4.10526	3.36812	0.737141	6.85356	8.09595	7.27986	5.30213
ENSG00000029153	ARNTL2	0.659622	0.924465	2.61027	1.19046	2.4216	2.70535	2.44818	3.4598	2.05247	0.352701	1.25707	2.62702	1.91611	2.17586	2.62824	2.12086	0.255412	2.27895	2.33638	2.30766	0.028714	0.849029	1.09013	1.09292	2.37832	4.02277	1.51415	2.35062	1.99074	2.91952	2.02313	0.341766	2.41247	3.19984	4.50968	3.62394	2.11151	2.20662	3.01068	0.38608	2.29617	2.78795	2.54206	0.245886	1.82619	2.19219	2.99172	3.6968
ENSG00000029363	BCLAF1	4.89024	5.28388	6.25392	7.57301	7.08033	13.6163	15.1581	16.503	9.54485	1.675	6.88371	4.66318	5.68865	5.03683	6.21559	5.69759	0.398867	5.46552	12.8128	9.13914	3.67362	7.36008	4.56554	7.76816	11.2627	8.79238	6.86326	9.27549	11.7749	12.6428	8.92281	0.87076	6.86203	7.0239	11.1563	11.2012	7.37947	9.62575	8.87479	0.834561	8.48263	8.15259	8.31761	0.16502	4.01331	4.88784	6.22902	7.30562
ENSG00000029364	SLC39A9	12.4265	12.4761	11.7999	8.60051	13.1077	14.0451	16.7523	11.9722	12.6475	0.808936	9.07873	14.0562	12.7454	12.3427	13.8587	12.4163	0.895068	14.0388	14.7842	14.4115	0.372737	10.5318	11.4359	11.0916	10.9672	9.92914	7.39607	9.99719	11.744	10.7819	10.4305	0.42885	11.8453	12.8997	11.5075	12.0614	9.35179	7.7023	10.8947	0.800674	10.1767	8.94573	9.5612	0.615469	13.5304	13.0413	11.4189	12.8324
ENSG00000029534	ANK1	12.8806	21.374	25.5179	6.11435	21.0015	3.63409	6.42263	6.99002	12.9919	3.00408	13.7573	7.9535	24.5149	23.6432	27.1025	19.3943	3.64937	9.33578	14.3185	11.8271	2.49136	5.07789	2.70286	5.71766	3.6274	1.37287	1.78101	0.896726	0.466869	1.07067	2.52377	0.632899	9.69244	2.27065	3.50235	2.84463	5.26854	3.97949	4.59302	1.10267	5.17787	3.35437	4.26612	0.911748	0.531889	2.79534	0.448946	0.774275
ENSG00000029559	IBSP	0	0	0	0	0	0.056963	0	0	0.00712037	0.00712037	0	0	0	0	0.016062	0.0032124	0.0032124	0	0	0	0	0.054551	0	0	0.189181	0.155698	0.132637	0	0	0	0.0591186	0.0261259	0.039984	0	0.108669	0	0.022006	0	0.0284432	0.0173569	0.201233	0	0.100616	0.100616	0	0.049694	0.14726	0
ENSG00000029639	TFB1M	3.79652	4.30708	3.50799	2.96006	3.8047	2.3766	2.60688	3.60559	3.37068	0.233788	4.08207	3.87587	5.02342	3.09744	3.56215	3.92819	0.320162	2.73606	3.13631	2.93618	0.200125	2.40965	2.47548	2.40233	1.74265	1.67227	2.08574	1.71034	2.08109	1.90826	2.0542	0.106014	3.20117	3.47761	3.15629	4.23327	3.40036	3.03673	3.41757	0.176012	2.77824	2.2739	2.52607	0.25217	1.0543	1.1155	1.11689	1.31679
ENSG00000029725	RABEP1	6.22799	6.98263	6.47862	5.34506	8.12949	7.17045	7.88593	8.09388	7.03926	0.350532	5.84581	9.27921	8.8793	7.77628	7.90007	7.93614	0.595387	6.51781	10.1152	8.31649	1.79867	5.50114	5.15607	5.22527	5.53581	4.82879	3.47792	4.17551	5.38199	5.13841	4.93566	0.228733	7.1782	9.42371	8.24121	7.26605	5.82288	7.67543	7.60124	0.489569	7.32102	6.79823	7.05962	0.261398	3.32542	4.12714	3.95813	5.81553
ENSG00000029993	HMGB3	10.2112	7.14347	9.06384	10.2743	9.08937	12.0585	12.5987	10.6237	10.1329	0.615626	9.90039	13.9018	7.07348	11.4255	11.8394	10.8281	1.13546	27.8449	17.7917	22.8183	5.02662	15.3889	20.3687	18.7892	37.7616	27.4806	36.8076	29.0405	38.5808	31.125	28.3714	2.87906	7.04759	17.5581	3.79997	50.0133	50.2666	73.3661	33.6753	11.5165	33	37.3113	35.1556	2.15565	10.0042	12.5462	23.2507	15.2445
ENSG00000030066	NUP160	13.3297	14.7456	11.3638	14.1515	16.4216	12.3896	14.1	14.1484	13.8313	0.538513	13.5819	15.2378	14.5312	12.7238	13.4843	13.9118	0.438449	13.2106	16.5273	14.869	1.65831	7.76589	11.1649	12.5256	6.70254	6.69915	5.60334	8.3642	9.84745	8.44981	8.56921	0.75004	12.2881	12.6455	7.67926	6.31132	5.4194	5.50301	8.30777	1.35707	4.98554	6.03217	5.50885	0.523313	5.95892	7.09312	4.91045	6.49368
ENSG00000030110	BAK1	25.1001	33.617	24.7274	20.3589	22.3909	18.5925	22.5384	21.3037	23.5786	1.62184	23.603	20.8972	32.3701	23.1485	25.0071	25.0052	1.95616	20.5176	21.3923	20.955	0.437362	18.6008	20.5303	19.4285	9.5623	8.10016	9.03715	12.1319	11.5958	9.34401	13.1479	1.65339	23.2148	19.2482	15.4801	9.1562	12.2323	8.85684	14.6981	2.34352	10.4447	12.3996	11.4222	0.97744	11.5435	7.98503	5.87991	6.27189
ENSG00000030304	MUSK	0.003782	0	0	0	0	0	0	0	0.00047275	0.00047275	0.011624	0	0.012931	0	0.003431	0.0055972	0.00280586	0	0	0	0	0	0	0.004909	0	0	0	0	0	0	0.000545444	0.000545444	0	0	0.012073	0	0	0	0.00201217	0.00201217	0	0	0	0	0	0.00501	0	0.004413
ENSG00000030419	IKZF2	0.00665	0.089288	0.190793	0.022634	0.100874	0.218746	0.263319	0.340066	0.154046	0.0418535	0	0.013189	0.145623	0.126767	0.065144	0.0701446	0.0292338	0.194458	0.183389	0.188923	0.0055345	0.044099	0.077535	0.047241	0.135862	0.109561	0.098987	0.047001	0.131667	0.181289	0.0970269	0.0158691	0.035069	0.064789	0.2226	0.132365	0.083168	0.123744	0.110289	0.0269233	0.141862	0.196835	0.169349	0.0274865	0.023556	0.063391	0.118768	0.392177
ENSG00000030582	GRN	132.835	80.1869	138.591	120.922	118.607	173.419	129.483	142.536	129.572	9.27417	81.9891	121.385	92.4313	122.46	109.426	105.538	7.99667	243.932	165.733	204.833	39.0993	165.652	133.368	104.244	220.138	354.575	308.782	195.189	170.291	215.276	207.502	26.7587	190.776	176.225	229.39	216.006	345.989	395.237	258.937	36.6782	365.456	295.393	330.425	35.0315	154.184	113.816	174.72	208.614
ENSG00000031003	FAM13B	2.27559	2.55302	1.99658	2.05246	2.00012	4.58611	4.84874	4.61282	3.11568	0.464003	1.32609	1.06544	2.00149	1.87028	1.86959	1.62658	0.182232	3.01814	4.15726	3.5877	0.56956	3.3376	1.95935	2.6369	4.25037	2.74518	1.98	2.00829	2.93414	3.65299	2.83387	0.267793	3.24637	2.62551	6.36971	6.07144	3.56645	2.40171	4.04686	0.709293	4.8178	3.75893	4.28836	0.529437	1.0142	1.81415	1.5654	2.02878
ENSG00000031081	ARHGAP31	1.01011	0.746709	0.998941	0.869183	0.801107	1.14556	1.36502	1.14297	1.00995	0.0725811	0.355293	0.30016	0.549251	0.803441	0.719223	0.545474	0.0982593	0.815934	0.859617	0.837776	0.0218415	6.54351	8.94164	7.33872	5.30031	4.21864	2.07677	9.04004	9.63202	5.54399	6.51507	0.833742	0.438089	0.624126	1.97342	1.43469	0.532107	0.480424	0.913809	0.26063	1.32726	1.47979	1.40352	0.076264	0.282665	0.584162	0.579493	0.923917
ENSG00000031691	CENPQ	2.01503	1.80928	2.4338	1.59378	2.00422	2.0755	2.6275	2.76466	2.16547	0.14361	1.44912	1.47634	2.47134	2.77665	2.21204	2.0771	0.266296	1.22284	2.70372	1.96328	0.740441	2.6028	3.26272	2.40016	1.75908	1.41187	1.59885	1.19248	2.22535	1.76167	2.02388	0.218498	2.2102	1.78584	2.07338	1.87535	1.32405	2.8923	2.02685	0.212898	0.949934	0.96219	0.956062	0.006128	0.627645	1.64836	1.21175	1.74342
ENSG00000031698	SARS1	179.796	162.506	173.487	127.47	157.107	133.718	124.075	118.236	147.049	8.48366	119.464	168.478	172.101	167.834	155.777	156.731	9.71405	143.647	112.728	128.187	15.4594	180.751	230.544	206.686	175.986	140.296	143.207	210.13	200.641	184.294	185.837	10.0411	145.578	147.606	163.191	184.98	153.477	222.495	169.554	12.1054	217.265	203.49	210.377	6.88776	57.0563	87.6098	104.711	143.936
ENSG00000031823	RANBP3	16.9956	16.4565	20.0063	17.1816	23.0773	16.1887	15.589	15.8261	17.6651	0.914052	21.7813	24.1752	21.3158	24.5333	26.5938	23.6799	0.965865	23.8282	18.5819	21.205	2.62311	16.9066	18.9516	18.4624	17.0616	13.8011	18.4713	17.9365	16.7832	18.7891	17.4626	0.534327	19.0401	19.2535	16.9601	17.5687	18.2638	22.1005	18.8645	0.73758	19.0005	20.3065	19.6535	0.652963	14.7186	18.2255	15.6285	17.9914
ENSG00000032219	ARID4A	0.755329	0.688455	0.955754	1.19028	0.895235	1.97341	2.09692	1.82448	1.29748	0.203918	0.879203	0.799071	0.823031	1.00538	0.869773	0.875291	0.0357136	1.09734	1.61951	1.35842	0.261083	1.38047	1.3927	1.32709	2.18996	1.89856	1.09901	1.1394	1.49396	1.8821	1.53369	0.124568	1.50041	1.81407	2.68731	2.56302	2.49961	4.20905	2.54558	0.383715	1.50064	2.09756	1.7991	0.29846	0.602494	0.656279	0.677493	1.23889
ENSG00000032389	EIPR1	26.7841	28.3484	24.4672	24.2894	21.5872	22.7906	19.0989	19.562	23.366	1.15532	33.7386	30.8803	33.4523	20.9263	20.3807	27.8756	2.99139	20.4079	19.9232	20.1655	0.24234	17.1029	16.2204	20.1039	16.655	10.3931	14.6894	12.0085	11.3825	10.388	14.3271	1.15019	35.0867	29.6537	18.9907	16.2606	18.7576	20.687	23.2394	3.02687	17.1659	17.7652	17.4656	0.299633	11.3559	15.6796	9.47807	13.4187
ENSG00000032444	PNPLA6	47.3568	43.5849	44.7348	37.7364	48.4469	35.1337	34.4497	37.9011	41.168	1.95414	45.0169	56.3748	51.8942	52.0689	52.1818	51.5073	1.82672	43.2405	42.8654	43.053	0.18757	35.9024	28.2036	27.6476	33.739	47.9879	49.2887	24.1285	21.154	25.7534	32.645	3.37678	42.7291	37.0292	41.1738	30.7029	49.2795	50.8166	41.9552	3.0782	30.5337	27.6051	29.0694	1.46429	35.4246	26.0451	27.9068	26.2459
ENSG00000032742	IFT88	1.92467	1.41605	1.64028	1.31087	2.02056	3.4029	2.6945	2.70316	2.13912	0.258479	1.24615	1.26701	1.85673	1.77891	1.62182	1.55413	0.127272	1.94444	2.50308	2.22376	0.279322	0.760374	1.11232	0.700521	0.924411	0.898568	0.658409	0.617985	0.918037	1.10845	0.855453	0.0610987	1.43976	1.16608	1.73715	2.21665	1.80062	2.2212	1.76358	0.171136	1.17666	0.967286	1.07197	0.104688	0.227575	0.442075	0.222515	0.218515
ENSG00000033011	ALG1	12.1546	12.3175	8.72176	10.1688	8.66383	6.31381	8.61489	8.55211	9.43842	0.713904	10.5687	8.0226	11.3994	8.32856	8.67559	9.39897	0.668338	8.16913	9.27016	8.71965	0.550517	10.0273	6.6237	8.33259	6.44169	6.6092	7.87668	6.014	5.88879	5.56654	7.04227	0.479589	7.61866	5.62139	8.51355	6.6267	8.79917	9.38168	7.76019	0.581824	7.21917	6.07499	6.64708	0.57209	8.74749	10.5585	6.25852	5.97655
ENSG00000033030	ZCCHC8	3.49595	3.10927	3.64343	3.23179	3.97855	4.38825	4.67646	3.40121	3.74061	0.197929	3.05062	3.21489	3.58269	3.78882	3.69394	3.46619	0.142369	3.25262	3.94928	3.60095	0.348328	5.047	5.82411	5.21797	5.75783	5.11428	4.05618	5.109	5.72757	6.48545	5.37104	0.227174	4.43813	5.30377	5.8566	7.38245	4.06297	3.98855	5.17208	0.533579	4.4512	5.38631	4.91876	0.467552	4.33885	5.03175	4.21769	4.04099
ENSG00000033050	ABCF2	15.1954	22.3998	23.5248	16.999	21.89	15.0865	15.2486	15.7122	18.257	1.30004	25.1415	22.5136	28.9997	18.9275	24.5745	24.0314	1.65174	12.8926	15.7742	14.3334	1.44077	16.547	12.2952	16.6884	12.9328	9.15829	9.07062	11.847	10.3608	12.766	12.4074	0.928512	26.4744	20.2179	18.8246	14.2502	11.444	8.87011	16.6802	2.62907	13.7595	12.8077	13.2836	0.475909	10.4889	15.6013	12.3761	16.0862
ENSG00000033100	CHPF2	10.7063	9.79458	8.58943	10.2854	8.28536	12.7251	11.762	12.8495	10.6247	0.613549	7.33203	7.28712	8.07289	7.40148	7.53563	7.52583	0.143069	10.8864	11.7451	11.3157	0.429329	19.8598	14.2444	15.4303	23.6516	28.2349	22.5354	22.3025	22.2014	20.0955	20.9506	1.41238	14.5975	16.0363	24.8681	16.7052	20.198	15.3693	17.9624	1.5919	23.2094	15.8408	19.5251	3.68431	15.7913	19.3439	16.5787	13.4741
ENSG00000033122	LRRC7	0.00165	0.000244	0.000773	0	0	0.000941	0	0	0.000451	0.000217035	0.004738	0	0.002345	0	0.000677	0.001552	0.000904502	0.003336	0	0.001668	0.001668	0	0	0	0	0.004267	0.002063	0	0	0.001407	0.000859667	0.000497098	0	0	0	0.000103	0.000846	0	0.000158167	0.000138591	0	0	0	0	0	0.00126	0.001181	0
ENSG00000033170	FUT8	8.5883	10.5593	5.84397	11.5301	8.89563	13.1785	15.0185	14.4471	11.0077	1.11868	12.435	15.8837	14.7673	8.94761	9.23465	12.2537	1.40664	11.2443	11.5925	11.4184	0.17408	8.86157	8.37246	5.9436	16.8556	12.4879	9.64814	14.5465	21.5101	16.5937	12.7577	1.67455	20.4012	34.2627	26.2337	18.6136	14.2107	10.332	20.6757	3.5053	20.6423	18.8244	19.7333	0.908963	1.78503	2.15571	3.06088	3.36853
ENSG00000033178	UBA6	1.678	1.54401	2.08272	1.0347	2.01468	3.25025	3.72671	3.38533	2.33955	0.348259	1.06068	1.62773	1.76161	1.90019	1.90486	1.65101	0.156173	1.28406	2.38414	1.8341	0.550038	1.94626	2.32101	2.21394	2.95411	2.61682	2.21367	1.51402	2.44686	2.15501	2.26463	0.135286	2.14609	2.4605	3.64897	3.42826	2.43345	3.02127	2.85642	0.246477	1.82584	1.56556	1.6957	0.130142	1.15866	1.27527	1.89698	1.96557
ENSG00000033327	GAB2	31.4905	44.9503	31.7219	31.4098	36.1715	39.0996	30.5468	33.0261	34.8021	1.77559	22.8858	22.1992	30.9755	32.5007	31.9247	28.0972	2.2833	30.1306	31.7213	30.9259	0.795349	58.5669	53.2275	86.9619	35.7853	37.7427	22.2678	44.1261	41.1914	41.9574	46.8697	6.07813	50.1639	36.0429	34.213	22.105	16.888	15.1741	29.0978	5.50765	24.9658	31.8868	28.4263	3.46053	35.9542	57.529	46.1972	35.483
ENSG00000033627	ATP6V0A1	23.6636	18.362	15.7056	10.4057	17.3969	18.052	16.3772	15.9597	16.9903	1.29665	10.9481	18.2094	16.2252	14.4784	15.1966	15.0115	1.19435	12.0605	13.029	12.5448	0.484234	17.5283	12.4601	10.9239	25.1684	28.0992	20.3178	22.735	22.4155	27.1235	20.7524	2.03001	14.1585	13.0358	18.6144	15.8414	14.4713	15.142	15.2106	0.782557	12.2788	15.782	14.0304	1.75159	33.5871	25.1476	30.19	28.7767
ENSG00000033800	PIAS1	2.6072	3.01409	3.17075	2.29524	3.55537	6.2317	5.63053	6.08842	4.07416	0.577249	4.36388	7.80532	6.57836	4.18777	3.9228	5.37162	0.771209	5.34155	4.39664	4.86909	0.472454	3.55415	2.27792	1.97148	6.57765	3.20591	3.90149	2.97224	4.76686	4.84345	3.78568	0.478804	6.20402	9.57445	8.01127	12.1249	11.1829	11.2265	9.72068	0.921888	9.81376	8.28053	9.04714	0.766617	1.76739	1.54328	2.71166	3.31474
ENSG00000033867	SLC4A7	1.31598	1.57902	2.42786	1.33302	2.4585	2.39042	2.45485	3.08857	2.13103	0.22718	1.20987	1.41177	2.25436	1.91795	2.01458	1.7617	0.194686	1.55221	2.42972	1.99096	0.438757	3.78918	7.52027	4.51796	1.78707	1.21101	1.22943	1.46238	2.31569	1.41484	2.80531	0.70878	2.57482	2.80464	2.28052	1.5928	0.753839	0.824309	1.80516	0.361928	0.823208	0.610695	0.716951	0.106257	0.423919	0.208695	0.309966	0.656799
ENSG00000034053	APBA2	1.1052	1.64738	0	1.72105	0	0	0	0.069295	0.567866	0.277822	1.05239	0.544779	0.885335	0	0	0.496501	0.218582	0.010498	0	0.005249	0.005249	1.83596	0.429376	0.906077	0	0.009289	0.035178	0	0	0	0.35732	0.211749	1.20581	0.648691	2.08933	0	0.007275	0	0.658517	0.348246	0	0	0	0	0.098926	0.492843	0.019264	0.026572
ENSG00000034152	MAP2K3	21.5737	23.2422	19.1413	20.9832	18.9648	14.6122	15.2147	14.6939	18.5532	1.1885	22.4802	20.1791	20.487	17.7762	18.4764	19.8798	0.825073	16.494	20.7292	18.6116	2.11757	16.5902	15.0001	14.8669	19.4472	14.7059	19.0971	20.3801	19.3681	20.3618	17.7575	0.812561	16.3254	13.9047	15.4044	15.0156	25.4529	21.7126	17.9693	1.86675	19.6803	18.7997	19.24	0.440313	9.05579	15.9295	7.18332	8.53073
ENSG00000034239	EFCAB1	0.037562	0	0.020474	0	0	0	0.044575	0.038805	0.017677	0.0071001	0	0	0	0	0.020033	0.0040066	0.0040066	0	0.131242	0.065621	0.065621	0	0	0	0	0.017645	0	0	0	0	0.00196056	0.00196056	0	0	0.017815	0	0.049703	0.037986	0.017584	0.00889853	0.018445	0	0.0092225	0.0092225	0	0	0	0
ENSG00000034510	TMSB10	3132	2401.45	1992.23	2283.04	1716.97	1439.4	1463.35	1483.56	1989	210.054	2001.49	2085.72	1929.55	2002.11	2026.4	2009.06	25.1049	2040.75	1430.44	1735.59	305.157	2643.35	2788.81	2834.05	3088.43	2113.28	4241.21	2928.24	3404.68	2043.09	2898.35	221.285	1629.76	1817.63	1780.16	2534.77	4141.19	4639.91	2757.24	535.974	3246.86	2456.27	2851.56	395.292	767.722	1192.33	699.834	963.445
ENSG00000034533	ASTE1	0.966785	1.10833	1.03816	1.41062	1.27142	1.13706	1.43916	1.37725	1.2186	0.0638438	1.3824	1.22976	1.4195	1.3686	1.30598	1.34125	0.0333448	1.64309	1.44104	1.54206	0.101028	0.689928	0.62608	0.767005	1.20583	0.924997	0.827601	0.630057	0.966588	0.887587	0.836186	0.0620321	1.41639	1.73161	1.70855	2.06686	1.57114	1.38279	1.64622	0.102627	1.53275	1.05941	1.29608	0.236669	0.826388	0.599407	1.15022	0.789216
ENSG00000034677	RNF19A	3.36609	3.05366	3.64401	2.27969	4.08884	6.49311	7.34426	7.14888	4.67732	0.707567	2.9512	3.04287	3.68185	4.54337	4.2094	3.68574	0.313256	4.49157	7.00481	5.74819	1.25662	5.35029	3.99608	4.73624	7.96087	6.84091	4.90344	4.10112	5.64244	5.93981	5.4968	0.42895	7.02449	8.02124	13.2173	17.5606	9.11634	7.54025	10.4134	1.694	11.1374	8.02521	9.58129	1.55608	6.69619	7.65726	6.57248	5.55598
ENSG00000034693	PEX3	3.93258	4.74279	3.425	3.69131	4.44954	4.27493	5.42359	5.3823	4.41525	0.261102	4.57987	4.5668	5.88654	3.61389	3.99754	4.52893	0.385151	3.78342	4.4639	4.12366	0.340238	1.9527	1.28284	1.45295	3.58266	3.03872	2.81776	2.41791	3.13708	3.47732	2.57333	0.282844	3.82628	3.8504	6.64764	5.49456	3.90698	4.6757	4.73359	0.466639	4.16515	2.6646	3.41487	0.750275	3.76952	3.56964	2.2797	4.36807
ENSG00000034713	GABARAPL2	44.832	35.4614	29.1065	25.9714	24.756	39.2852	40.4487	42.0228	35.2355	2.72227	23.7452	28.5251	34.2447	27.1764	24.0057	27.5394	1.9098	29.236	27.9676	28.6018	0.634209	29.5653	28.5507	24.4079	42.6091	39.9573	39.1696	34.9756	33.8695	32.1822	33.9208	1.97877	35.4726	33.3941	47.7346	51.2598	52.3349	48.086	44.7137	3.34148	44.7891	37.7742	41.2817	3.50743	36.6992	40.7738	38.3689	47.698
ENSG00000034971	MYOC	0	0	0	0	0	0	0	0	0	0	0	0	0	0	0	0	0	0	0	0	0	0	0	0	0	0	0	0	0	0	0	0	0	0	0	0	0	0	0	0	0	0	0	0	0	0	0	0
ENSG00000035115	SH3YL1	12.0249	9.34498	16.1929	8.30582	16.3742	25.2285	23.1842	23.3288	16.748	2.3356	11.1444	10.0255	15.8777	16.8233	15.703	13.9148	1.38406	21.6317	21.3853	21.5085	0.123195	9.60172	11.6172	8.38359	28.3223	24.2522	19.4848	17.8003	25.1623	22.7883	18.6014	2.4227	18.4965	14.3483	10.2769	35.6246	24.2951	31.0713	22.3521	4.0029	30.5532	25.4853	28.0192	2.53393	12.5546	18.1456	21.9855	30.3791
ENSG00000035141	FAM136A	14.5729	16.3178	13.6128	22.1989	14.7751	16.6005	16.5352	17.2566	16.4837	0.926943	31.9962	20.0505	23.1732	12.1861	14.4619	20.3736	3.50008	10.9946	14.5288	12.7617	1.76709	13.4414	10.6826	15.5095	17.7372	10.3388	10.8195	11.4156	12.8222	12.6903	12.8286	0.820861	32.8737	29.8851	22.7162	19.9756	15.5796	13.8954	22.4876	3.11183	15.0714	14.3854	14.7284	0.343001	13.3239	16.3854	10.5909	11.5223
ENSG00000035403	VCL	31.9983	34.5417	30.4724	30.7582	37.7393	45.3386	44.5162	48.3925	37.9697	2.54063	24.6708	20.5981	27.8428	36.6348	35.8792	29.1252	3.13216	46.2671	51.3969	48.832	2.5649	33.6828	36.2508	43.0964	36.4109	27.4718	24.3121	30.7144	36.7102	33.4477	33.5664	1.85199	34.8405	43.304	57.5423	47.9706	30.3536	17.6903	38.6169	5.73904	33.7701	42.4139	38.092	4.32188	12.7429	13.443	16.0735	14.0291
ENSG00000035499	DEPDC1B	10.8714	5.9956	8.34541	3.34015	8.55235	13.8058	12.3511	7.6703	8.8665	1.20373	4.11211	4.57361	5.57261	6.91238	7.26519	5.68718	0.621499	4.64172	6.92094	5.78133	1.13961	7.93558	7.08064	9.15163	6.65941	16.2218	10.8684	10.2513	10.2927	10.9589	9.93561	0.951313	3.46917	3.47404	1.0815	1.4426	0.937296	2.90687	2.21858	0.488217	0.63877	1.45437	1.04657	0.4078	9.83911	12.497	14.7287	20.456
ENSG00000035664	DAPK2	0.018727	0.031328	0.052241	0	0	0	0	0.057825	0.0200151	0.00866041	0.01549	0.014106	0.049547	0.032413	0.020365	0.0263842	0.00662771	0.036433	0.032881	0.034657	0.001776	0.005638	0.022168	0.013627	0.022525	0.138875	0.028999	0.121537	0	0.053698	0.0452297	0.0169094	0	0.067649	0.00653	0	0.005985	0	0.0133607	0.0109298	0	0	0	0	0.011585	0	0.044877	0
ENSG00000035681	NSMAF	1.60738	2.17035	3.26457	2.5107	3.39717	5.06432	5.16655	5.86575	3.63085	0.552252	3.44171	2.06684	3.51235	3.01289	3.43336	3.09343	0.27136	3.31196	4.96838	4.14017	0.828209	4.80912	4.83198	5.58851	8.19529	6.78746	5.10811	6.73841	7.51485	8.1079	6.40907	0.455885	5.95516	6.11864	6.46601	8.11841	5.69517	5.51336	6.31112	0.386	6.92539	5.7657	6.34554	0.579842	2.86027	3.47301	6.07983	8.34051
ENSG00000035687	ADSS2	21.5409	15.093	11.0457	12.2358	11.9571	15.632	17.7801	17.0765	15.2952	1.24694	11.3146	19.0988	17.3742	11.7841	12.2558	14.3655	1.61057	9.51576	14.1421	11.8289	2.31317	11.319	12.4072	12.5592	13.0726	13.0519	9.49632	12.314	16.2774	14.2271	12.7472	0.621349	12.172	19.6323	17.4983	17.4293	11.8441	19.0949	16.2785	1.39666	10.9959	10.6611	10.8285	0.167388	3.85533	6.55155	5.86959	9.71819
ENSG00000035720	STAP1	0	0	0	0	0	0	0	0	0	0	0	0	0	0	0	0	0	0	0	0	0	0	0	0	0	0	0	0	0	0	0	0	0	0	0	0	0	0	0	0	0	0	0	0	0	0	0	0
ENSG00000035862	TIMP2	85.134	65.8582	47.9929	75.4162	52.356	67.8244	59.4515	72.2999	65.7916	4.3317	54.9721	37.2737	55.5355	48.0897	45.6811	48.3104	3.35671	54.9726	50.2461	52.6093	2.36325	121.176	116.191	86.6482	168.7	261.005	153.417	168.756	174.004	130.941	153.427	16.6067	32.5263	39.1772	93.0622	63.2361	52.2326	53.0417	55.546	8.72105	71.2832	71.8997	71.5915	0.308201	117.238	120.135	139.38	189.115
ENSG00000035928	RFC1	6.41588	6.59435	5.81533	5.01004	6.84255	9.75436	10.1433	10.032	7.57596	0.730696	6.32255	5.35122	7.0545	6.00884	6.24429	6.19628	0.274231	5.12783	9.19119	7.15951	2.03168	6.3023	7.31177	7.14025	6.50507	5.67091	4.60388	5.91856	6.62022	7.29966	6.37474	0.294425	6.76126	6.47968	6.23122	7.08442	4.81226	4.85344	6.03705	0.398168	4.60236	4.78992	4.69614	0.093782	5.16023	3.54539	4.64168	3.54675
ENSG00000036054	TBC1D23	3.86306	3.49855	3.7935	2.75934	3.71574	6.54688	7.68341	6.63244	4.81162	0.649821	2.88229	2.48258	3.83838	3.6331	3.66848	3.30097	0.262605	2.99182	4.80298	3.8974	0.905579	4.83815	3.91834	3.67565	8.74764	8.38836	5.39432	4.89499	7.16017	6.8169	5.98161	0.622916	3.81881	4.46856	8.55247	9.53005	7.97503	6.85177	6.86611	0.934603	4.82189	5.18673	5.00431	0.182419	5.12273	5.76918	7.64548	7.77921
ENSG00000036257	CUL3	8.12489	9.84689	7.77377	7.922	8.68947	10.9939	11.0869	11.2753	9.46414	0.535015	9.39484	9.34403	10.1	8.02891	9.12386	9.19833	0.335108	7.43943	9.93815	8.68879	1.24936	7.64488	6.283	7.91613	14.1884	8.26168	6.39935	8.30013	9.1605	9.56109	8.63502	0.783978	8.93756	10.04	11.637	11.8151	9.23637	8.03764	9.95062	0.619793	9.29918	8.76552	9.03235	0.266828	7.08225	7.23643	10.2932	7.88202
ENSG00000036448	MYOM2	1.04158	0.017442	0	0.467636	0.007238	0	0	0	0.191737	0.134286	0.005021	0.088541	0.047868	0	0	0.028286	0.0175436	0	0.005396	0.002698	0.002698	0.240594	0.444093	0	0.002227	0	0.001465	0.006716	0	0	0.0772328	0.0528982	0.043815	0.261828	0.143785	0	0.035603	0.000612	0.0809405	0.0420744	0	0	0	0	0	0.006517	0	0.005801
ENSG00000036473	OTC	0	0	0	0	0	0	0	0	0	0	0	0	0	0	0	0	0	0	0	0	0	0	0	0	0	0.00592	0	0	0	0	0.000657778	0.000657778	0	0	0	0	0	0	0	0	0	0	0	0	0	0	0	0
ENSG00000036530	CYP46A1	0.251376	0.172426	0.006594	0.119162	0.147754	0.051665	0	0.050879	0.099982	0.0311338	0.092782	0.168225	0.225001	0.274962	0.138113	0.179817	0.0320491	0.212394	0.028076	0.120235	0.092159	0.082052	0.022908	0.024212	0.10138	0.055684	0.0795	0.018379	0.059153	0.028762	0.0524478	0.0101718	0.01318	0.127552	0.098942	0.025497	0.08453	0.381678	0.121897	0.0549405	0	0.015592	0.007796	0.007796	0.02453	0	0.008053	0
ENSG00000036549	ZZZ3	1.88078	2.09111	2.32977	2.31218	2.80147	5.806	5.79525	5.74283	3.59492	0.646684	2.37794	1.96634	2.14474	2.67458	3.02243	2.43721	0.188361	2.91534	4.93342	3.92438	1.00904	2.9638	2.82688	3.43807	4.7259	3.79054	3.29896	3.51577	4.80412	5.61091	3.88611	0.315949	3.35214	3.05945	3.9485	5.1724	3.45506	3.82608	3.80227	0.304092	4.61364	2.78428	3.69896	0.914683	2.59009	2.95182	3.38323	3.11093
ENSG00000036565	SLC18A1	0.015668	0	0	0	0	0	0	0	0.0019585	0.0019585	0	0	0	0	0	0	0	0	0	0	0	0	0	0	0	0	0	0	0	0	0	0	0	0	0	0	0	0	0	0	0	0	0	0	0	0	0	0
ENSG00000036672	USP2	0.692647	1.36765	0.607966	0.783621	0.946928	1.31477	1.22531	1.01318	0.994008	0.102006	2.37556	0.671509	1.48967	0.604784	0.995311	1.22737	0.326925	0.854556	1.04147	0.948014	0.093458	0.474853	0.047776	0.316855	0.133351	0.201111	0.166455	0.269409	0.147711	0.359407	0.235214	0.0440552	1.71304	0.492429	0.639642	0.270784	0.470097	0.844163	0.73836	0.209922	0.505776	0.366077	0.435926	0.0698495	0.583232	1.33891	1.07987	1.50847
ENSG00000036828	CASR	0.00246	0	0	0	0	0	0	0	0.0003075	0.0003075	0	0	0	0	0	0	0	0	0	0	0	0	0	0	0.024244	0	0	0	0	0	0.00269378	0.00269378	0.001706	0	0.00793	0	0.0011	0	0.00178933	0.00126221	0	0	0	0	0	0	0	0.004501
ENSG00000037042	TUBG2	2.87906	5.22853	7.70578	2.77974	9.04339	4.09056	5.21028	5.89708	5.3543	0.777154	3.16416	6.29662	5.79966	8.28215	8.51504	6.41153	0.971003	8.02607	5.32544	6.67575	1.35031	7.17851	7.93417	7.42081	8.93155	3.90915	3.32909	6.50777	6.93826	7.22515	6.59716	0.608707	8.38681	10.2535	11.2404	8.27852	5.46771	6.11676	8.29061	0.917567	10.0005	6.61981	8.31015	1.69034	5.54547	4.38697	3.08112	5.33347
ENSG00000037241	RPL26L1	49.5912	75.0429	44.3919	50.6916	41.0309	37.4606	36.9074	40.7101	46.9783	4.39479	44.6247	48.0049	52.0785	42.0064	43.3103	46.0049	1.81717	37.81	38.5614	38.1857	0.375679	33.0538	27.1705	40.6364	21.1393	11.7097	13.3129	23.0178	22.488	20.993	23.7246	3.01351	32.0809	24.1765	26.6343	25.7351	25.5047	21.9636	26.0158	1.38216	29.4292	20.8204	25.1248	4.30441	13.3824	30.0936	16.4864	23.5392
ENSG00000037280	FLT4	2.63693	1.18978	0.023719	0.786037	0.063554	0.091761	0.041299	0	0.604135	0.329549	0.486361	1.24514	1.12601	0	0.010992	0.573702	0.265451	0	0	0	0	65.9593	196.699	106.586	0.292797	1.25124	1.78102	2.59736	5.87979	1.32962	42.4862	23.0349	0.195149	0.260037	0.106566	0	0.013484	0.02969	0.100821	0.0436397	0	0	0	0	0.485713	2.07276	0.217818	0.056262
ENSG00000037474	NSUN2	23.8814	26.5943	27.1364	19.9835	27.8587	24.1428	24.1323	25.4238	24.8942	0.87904	25.8553	26.2639	31.2937	25.2633	28.4691	27.4291	1.10775	20.625	24.288	22.4565	1.83151	23.67	21.4304	24.3228	22.0809	17.2132	11.8774	18.2291	21.8161	19.793	20.0481	1.28415	26.024	21.2282	31.7762	24.1195	17.4723	18.6416	23.2103	2.15905	17.8435	15.2212	16.5323	1.31113	15.0434	21.4426	15.2561	18.3596
ENSG00000037637	FBXO42	4.09535	3.87887	3.18253	3.64115	3.30907	3.40245	3.24437	3.10577	3.48244	0.125568	3.36859	3.39899	3.58685	3.40203	3.50008	3.45131	0.0404716	3.67928	3.18635	3.43281	0.246464	5.14527	5.19092	4.6839	5.20148	4.97978	4.48508	4.84586	5.0191	5.54507	5.01072	0.104337	4.44517	4.94952	7.6868	5.14301	4.62636	4.45941	5.21838	0.506474	4.65482	5.05957	4.85719	0.202376	3.63948	3.30478	5.10244	4.1672
ENSG00000037749	MFAP3	2.64573	3.65928	3.32306	3.61021	3.41088	4.87314	5.74087	5.91191	4.14689	0.42643	2.44978	2.13829	3.04288	3.47595	3.55706	2.93279	0.279408	3.39296	4.76963	4.08129	0.688338	4.24554	4.42074	3.91111	3.78696	3.63057	2.35532	3.12302	4.21483	3.48726	3.68615	0.214854	3.36385	3.4879	5.11594	6.12035	3.68162	3.74901	4.25311	0.454169	3.54148	3.36778	3.45463	0.086847	2.55091	4.55455	3.3133	3.95977
ENSG00000037757	MRI1	12.2304	16.7293	22.1868	8.97969	18.007	13.6539	14.6197	13.6612	15.0085	1.41008	11.4479	12.4914	17.3817	17.3079	18.2163	15.369	1.40664	14.5918	14.017	14.3044	0.287407	16.1833	11.457	16.1863	13.5978	8.90363	10.5698	7.90313	9.83871	10.841	11.7201	0.997214	24.8247	20.8597	24.2541	14.3378	12.8494	18.5229	19.2748	2.03578	14.2551	9.50571	11.8804	2.37469	8.52998	8.10594	6.21821	7.52373
ENSG00000037897	METTL1	6.24322	8.90062	7.87376	7.67959	7.61772	6.72337	6.83581	6.09335	7.24593	0.333638	8.71673	7.77906	8.70042	6.05833	7.43177	7.73726	0.489945	7.81787	6.80677	7.31232	0.505551	7.38457	8.26562	9.89363	6.22659	4.07435	5.98272	7.7243	7.6369	7.41497	7.17818	0.541756	6.83663	6.0197	5.70772	5.56811	5.43125	5.91147	5.91248	0.204747	6.76536	5.80072	6.28304	0.48232	7.80035	14.9658	6.93298	9.05528
ENSG00000037965	HOXC8	0.101843	0.067679	0.084703	0.067586	0.094043	0.113443	0.192474	0.237583	0.119919	0.0218988	0.553039	0.113308	0.26061	0.142552	0.132963	0.240494	0.0822863	0.093376	0.16026	0.126818	0.033442	0.061381	0.103602	0.138543	0.074324	0.027188	0.010823	0.018401	0.065337	0.010143	0.056638	0.0148676	0.178448	0.103568	0.09723	0	0.030933	0.031437	0.0736027	0.0267487	0.016536	0	0.008268	0.008268	0.021336	0	0	0.033408
ENSG00000038002	AGA	1.44896	1.08369	2.36964	1.96643	2.36975	2.66514	3.00878	3.24775	2.27002	0.26225	2.05232	3.31956	2.12419	2.47989	2.00807	2.39681	0.245203	2.57162	2.45324	2.51243	0.0591905	2.21224	2.11854	1.45168	2.90484	3.17723	3.11274	3.20532	3.68272	3.2072	2.78584	0.235301	2.13685	3.28944	4.28187	4.21115	3.6865	4.91994	3.75429	0.395079	4.08176	2.50599	3.29387	0.787885	3.00907	2.25917	3.93623	5.71539
ENSG00000038210	PI4K2B	4.43641	3.95531	4.58835	3.7996	4.48363	5.18776	6.57221	6.93716	4.99505	0.412863	4.81952	3.96285	6.28212	4.94341	5.82493	5.16657	0.406022	4.67174	6.66564	5.66869	0.996947	6.12828	5.80318	7.12516	4.89737	4.42942	3.95395	3.43002	4.83644	4.23721	4.98234	0.389718	8.70721	8.509	8.2213	7.2929	4.88308	6.59104	7.36742	0.594632	4.06696	4.85183	4.45939	0.392436	1.03545	2.16662	1.81245	1.88013
ENSG00000038219	BOD1L1	1.47033	1.58135	2.67769	2.21726	3.34767	3.64935	4.07267	4.58155	2.94973	0.406274	2.5234	1.37432	2.25435	2.59395	2.2878	2.20677	0.21817	2.41987	3.83746	3.12866	0.708793	4.81598	3.77557	4.08275	4.96274	3.50236	2.36237	3.06151	4.27705	4.13029	3.88562	0.274777	3.53255	4.04521	7.17887	4.80101	3.11858	3.24523	4.32024	0.624463	3.09028	3.20271	3.1465	0.0562155	3.06181	2.40491	3.14829	3.29519
ENSG00000038274	MAT2B	6.68903	8.31438	6.83359	10.8556	6.42116	7.24356	7.00743	8.00681	7.67144	0.509183	7.56619	7.96068	8.88609	8.2578	7.31783	7.99772	0.274472	7.04866	8.60662	7.82764	0.778979	12.8783	13.129	13.4324	9.23996	7.46872	6.13686	8.18768	9.04009	9.09356	9.84517	0.886451	12.0368	12.8981	13.7599	19.1005	12.8738	11.1026	13.6286	1.15436	13.0566	13.5275	13.292	0.235436	2.05095	4.55842	3.4696	4.17094
ENSG00000038295	TLL1	0	0	0	0	0	0	0	0	0	0	0	0	0.002659	0	0	0.0005318	0.0005318	0	0	0	0	0	0	0	0.001334	0	0.022512	0.033626	0.005225	0	0.00696633	0.00413288	0	0	0.020981	0	0	0	0.00349683	0.00349683	0	0	0	0	0.022926	0	0	0.013429
ENSG00000038358	EDC4	15.1901	20.7638	17.3891	13.8843	19.4552	14.1513	14.9251	14.3081	16.2584	0.931541	15.847	27.7553	27.6678	19.5126	21.363	22.4291	2.33216	19.4649	19.0283	19.2466	0.218272	17.3845	13.3901	18.0378	14.0416	14.7961	13.305	12.8976	11.2971	14.0407	14.3545	0.713373	25.3963	24.1153	21.8916	13.8204	16.0203	14.3968	19.2735	2.09673	17.1221	13.4757	15.2989	1.82319	13.7353	17.174	14.9889	13.9829
ENSG00000038382	TRIO	11.6241	10.4534	19.7859	8.88913	19.1489	19.3798	19.1686	19.8885	16.0423	1.69714	7.42889	10.9166	11.5131	16.7332	14.8536	12.2891	1.61917	19.8756	22.9235	21.3996	1.52393	23.6343	20.7901	23.2732	21.5893	18.6893	12.2645	19.5676	23.2886	23.8108	20.7675	1.22955	23.3404	24.7424	32.7211	19.1567	12.9115	15.8548	21.4545	2.89208	22.7697	23.2651	23.0174	0.247727	14.139	18.0995	19.0827	26.0438
ENSG00000038427	VCAN	0.004268	0.04249	0.287868	0	0.121991	0.373574	0.279668	0.089807	0.149958	0.0509745	0.013975	0.022764	0.090389	0.14931	0.076651	0.0706178	0.0246152	0.203757	0.147419	0.175588	0.028169	0.097109	0.434	0.82018	0.577521	0.514911	0.1802	3.19363	4.99401	1.22294	1.33717	0.553329	0.040054	0.005038	0.097083	0	0.012762	0.024061	0.029833	0.0146703	0.010862	0.018539	0.0147005	0.0038385	0	0.008821	0.027738	0.012496
ENSG00000038532	CLEC16A	7.53074	7.98801	11.1488	7.25247	10.6708	8.99072	8.77542	9.80433	9.02016	0.50603	7.86872	8.5088	10.1527	10.319	10.5068	9.4712	0.536182	7.11423	7.54263	7.32843	0.214202	6.12481	3.67014	4.67567	6.29823	5.85435	4.84146	4.51834	3.36904	5.25633	4.95649	0.343997	7.67497	7.49453	11.8339	5.60375	6.2141	5.43188	7.37553	0.970346	6.08904	5.49469	5.79186	0.297175	6.19182	7.11805	5.5047	5.61117
ENSG00000038945	MSR1	0	0	0	0	0	0	0.012097	0	0.00151213	0.00151213	0	0	0.029897	0	0	0.0059794	0.0059794	0	0	0	0	0	0	0	0	0	0	0	0	0	0	0	0	0	0	0	0	0	0	0	0	0	0	0	0	0	0	0.047243
ENSG00000039068	CDH1	76.2502	108.296	104.852	108.102	131.302	95.7231	113.576	122.287	107.549	5.89391	101.347	114.326	113.967	124.51	120.342	114.899	3.9169	132.639	132.716	132.677	0.0383605	102.501	61.6416	69.429	132.169	116.341	82.2837	84.2875	90.6374	104.096	93.7095	7.47508	137.735	173.404	178.743	203.538	136.706	120.073	158.367	12.9654	152.306	156.37	154.338	2.03191	10.001	24.5407	17.8333	29.3806
ENSG00000039123	MTREX	9.53373	9.81622	9.39648	11.4327	11.2174	14.2292	15.4538	14.6162	11.962	0.869065	12.374	8.91245	11.1061	9.2844	8.86005	10.1074	0.699862	8.10136	11.9491	10.0252	1.92385	8.37748	8.36265	9.39418	10.0174	9.39672	7.4356	7.39982	9.58135	9.86287	8.86979	0.334987	10.2014	9.31399	13.0222	10.9488	8.33943	9.58559	10.2352	0.661876	5.90837	6.48978	6.19908	0.290703	7.51469	7.90658	7.18845	7.10238
ENSG00000039139	DNAH5	0.033967	0.025844	0.018542	0.021745	0.015161	0.010403	0.009902	0.006377	0.0177426	0.00326428	0.010404	0	0.009009	0.019223	0.016427	0.0110126	0.00333458	0.016599	0.008343	0.012471	0.004128	0.061718	0.026667	0.041432	0.013004	0.012136	0.018199	0	0.016701	0.016838	0.0229661	0.00612361	0.032779	0.02989	0.162719	0.107289	0.034838	0.177345	0.09081	0.0277744	0.060704	0.103625	0.0821645	0.0214605	0.009465	0.051983	0.011502	0.028215
ENSG00000039319	ZFYVE16	1.0494	1.37088	1.57621	1.04165	1.90642	3.20825	4.24219	4.75558	2.39382	0.521775	1.44861	1.25324	1.83296	1.31938	1.49634	1.47011	0.100638	1.42905	2.63323	2.03114	0.602091	1.83311	1.90841	2.17672	2.45902	2.31214	1.59194	1.93988	2.82212	2.62753	2.18565	0.134639	2.54045	2.65348	4.43138	3.31366	2.14116	2.16387	2.874	0.356835	1.9447	1.77736	1.86103	0.0836685	1.07753	1.43742	1.8776	1.59013
ENSG00000039523	RIPOR1	5.2509	6.80917	14.6495	6.22068	10.4641	7.76906	10.1109	10.0024	8.90959	1.07179	5.74267	5.36405	9.09158	12.0383	12.0661	8.86055	1.45557	7.50598	8.13965	7.82282	0.316835	12.9199	2.55744	3.39562	20.6867	13.7697	10.6614	8.47176	7.25779	12.6162	10.2596	1.87262	10.9195	12.2901	41.2336	17.9806	12.9548	12.4869	17.9776	4.75528	17.1138	19.1999	18.1569	1.04304	3.00162	5.64423	4.38044	9.20264
ENSG00000039537	C6	0	0	0	0	0	0	0	0	0	0	0	0	0.019885	0	0	0.003977	0.003977	0	0	0	0	0	0	0	0	0	0.012576	0	0	0	0.00139733	0.00139733	0	0	0	0	0	0.042762	0.007127	0.007127	0	0	0	0	0	0	0	0
ENSG00000039560	RAI14	26.4488	11.8563	13.6029	7.63161	12.7502	31.8305	26.5816	20.6221	18.9155	3.0724	8.87975	10.9396	13.4323	10.1054	9.041	10.4796	0.82763	10.9739	14.7953	12.8846	1.91068	33.9693	39.0321	35.239	57.6485	66.8984	54.4771	55.0537	65.5813	64.5044	52.4893	4.38145	9.03677	9.51769	12.7955	15.8826	12.9932	12.1172	12.0572	1.02682	12.6037	17.3786	14.9911	2.38745	99.6303	115.883	118.139	115.407
ENSG00000039600	SOX30	0.064737	0.111682	0.050004	0.041594	0.746513	0	0.024164	0	0.129837	0.0890324	0	0.025132	0.030612	0	0.065092	0.0241672	0.0120113	0.047961	0	0.0239805	0.0239805	0.074987	0.134692	0.063995	0.060573	0.145034	0.042805	0.054529	0.038964	0.04731	0.0736543	0.0130713	0.005824	0	0	0.027134	0.049925	0	0.0138138	0.00840188	0.029887	0.029538	0.0297125	0.0001745	0.04595	0	0	0
ENSG00000039650	PNKP	32.3689	30.1796	37.2745	19.5286	39.3926	20.1112	20.9083	23.4597	27.9029	2.81727	29.9685	28.9876	37.9123	41.5629	40.4883	35.7839	2.64637	34.7828	24.1636	29.4732	5.30957	30.043	28.1016	28.1199	26.0515	34.3021	33.5638	26.8174	25.4096	30.0906	29.1666	1.04681	41.5593	28.1825	35.5154	20.1704	26.3727	55.7055	34.5843	5.20192	30.3991	27.981	29.1901	1.20905	46.5925	36.41	64.3876	54.7748
ENSG00000039987	BEST2	0	0.035827	0.054276	0	0.017646	0	0.025767	0.054873	0.0235486	0.00821532	0	0	0.052708	0.043088	0	0.0191592	0.0118308	0	0	0	0	0.006751	0	0	0.05607	0.042047	0	0	0	0.017736	0.0136227	0.00707278	0	0	0	0	0	0	0	0	0	0	0	0	0	0	0	0
ENSG00000040199	PHLPP2	1.07748	1.15685	1.56929	0.760929	2.01648	1.36307	1.6496	1.85108	1.4306	0.148799	0.855268	1.01288	1.61489	1.74162	1.64528	1.37399	0.182518	1.83873	1.92267	1.8807	0.041969	0.504542	0.372927	0.33997	1.14796	0.759911	0.504489	0.526499	0.440161	1.31884	0.657255	0.116751	2.10621	1.46144	2.40224	1.93761	1.44809	0.855555	1.70186	0.227159	1.74003	1.49622	1.61812	0.121903	0.30105	0.601122	1.05218	0.940013
ENSG00000040275	SPDL1	5.72383	8.77504	7.90438	5.67969	8.00064	6.50791	7.63134	9.54484	7.47096	0.494331	5.34187	6.25715	7.54672	7.91162	9.04044	7.21956	0.646279	5.84715	7.80884	6.828	0.980846	5.80495	6.28155	8.29021	2.98668	2.27194	2.28608	2.47856	3.74733	3.1506	4.14421	0.714266	7.36476	6.27815	3.60404	4.12444	2.54303	6.00892	4.98722	0.752655	2.73632	2.48194	2.60913	0.127193	1.53872	3.60001	2.00118	3.18941
ENSG00000040341	STAU2	3.33393	4.16349	3.3969	4.56936	3.6528	5.98123	6.53327	6.84596	4.80962	0.50845	5.3094	3.92037	4.88392	3.53952	4.04983	4.34061	0.326852	3.90248	5.64522	4.77385	0.871367	2.35468	2.99465	2.209	2.57461	2.1343	2.02315	1.84183	2.10313	1.6886	2.21377	0.130644	4.89923	4.04929	6.19373	4.02715	2.97245	2.5859	4.12129	0.535147	2.52729	2.95481	2.74105	0.213764	1.40779	1.29229	1.49163	1.91136
ENSG00000040487	SLC66A1	17.835	17.6948	11.5902	11.1836	13.0172	12.4704	9.45716	9.61223	12.8576	1.15613	15.6242	35.0195	19.3925	14.3579	12.0152	19.2819	4.11166	15.3142	12.4433	13.8787	1.43547	17.205	9.71469	12.1381	15.4721	15.3505	15.7722	20.0414	17.2098	20.137	15.8934	1.1269	15.2212	16.483	21.7819	15.3637	19.5961	21.9779	18.404	1.27368	25.4928	23.1677	24.3303	1.16253	18.037	18.8039	18.143	26.4054
ENSG00000040531	CTNS	5.35288	9.21378	8.2953	4.60771	8.38137	5.50371	5.56784	6.22245	6.64313	0.609428	8.9115	11.5523	12.7347	8.78946	8.56925	10.1115	0.852161	7.10109	5.68254	6.39181	0.709273	4.78883	4.67873	4.44551	4.68457	4.50221	4.1175	6.12989	5.32947	7.20649	5.09813	0.328051	9.3166	7.90948	7.58552	6.79502	6.32844	4.57574	7.08513	0.654807	8.85037	9.56024	9.20531	0.354933	3.33123	4.23989	4.90079	6.51458
ENSG00000040608	RTN4R	2.22578	2.54261	2.77322	2.87746	2.62235	1.88961	1.68121	1.64738	2.28245	0.174257	7.47915	7.80096	5.34551	3.3663	3.46851	5.49209	0.946432	3.83183	2.90524	3.36854	0.463296	7.29099	4.47741	6.25914	17.5721	13.3966	12.9333	27.9484	31.3366	17.7314	15.4384	3.11869	2.85972	4.95902	2.0356	1.29054	2.02801	2.23906	2.56866	0.520168	1.26531	1.47316	1.36924	0.103925	1.01543	1.18088	2.09843	1.32074
ENSG00000040633	PHF23	26.7909	22.1152	20.7235	19.4817	21.9174	16.8572	16.3392	15.4041	19.9537	1.33257	22.3767	32.3412	30.6598	24.1244	22.0521	26.3109	2.16418	17.8953	15.9014	16.8984	0.996952	20.5246	17.7585	17.4852	17.2558	15.8217	16.899	21.5221	20.1598	21.7495	18.7974	0.732337	23.1549	21.9728	21.588	15.9995	21.1964	18.5772	20.4148	1.07694	18.9283	21.8521	20.3902	1.46186	22.6251	23.5608	20.43	19.7453
ENSG00000040731	CDH10	0	0	0	0	0	0.08293	0.037321	0.062081	0.0227915	0.0119289	0	0	0	0	0	0	0	0.028243	0.010994	0.0196185	0.0086245	0	0	0.011324	0.289868	0.056547	0	0	0.015043	0	0.0414202	0.0316524	0.01349	0.051506	0.100823	0.06095	0.101994	0.019338	0.0580168	0.0155949	0	0.057134	0.028567	0.028567	0	0	0.02158	0.015036
ENSG00000040933	INPP4A	4.39984	4.2976	3.28541	3.37312	4.42324	3.93887	4.69756	3.67501	4.01133	0.185458	2.8891	2.42947	4.46634	4.01355	3.43084	3.44586	0.367894	3.93552	4.01179	3.97365	0.0381385	5.89132	7.10184	7.32012	4.42425	4.14941	3.42026	4.19889	4.07496	4.0267	4.95642	0.479777	5.11106	4.89737	5.60788	2.4622	2.39255	3.77893	4.04167	0.566044	2.28464	3.22322	2.75393	0.469291	4.50059	6.54292	3.05645	3.19957
ENSG00000041353	RAB27B	0.09539	0.103837	0.073444	0.032216	0.067457	0.134346	0.073555	0.112331	0.086572	0.0111671	0.078262	0.041847	0.074467	0.046554	0.031055	0.054437	0.00931719	0.099727	0.028303	0.064015	0.035712	0.229027	0.126089	0.113918	0.373309	0.341889	0.210462	0.098564	0.207978	0.156817	0.20645	0.0324544	0.030847	0.0765	0.366249	0.606368	0.372554	0.143062	0.26593	0.0901064	0.258932	0.374089	0.316511	0.0575785	0.044649	0.219993	0.093841	0.045915
ENSG00000041357	PSMA4	45.081	78.6762	30.7445	35.1885	55.1566	42.4115	42.0468	62.4783	48.9729	5.56034	52.2348	62.2823	79.3802	57.113	54.5417	61.1104	4.86344	33.7613	40.5164	37.1388	3.37754	31.7032	32.5305	29.1374	52.545	24.5915	27.1286	26.022	30.4767	26.3449	31.1644	2.82113	34.8653	41.9278	54.1508	41.3867	63.4335	52.0454	47.9683	4.26425	33.747	24.7129	29.23	4.51703	23.8868	28.3432	29.0453	24.1548
ENSG00000041515	MYO16	0.01885	0.026732	0.019682	0	0.018709	0.559128	1.09652	1.04858	0.348525	0.171368	0.15584	0.022702	0.202194	0.077805	0.019052	0.0955186	0.0363878	0.267018	0.047703	0.15736	0.109657	0.622769	0.041004	0.362335	3.13497	1.90585	1.85816	1.46958	1.58459	2.47952	1.49542	0.335947	0.683403	1.49661	4.91262	4.34435	4.16269	0.18728	2.63116	0.847333	5.81127	4.75992	5.28559	0.525672	0.03201	0	0.772313	0.293656
ENSG00000041802	LSG1	15.3053	13.8607	12.7735	10.0524	12.6191	12.7004	14.2494	13.4786	13.1299	0.54584	13.7775	16.6498	17.6872	13.3213	13.5898	15.0051	0.901216	10.2529	13.4298	11.8414	1.58844	10.2061	10.5382	11.5626	10.5329	8.22203	6.50218	8.54459	9.21317	9.97201	9.47708	0.510049	13.7902	11.911	15.5057	10.9249	8.01704	10.9054	11.8424	1.05785	9.88547	8.86476	9.37512	0.510355	11.8275	15.3093	11.36	12.6647
ENSG00000041880	PARP3	0.15143	0.15969	0.055925	0.154775	0.064729	0.033342	0.125617	0.185015	0.116315	0.0200857	0.073976	0.116061	0.229016	0.098447	0.091352	0.12177	0.0276476	0.22685	0.236308	0.231579	0.004729	0.718873	0.454865	0.245865	0.167745	0.225062	0.137688	0.421613	0.219246	0.255248	0.316245	0.0615493	0.442068	0.197593	0.177308	0.20101	0.295017	0.360577	0.278929	0.0434179	0.370136	0.122075	0.246106	0.124031	0.079968	0.263143	0.222124	0.093635
ENSG00000041982	TNC	0	0.057842	0.041523	0	0.046412	0.003781	0.019772	0	0.0211663	0.00849903	0.04219	0.098628	0.014308	0.021755	0.016237	0.0386236	0.0157959	0	0	0	0	0.04232	0.007072	0.031243	0	0	0	0	0	0	0.00895944	0.00539377	0.012501	0.022798	0.244182	0	0.001211	0	0.046782	0.0396531	0	0	0	0	0	0	0	0.007237
ENSG00000041988	THAP3	17.4066	9.49092	4.91622	5.97627	7.2824	3.80538	4.83595	5.17071	7.36056	1.56506	6.78901	17.5608	9.9583	8.32829	6.84379	9.89605	2.00226	6.36622	5.5641	5.96516	0.401063	7.51828	11.6552	7.98107	6.31989	4.32093	6.18095	7.55902	6.56932	6.60479	7.18994	0.661881	5.79825	10.9148	5.36195	7.8374	7.62707	6.83414	7.3956	0.809037	4.59454	6.29674	5.44564	0.851105	6.21784	7.08708	5.16253	5.46478
ENSG00000042062	RIPOR3	0.03248	0.018094	0.041058	0.028515	0.014271	0	0	0	0.0168022	0.0057108	0.073659	0.12243	0.307556	0.020698	0	0.104869	0.0549758	0.013186	0.027579	0.0203825	0.0071965	0	0	0	0.017726	0.035892	0.012278	0	0	0	0.00732178	0.00420106	0	0.010594	0.064724	0	0.019061	0	0.0157298	0.0102959	0.007009	0	0.0035045	0.0035045	0.015524	0.142046	0.03601	0.028655
ENSG00000042088	TDP1	4.57274	5.41246	5.74215	5.47292	7.06509	5.21387	5.61494	6.14907	5.6554	0.257027	6.75479	8.67252	5.77586	6.81463	8.13314	7.23019	0.520067	5.63002	5.61128	5.62065	0.009369	5.75319	6.05993	6.41403	5.21374	4.77205	4.07579	4.95458	5.45059	5.07925	5.30813	0.23567	6.54639	10.5482	6.71484	5.00166	3.45979	4.8696	6.19008	1.0001	4.81198	5.16528	4.98863	0.176649	4.33514	4.62831	5.1318	4.58069
ENSG00000042286	AIFM2	1.60813	2.85731	1.93383	1.29462	1.34673	1.50942	0.879202	0.557207	1.49831	0.245756	3.05982	1.05823	2.71198	1.18097	1.25723	1.85364	0.426174	1.55065	0.990536	1.27059	0.280059	1.77204	1.20964	1.48796	1.11471	1.5952	1.40617	0.845406	0.819807	0.99474	1.24952	0.11221	2.92378	0.862601	3.50361	1.88941	1.97043	2.28497	2.23914	0.372339	1.74115	1.61794	1.67955	0.061604	7.69267	4.06275	3.39336	1.64263
ENSG00000042304	C2orf83	0	0.010772	0	0	0	0	0	0.097783	0.0135694	0.0121041	0	0	0	0	0	0	0	0.045793	0.082688	0.0642405	0.0184475	0	0	0	0.073596	0	0	0	0	0	0.00817733	0.00817733	0	0.031026	0	0	0	0.016376	0.00790033	0.00534258	0	0	0	0	0.035377	0	0.160357	0.035242
ENSG00000042317	SPATA7	0.553269	1.02102	0.973944	1.49685	1.10133	1.112	1.91363	1.84242	1.25181	0.164072	1.40075	1.65567	1.89621	1.07083	0.903889	1.38547	0.182347	1.10457	1.46959	1.28708	0.182511	0.666148	0.570241	0.665172	0.772992	0.654993	0.346867	0.360832	0.602618	0.484474	0.569371	0.0483974	1.05529	1.26805	1.22671	0.982631	0.793259	0.550878	0.979468	0.110834	0.669752	0.762016	0.715884	0.046132	0.338239	0.402064	0.731377	0.272204
ENSG00000042429	MED17	4.29699	9.5029	4.16715	4.33853	6.01805	6.04006	5.88511	7.72812	5.99711	0.658622	11.7476	8.20389	18.1288	5.62566	6.82616	10.1064	2.25288	5.36132	7.24183	6.30157	0.940257	6.21625	5.34317	6.51006	7.23783	4.99273	4.46739	4.28201	5.503	5.90422	5.6063	0.3216	15.5579	7.30134	7.54418	8.83098	6.53817	5.31014	8.51379	1.48658	5.9981	5.72505	5.86158	0.136522	3.45331	2.73179	3.81845	4.60038
ENSG00000042445	RETSAT	2.61396	3.1502	27.5231	0.831266	27.1025	20.8007	21.4678	21.9587	15.681	4.04898	0.861304	2.25106	3.45406	25.9359	23.3549	11.1715	5.53108	24.3937	22.1679	23.2808	1.11289	2.89569	2.91731	2.76301	18.1102	19.3706	14.1365	14.038	13.0288	13.2821	11.1714	2.19724	3.82585	4.31574	5.21048	16.5142	15.7776	13.5452	9.86485	2.46066	13.0827	13.2082	13.1455	0.062748	1.62702	1.8959	15.3376	18.0935
ENSG00000042493	CAPG	175.157	116.5	159.207	106.457	93.0755	96.534	96.3518	89.3439	116.578	11.5388	43.4739	41.5588	55.8779	116.233	93.8101	70.1908	14.8598	118.049	40.0795	79.0642	38.9846	227.452	229.49	196.835	85.5019	84.0273	193.714	88.9293	170.131	77.8999	150.442	21.8155	69.7764	61.9299	221.017	66.9949	93.9621	239.417	125.516	33.4984	79.973	193.746	136.859	56.8863	99.6541	168.527	60.5866	82.9393
ENSG00000042753	AP2S1	320.146	244.461	250.987	200.311	191.877	201.672	176.234	170.061	219.469	17.6824	223.66	260.827	244.974	212.07	212.348	230.776	9.60418	174.262	142.047	158.155	16.1072	120.97	89.6472	100.849	122.467	147.409	240.547	131.106	97.9172	118.868	129.976	15.0438	140.895	129.721	160.714	132.716	208.196	240.277	168.753	18.5602	148.785	143.141	145.963	2.8223	183.918	217.458	169.94	179.898
ENSG00000042781	USH2A	0.004467	0.00119	0.000994	0	0.001083	0.005738	0.002275	0.008866	0.00307663	0.00107332	0.005064	0.002707	0.002095	0.002746	0	0.0025224	0.00080898	0.002606	0	0.001303	0.001303	0.003174	0	0.012758	0.005012	0.007709	0.006083	0.010744	0.004889	0.006232	0.006289	0.00127259	0.00229	0.002751	0.05325	0	0.001034	0.003522	0.0104745	0.00857041	0.005677	0.003334	0.0045055	0.0011715	0.010874	0.004547	0.007511	0.018964
ENSG00000042813	ZPBP	0	0	0.03159	0	0	0	0	0.025373	0.00712037	0.00469825	0	0	0.04439	0.029057	0.017685	0.0182264	0.0085631	0	0.05581	0.027905	0.027905	0	0	0	0	0	0	0	0	0	0	0	0.025056	0	0	0	0	0	0.004176	0.004176	0	0	0	0	0	0	0	0
ENSG00000042832	TG	0.090829	0.005687	0.009575	0	0.001612	0.003763	0.082907	0	0.0242966	0.0137202	0	0	0.045376	0.008572	0	0.0107896	0.0088045	0	0	0	0	0.054187	0.009121	0.027459	0.008476	0.026128	0.017903	0	0	0.053103	0.0218197	0.00685515	0.004398	0	0.049205	0	0.002021	0.007434	0.0105097	0.0078254	0	0	0	0	0.084056	0.023913	0.207496	0.011103
ENSG00000042980	ADAM28	0.055538	0.053078	0.010052	0.036133	0.00663	0.028576	0.012033	0	0.025255	0.0075725	0	0	0.041539	0.014625	0.010059	0.0132446	0.00762714	0.076436	0.065336	0.070886	0.00555	1.04819	2.53585	0.83482	0.055379	0.06397	0.242461	0	0.087772	0.129168	0.555289	0.277423	0.113688	0.28453	0.180583	0.135183	0.050513	0.023029	0.131254	0.0385066	0.06144	0.029705	0.0455725	0.0158675	0	0.011658	0	0
ENSG00000043039	BARX2	0.947945	1.90911	0.960402	1.1097	0.718029	0.53968	0.702401	1.11759	1.00061	0.1486	1.02437	1.08624	1.48932	0.754931	0.784755	1.02792	0.132279	0.636822	0.899243	0.768033	0.13121	0.322059	0.110143	0.299711	0.212494	0.186516	0.155213	0.129744	0.115441	0.045776	0.175233	0.0301868	0.703566	0.67385	0.293284	0.123691	0.469921	0.182706	0.407836	0.101097	0.177597	0.159531	0.168564	0.009033	0.118707	0.229376	0.103039	0.067081
ENSG00000043093	DCUN1D1	1.30063	1.52406	1.26322	1.10848	1.50735	1.92338	3.08388	2.38818	1.7624	0.238137	1.27268	1.39879	1.76543	1.7825	1.36793	1.51747	0.106792	0.837871	1.78864	1.31325	0.475383	1.31747	1.31453	1.54291	1.85043	1.68937	1.1019	0.886474	1.64823	1.39052	1.41576	0.100913	1.5579	2.01588	2.42865	2.50298	1.59469	1.89335	1.99891	0.164121	1.11227	1.05581	1.08404	0.028231	1.1868	1.51054	1.74675	1.37131
ENSG00000043143	JADE2	11.7347	8.19392	17.6325	11.0185	14.1979	12.1006	10.9851	10.2771	12.0175	1.00073	5.24864	2.12539	4.8473	11.4768	14.7656	7.69275	2.33891	8.67463	6.2321	7.45337	1.22126	63.1599	39.2061	56.4144	24.1968	29.6261	25.681	35.8421	33.1485	33.0486	37.8137	4.46961	28.5783	21.8249	22.6235	22.5796	19.1329	26.717	23.576	1.40945	17.4999	34.745	26.1225	8.62256	27.4824	60.07	44.2943	56.4778
ENSG00000043355	ZIC2	0.012488	0.029779	0.038482	0.061018	0	0	0	0.012692	0.0193074	0.00782132	0.009802	0.053161	0.025454	0.030669	0	0.0238172	0.00914978	0.016385	0	0.0081925	0.0081925	0.024323	0.01639	0.039178	0	0.017798	0	0	0	0.069921	0.0186233	0.00788759	0	0.195899	0.100713	0	0	0.06866	0.0608787	0.0321437	0	0	0	0	0	0	0.014523	0.020936
ENSG00000043462	LCP2	0	0	0	0	0	0	0	0	0	0	0	0.013728	0	0	0	0.0027456	0.0027456	0	0	0	0	0.014757	0	0	0	0	0	0	0	0	0.00163967	0.00163967	0	0	0	0	0	0	0	0	0	0	0	0	0	0.039367	0.063223	0.039289
ENSG00000043514	TRIT1	7.923	5.90322	5.349	3.81425	5.00056	4.61169	4.53464	3.66141	5.09972	0.481203	3.47656	5.77015	4.40728	4.36727	2.96975	4.1982	0.478184	4.42793	4.69832	4.56312	0.135195	5.19413	7.14771	6.40138	4.76398	5.15129	6.01471	3.11063	3.33022	7.38948	5.38928	0.505884	3.31085	4.8467	4.1135	6.69812	8.81739	6.99795	5.79742	0.842521	5.21094	4.51275	4.86184	0.349096	3.70219	8.68368	3.38475	2.92279
ENSG00000043591	ADRB1	0.051688	0.047089	0.101449	0.008119	0.129518	0.285518	0.257383	0.265431	0.143274	0.0391931	0	0.138791	0.053127	0.135038	0.061111	0.0776134	0.026397	1.14948	0.479462	0.81447	0.335008	0.066911	0.016367	0.027679	2.09696	0.84776	0.58896	0.421359	0.407172	0.961135	0.603812	0.21903	0.045273	0.082582	0.122189	2.5233	6.70968	2.99885	2.08031	1.07141	2.05628	1.65931	1.8578	0.198486	0	0	0.059134	0.006464
ENSG00000044012	GUCA2B	0	0	0	0	0	0	0	0	0	0	0	0	0	0	0	0	0	0	0	0	0	0	0	0	0	0	0	0.069921	0	0	0.007769	0.007769	0	0	0	0	0	0	0	0	0	0	0	0	0	0	0.06824	0.311023
ENSG00000044090	CUL7	1.34824	1.43879	3.90358	1.46227	3.05504	3.54864	3.6567	3.60528	2.75232	0.399947	1.12925	0.356417	0.577569	3.31947	2.98889	1.67432	0.619332	3.68963	4.33009	4.00986	0.32023	3.50145	4.94696	4.03446	9.38522	11.5363	9.58759	9.12388	10.5457	10.2464	8.10089	1.02012	1.96404	0.224132	2.9262	9.66353	10.8332	13.5572	6.52805	2.24586	13.4894	9.73463	11.612	1.87737	1.61442	0.515068	4.28891	5.80426
ENSG00000044115	CTNNA1	193.727	169.894	115.128	190.825	123.762	125.768	132.874	133.41	148.173	11.1868	110.029	142.72	105.24	133.006	122.724	122.744	6.9728	149.88	129.403	139.642	10.2384	188.405	165.884	175.549	107.981	117.893	107.677	99.0451	103.14	103.87	129.938	11.9406	150.135	169.144	167.92	109.926	99.7848	78.7891	129.283	15.6109	93.7766	106.794	100.285	6.50886	98.696	186.909	124.943	154.765
ENSG00000044446	PHKA2	7.47544	7.72036	7.10444	6.86337	8.43596	6.60384	6.09709	7.22396	7.19056	0.25243	5.34467	7.63751	7.39232	8.41089	7.6867	7.29442	0.516197	8.17499	7.40173	7.78836	0.386629	14.4225	26.5278	20.2492	11.5197	12.9455	14.1066	10.8485	11.9697	11.119	14.8565	1.74484	12.1596	17.5072	12.8795	9.94441	11.2088	15.4858	13.1976	1.14784	10.4331	8.06233	9.24774	1.18541	3.35564	4.15059	4.01989	5.04071
ENSG00000044459	CNTLN	0.005232	0	0	0.018815	0.05416	0	0	0.007059	0.0106582	0.0066221	0.023066	0	0	0	0	0.0046132	0.0046132	0	0	0	0	0	0.033427	0	0	0	0	0	0	0	0.00371411	0.00371411	0.004293	0	0	0	0	0	0.0007155	0.0007155	0	0	0	0	0	0	0	0
ENSG00000044524	EPHA3	0	0	0.004416	0	0	0.00837	0	0.016429	0.00365187	0.0021246	0	0	0	0	0	0	0	0	0	0	0	0	0	0	0	0	0	0	0.008539	0	0.000948778	0.000948778	0	0	0	0	0	0	0	0	0	0	0	0	0	0	0	0
ENSG00000044574	HSPA5	232.304	184.701	168.038	156.547	198.223	179.847	176.958	150.579	180.9	9.11372	190.144	143.515	170.546	158.179	182.465	168.97	8.35859	112.652	143.368	128.01	15.3582	187.741	219.748	209.857	175.156	311.504	218.271	199.547	196.929	177.511	210.696	13.6969	159.181	177.13	151.973	168.226	164.141	204.65	170.883	7.58567	122.495	136.229	129.362	6.86713	233.807	207.378	335.089	227.952
ENSG00000046604	DSG2	8.54219	11.7267	26.5181	12.3539	24.4934	38.5228	46.6547	47.1393	26.9939	5.54151	12.5431	8.30054	12.9173	22.02	22.9139	15.739	2.86737	25.609	34.0364	29.8227	4.21367	35.5082	26.1061	28.6897	36.5407	33.227	20.8211	36.0945	50.0049	39.3262	34.0354	2.7949	28.6785	36.397	74.3175	44.6633	23.3348	23.4234	38.4691	7.91422	38.6089	44.3926	41.5008	2.89183	11.7753	12.2492	19.7247	24.1478
ENSG00000046647	GEMIN8	4.94715	3.0431	3.23381	4.07105	3.9254	3.04593	2.88037	2.78267	3.49118	0.266759	3.85333	4.86573	3.58327	3.65571	4.20045	4.0317	0.234346	4.92221	3.51097	4.21659	0.705619	2.40023	3.41044	2.51925	1.64919	1.4398	2.0532	1.5813	2.28756	1.35136	2.07692	0.219985	3.19342	3.26371	2.77835	3.01018	2.67276	2.44942	2.89464	0.129074	2.94947	1.76561	2.35754	0.591931	1.09669	2.67566	1.14208	2.03036
ENSG00000046651	OFD1	3.75916	3.29528	3.62126	2.63977	3.7678	6.52285	6.59553	5.66304	4.48309	0.544494	3.09486	4.36115	4.91828	3.65444	3.60509	3.92677	0.31949	3.11543	4.02487	3.57015	0.454721	4.51895	3.09087	3.84977	6.12566	4.78943	6.28143	4.98831	4.35216	5.74506	4.86018	0.352603	5.96741	8.69437	10.0431	6.6733	5.37494	5.61306	7.06103	0.771286	4.07297	4.39991	4.23644	0.163466	5.09462	5.77953	5.63196	6.05408
ENSG00000046653	GPM6B	0.012688	0.026851	0	0.021055	0.024522	0	0	0.014798	0.0124893	0.00400387	0	0.027226	0.042572	0.007528	0	0.0154652	0.00840963	0	0	0	0	0	0	0	0	0	0	0	0	0	0	0	0.048299	0.034377	0.028058	0	0	0	0.0184557	0.00867593	0	0.00572	0.00286	0.00286	0	0	0	0
ENSG00000046774	MAGEC2	43.6405	46.357	0.684557	50.46	0.576635	0.128259	0.179201	0.143737	17.7712	8.52937	47.7533	5.11305	42.1526	0.182609	0.085855	19.0575	10.6477	0.154559	0.247991	0.201275	0.046716	32.1609	30.1202	33.2615	0.041118	0.066532	0.082554	0.036268	0	0.013822	10.6425	5.30791	34.4256	5.15912	66.9122	0	0.026612	0.560441	17.8473	11.2222	0.052314	0.046474	0.049394	0.00292	25.5655	17.337	0.882219	1.42629
ENSG00000046889	PREX2	0	0	0	0	0	0	0	0	0	0	0	0.052126	0	0	0	0.0104252	0.0104252	0	0	0	0	0	0	0	0	0.003108	0	0	0	0	0.000345333	0.000345333	0	0	0	0	0	0.006369	0.0010615	0.0010615	0	0	0	0	0	0	0	0
ENSG00000047056	WDR37	2.20351	2.07073	2.2884	1.7366	2.3671	2.86489	2.50034	2.61292	2.33056	0.122008	1.53618	1.10551	2.91942	2.16527	2.35308	2.01589	0.317118	2.58199	2.10798	2.34499	0.237004	3.25759	2.38765	2.21699	4.47188	5.64302	4.42518	4.21113	4.39925	4.73203	3.97164	0.375749	3.06105	1.74878	4.28091	3.35902	3.11082	2.57773	3.02305	0.342846	3.24053	2.75575	2.99814	0.242389	4.72995	2.60092	7.15386	2.76788
ENSG00000047188	YTHDC2	2.61377	2.90928	1.83672	2.10476	2.12931	2.6986	2.97583	3.57179	2.60501	0.200017	1.31203	1.82228	1.92801	1.88625	1.60292	1.7103	0.114246	1.95883	2.86632	2.41257	0.453746	2.84351	3.17611	3.24403	2.25517	1.8246	1.38271	1.58613	2.15889	1.87816	2.26103	0.227224	3.01905	3.53043	3.48461	2.8874	1.92945	2.63369	2.91411	0.242572	1.68657	1.77869	1.73263	0.0460615	0.81171	1.37413	1.06375	1.10223
ENSG00000047230	CTPS2	0.011036	0	2.15991	0	1.8767	2.55564	3.24898	3.87783	1.71626	0.546868	0.050796	0.160624	0.010805	2.01228	2.08098	0.863097	0.48392	2.44487	3.2001	2.82249	0.377617	0.020768	0	0	1.88315	2.11876	1.8431	1.54064	1.87434	1.87433	1.23945	0.311949	0.020385	0.106814	2.6869	3.13164	2.54066	3.40005	1.98108	0.619295	2.54067	2.92726	2.73396	0.193297	0.850247	0.046998	1.17657	1.86923
ENSG00000047249	ATP6V1H	25.7617	24.0107	21.2197	16.4069	18.2109	24.8066	25.8747	25.0547	22.6682	1.28932	18.7128	19.2519	22.0723	18.6115	18.2467	19.3791	0.692279	15.568	19.9775	17.7728	2.20478	12.1245	11.0205	11.0885	19.1021	18.7976	17.8845	16.5048	18.1425	18.5051	15.9078	1.1546	14.0752	14.4552	24.0655	20.6936	21.1763	26.1837	20.1083	2.01998	19.038	19.0529	19.0455	0.007433	11.9346	14.1115	14.168	19.353
ENSG00000047315	POLR2B	24.9819	24.5181	19.8214	18.9259	23.3781	26.5292	30.2355	30.3551	24.8431	1.49286	21.6744	25.2469	29.2982	19.7281	22.7181	23.7331	1.65182	18.4164	28.0052	23.2108	4.79436	17.9997	16.2033	16.0484	20.2061	18.587	13.4841	14.5248	17.7923	16.782	16.8475	0.690117	23.2514	25.8847	34.4438	26.8688	20.1084	18.706	24.8772	2.30919	17.0318	14.2175	15.6247	1.40713	14.0308	12.5605	15.2385	16.9624
ENSG00000047346	FAM214A	1.63796	1.47491	1.44606	0.846185	1.2978	4.734	3.94009	3.20765	2.32308	0.507093	0.370576	0.388163	0.60302	0.821337	0.640431	0.564705	0.0842365	0.957648	1.61963	1.28864	0.330991	4.52891	4.43792	3.32242	9.1941	10.7357	5.84896	6.78077	9.34374	9.53068	7.08035	0.898894	1.68918	1.07895	4.26759	4.20434	3.67427	2.78735	2.95028	0.546228	2.74899	2.57351	2.66125	0.087739	5.75149	7.04264	7.1135	8.70532
ENSG00000047365	ARAP2	0.147772	0.130106	0.532008	0.12272	0.329489	0.730921	1.04043	1.215	0.531057	0.151318	0.11687	0.115718	0.204229	0.278536	0.384228	0.219916	0.0510669	0.311199	0.496595	0.403897	0.092698	0.225982	0.060651	0.13136	0.527391	0.50864	0.418655	0.220272	0.307103	0.389743	0.309977	0.0545292	0.196944	0.195791	1.35011	0.938663	0.42291	0.570042	0.612409	0.185699	0.559629	0.460888	0.510259	0.0493705	0.37527	0.504796	1.04805	0.98084
ENSG00000047410	TPR	5.30712	5.39506	6.6357	5.69546	10.1927	11.9072	12.7526	12.415	8.78758	1.18321	7.04617	5.07215	7.91801	7.84292	6.91789	6.95943	0.513347	6.13916	11.773	8.95606	2.8169	8.17852	7.27866	8.5559	11.927	8.40125	6.55143	7.46079	9.54618	11.2833	8.79811	0.60404	8.8565	9.68696	10.2713	7.6771	7.28852	7.51121	8.5486	0.509313	6.36179	6.94843	6.65511	0.293321	6.4228	5.37563	7.54038	6.34668
ENSG00000047457	CP	0	0	0	0	0	0	0	0	0	0	0	0	0	0	0	0	0	0.000322	0	0.000161	0.000161	0	0	0	0	0	0	0	0	0	0	0	0.000257	0	0	0	0	0	4.28333e-05	4.28333e-05	0	0.009594	0.004797	0.004797	0	0	0	0
ENSG00000047578	KATNIP	2.90815	2.88822	3.584	2.65164	3.4299	3.81921	4.25662	3.96449	3.43778	0.203338	2.79494	2.84084	3.44316	3.88955	3.34557	3.26281	0.203611	4.15579	4.20041	4.1781	0.0223075	3.81061	2.9102	2.99271	3.68403	2.53216	2.44555	2.56875	2.50773	2.90242	2.92824	0.168773	4.79999	4.15389	5.1112	3.96151	2.99492	2.86345	3.98083	0.374149	3.49394	3.17167	3.33281	0.161134	2.15574	2.97015	1.99258	2.73005
ENSG00000047579	DTNBP1	8.95493	8.66882	10.2243	9.80929	9.01073	10.6581	7.99989	9.18915	9.31439	0.306479	12.2286	14.8159	10.9611	10.1792	11.8561	12.0082	0.787298	9.43551	8.77889	9.1072	0.328311	8.72076	5.9543	6.06023	9.88222	11.2586	12.0005	10.1956	9.21481	9.39922	9.18737	0.689185	10.7675	15.555	13.2304	13.0293	13.053	20.5733	14.3681	1.38678	13.8723	11.4583	12.6653	1.20702	5.69502	6.32989	6.43997	10.4412
ENSG00000047597	XK	0.057971	0.035884	0.051245	0.051086	0.100584	0.146988	0.143742	0.201902	0.0986753	0.0211873	0.043452	0.040558	0.066454	0.03092	0.043767	0.0450302	0.00584022	0.085148	0.049749	0.0674485	0.0176995	0.006011	0	0.020262	0.066298	0.058406	0.094768	0.078554	0.049091	0.04544	0.0465367	0.0107941	0.010693	0.054168	0.188677	0.17567	0.096742	0.034463	0.0934022	0.0303921	0.017496	0.031855	0.0246755	0.0071795	0.005871	0.022185	0.115446	0.089381
ENSG00000047617	ANO2	0.270417	0.238295	0.275347	0.238509	0.276962	0.383137	0.455001	0.346034	0.310463	0.0273152	0.399159	0.18152	0.407178	0.354208	0.355724	0.339558	0.0409736	0.662544	0.34934	0.505942	0.156602	0.52641	1.0804	0.9461	0.581852	0.7465	0.612866	1.05687	0.973509	0.970824	0.832815	0.0722523	0.761125	0.737742	0.896202	0.851679	0.706644	0.745483	0.783146	0.030164	0.633599	0.45789	0.545745	0.0878545	0.117768	0.396183	0.310693	0.811674
ENSG00000047621	C12orf4	2.83308	2.68404	3.12096	2.32694	2.95777	4.06361	4.26919	4.33707	3.32408	0.276675	2.34363	2.34246	3.34753	2.53966	2.36363	2.58738	0.193594	2.36709	3.76465	3.06587	0.698779	1.98168	2.11081	2.50141	2.30537	1.82358	1.43972	1.37029	2.52749	1.70515	1.97394	0.142299	2.59331	1.98403	3.6786	3.45837	1.94958	2.89963	2.76059	0.296521	2.45667	1.9423	2.19949	0.257183	1.11013	1.34661	1.17974	1.67558
ENSG00000047634	SCML1	1.14038	1.90151	1.72658	0.56569	2.57138	1.65684	1.96667	2.4647	1.74922	0.232947	0.503298	1.32609	1.72626	2.35216	1.7972	1.541	0.306672	1.54626	1.64707	1.59666	0.050404	0.335381	0.198925	0.406568	0.730323	0.76991	0.452458	0.454968	0.484081	0.859292	0.521323	0.0728312	0.643283	0.936547	0.602381	0.33188	0.273528	0.331242	0.51981	0.104445	0.30844	0.335781	0.32211	0.0136705	1.33836	1.55148	1.77746	2.04847
ENSG00000047644	WWC3	2.69028	2.56399	5.01745	2.65824	5.1198	4.56476	4.89981	5.21765	4.0915	0.43118	4.58751	4.12397	4.71134	6.55749	6.41946	5.27995	0.503472	6.23017	5.51131	5.87074	0.359433	1.88446	0.513797	0.566707	2.79073	3.00358	3.80331	1.04151	1.31198	2.10032	1.89071	0.381071	4.5951	4.68448	4.15848	4.9632	5.10481	6.19278	4.94981	0.282347	4.31454	5.00287	4.65871	0.344162	0.29602	1.3654	1.89078	2.38319
ENSG00000047648	ARHGAP6	0.004202	0.005454	0	0.019081	0	0	0	0	0.00359212	0.0023462	0	0	0.026763	0	0	0.0053526	0.0053526	0	0	0	0	0.041757	0.038484	0.213098	0	0.003172	0	0.056909	0.043668	0	0.0441209	0.0224447	0.014648	0	0.025177	0.005615	0.007684	0.016789	0.0116522	0.0036799	0	0	0	0	0	0.007077	0	0
ENSG00000047662	FAM184B	0.009041	0	0	0	0	0	0	0.000494	0.00119188	0.00112297	0.005466	0.005938	0.003904	0	0	0.0030616	0.00129444	0	0	0	0	0	0.00026	0	0	0.00406	0.019596	0	0	0	0.00265733	0.00216346	0.002369	0.00146	0.000904	0	3.9e-05	0	0.000795333	0.00039863	0	0	0	0	0.011604	0.004591	0.004421	0.002768
ENSG00000047849	MAP4	23.7787	26.4573	33.5922	33.5051	36.3419	33.7282	36.9074	35.8246	32.5169	1.69833	30.5883	20.9461	27.0586	35.1698	34.6704	29.6866	2.63646	45.0124	38.4301	41.7212	3.29116	68.6742	80.8461	80.0198	69.7443	40.8146	43.274	58.3776	61.2502	52.9345	61.7706	4.82943	54.9068	60.6594	60.3032	64.335	56.4497	49.0737	57.6213	2.18555	46.6025	57.7915	52.197	5.59449	12.0342	15.3897	18.7298	18.2732
ENSG00000047932	GOPC	7.03128	5.63787	7.54809	4.56753	8.04796	9.02553	9.09898	9.395	7.54403	0.613081	4.80824	6.55912	5.82138	6.26799	6.80309	6.05196	0.351289	5.32577	8.08888	6.70733	1.38156	6.44226	6.07677	5.71724	8.40023	8.02698	6.57372	6.25297	7.27551	8.43126	7.02188	0.347293	6.20555	7.39612	9.55028	9.65392	7.66502	10.3091	8.46333	0.655225	7.37915	6.55557	6.96736	0.41179	5.53042	6.85404	6.0644	7.96929
ENSG00000047936	ROS1	0.004335	0	0	0	0	0	0	0	0.000541875	0.000541875	0	0	0	0	0	0	0	0	0	0	0	0	0	0	0	0	0	0	0	0	0	0	0	0	0	0	0	0	0	0	0	0	0	0	0	0	0	0.005016
ENSG00000048028	USP28	4.37759	10.3139	6.66039	7.0461	10.286	6.42849	8.16852	7.79196	7.63412	0.705549	7.53722	9.03633	8.52659	9.07661	8.9779	8.63093	0.290728	10.4855	9.22723	9.85636	0.629136	3.83251	3.13688	6.25487	3.5194	1.9214	2.17363	1.83595	2.5526	3.04575	3.14144	0.453371	8.99119	10.3463	5.93075	6.99393	3.93372	3.50656	6.61707	1.11104	4.09816	4.57988	4.33902	0.240857	1.35932	2.49861	2.54845	2.5577
ENSG00000048052	HDAC9	0	0.06662	0.259902	0.017633	0.104158	0.026511	0.182795	0.061236	0.0898569	0.0317411	0.011495	0.025773	0.03617	0.019888	0.090071	0.0366794	0.0139393	0.025085	0.005727	0.015406	0.009679	0.636862	0.101261	0.294292	0.039287	0.072354	0.018351	0.044404	0.072294	0.417809	0.188546	0.0718202	0.359388	0.87263	4.54641	0.165474	0.023013	0.130992	1.01632	0.716662	0.097362	0.11071	0.104036	0.006674	0	0.089293	0.092155	0.370333
ENSG00000048140	TSPAN17	26.4627	20.4628	7.75034	16.8868	8.09528	7.06545	10.7242	9.86803	13.4144	2.50889	10.6553	10.5202	13.9763	7.87184	8.00591	10.2059	1.11365	10.6158	8.63552	9.62568	0.990163	19.5011	14.1884	14.7928	8.88845	9.41727	9.17934	7.16198	8.68868	8.29297	11.1234	1.36607	10.0458	9.85841	19.6916	8.34083	13.4189	12.1723	12.2546	1.65941	6.42999	5.22384	5.82692	0.603077	9.28519	15.777	4.9234	3.69833
ENSG00000048162	NOP16	88.742	86.3086	41.2231	58.869	38.9886	31.2087	30.2514	30.2337	50.7281	8.68679	56.2248	67.8037	59.5572	36.3736	43.0231	52.5965	5.69081	22.4631	25.8223	24.1427	1.67961	27.1753	27.2364	36.9657	14.2833	8.3369	13.3308	14.9773	16.9039	17.0749	19.5872	2.99701	29.6797	24.5673	26.3383	18.5525	17.2128	17.908	22.3764	2.122	13.8617	10.9711	12.4164	1.44532	16.9684	43.5088	11.8875	13.5838
ENSG00000048342	CC2D2A	3.14599	3.92289	2.4139	3.23446	1.56736	3.05279	3.78647	2.65153	2.97192	0.269273	1.97751	1.80174	2.37884	1.85887	1.6052	1.92443	0.128563	2.51063	2.73239	2.62151	0.110881	2.53469	1.80235	2.54316	1.69131	0.990071	1.22709	1.65405	1.53743	1.8623	1.76027	0.173526	2.44797	2.38977	3.0833	3.57051	2.73571	1.69412	2.65356	0.262335	1.91708	1.92417	1.92062	0.003545	0.651598	0.722313	0.499179	0.813996
ENSG00000048392	RRM2B	4.9002	6.85734	10.3593	4.18593	8.19301	16.096	20.8339	20.9686	11.5493	2.42283	7.13799	6.18722	7.42741	8.35273	7.99033	7.41913	0.373803	6.2158	13.4944	9.85509	3.63929	6.35391	3.5951	5.1024	6.75556	5.13546	4.5688	3.28235	4.99759	5.40027	5.02127	0.376572	12.5549	11.451	20.1328	15.103	10.3188	11.9292	13.5816	1.46291	9.42137	8.19197	8.80667	0.614701	1.9416	2.78278	4.0651	6.83348
ENSG00000048405	ZNF800	2.07406	1.64665	1.25144	1.19633	1.34956	2.81299	3.18497	3.82576	2.16772	0.351859	1.37006	1.39141	1.85359	1.63283	1.40222	1.53002	0.0939153	2.19648	3.03649	2.61649	0.420003	3.9772	3.63438	3.43145	3.56886	5.10161	3.88685	3.32829	4.03102	4.06643	3.89179	0.175628	1.9683	2.63083	4.45763	3.54758	3.63838	2.03	3.04545	0.406663	2.51409	2.21798	2.36604	0.148055	4.09431	4.048	3.72767	2.3561
ENSG00000048462	TNFRSF17	0	0.021006	0	0	0	0	0	0	0.00262575	0.00262575	0	0	0	0	0	0	0	0	0	0	0	0	0	0	0	0	0	0	0	0	0	0	0	0	0.09118	0	0	0	0.0151967	0.0151967	0	0	0	0	0	0	0	0
ENSG00000048471	SNX29	1.67079	2.18636	3.2674	2.48681	3.79887	4.09092	4.07808	4.07851	3.20722	0.342625	2.18956	1.77661	2.51377	4.16788	3.78062	2.88569	0.463567	5.82256	6.07626	5.94941	0.12685	2.59407	1.8745	2.23277	4.52305	2.71879	2.90806	3.23969	2.72403	4.15034	2.99614	0.285874	4.52731	4.53835	6.24959	8.13357	7.26849	4.11679	5.80568	0.679428	7.09696	8.26974	7.68335	0.586389	0.916536	1.39334	1.71018	1.86676
ENSG00000048540	LMO3	0	0.00463	0	0	0	0	0	0	0.00057875	0.00057875	0	0	0	0	0	0	0	0	0	0	0	0	0	0	0	0.002521	0.007996	0	0	0	0.00116856	0.000897541	0	0	0.025661	0	0.039183	0.039037	0.0173135	0.0079982	0	0	0	0	0	0	0	0
ENSG00000048544	MRPS10	12.3595	13.2082	11.0036	10.8521	8.88489	13.773	16.5821	15.0957	12.7199	0.878109	12.4354	12.8862	14.2152	9.74366	9.08347	11.6728	0.973243	7.29698	11.1615	9.22926	1.93228	7.6425	7.9731	7.28804	10.2566	8.50433	6.50994	8.8864	11.145	9.66531	8.65237	0.497528	8.86298	9.0455	16.1475	15.5031	11.1336	11.3821	12.0125	1.2803	11.8095	11.6154	11.7124	0.097067	8.24882	8.75828	9.44798	10.9932
ENSG00000048545	GUCA1A	0.082705	0.148967	0	0.128187	0	0.014637	0	0	0.046812	0.0224191	1.98276	0.662302	2.46142	0	0	1.0213	0.510556	0	0	0	0	0.020074	0.058729	0.05783	0	0	0	0	0	0	0.0151814	0.00843446	0.841793	0.45583	0.119414	0	0.005848	0	0.237147	0.140624	0	0.051746	0.025873	0.025873	0.15442	0.079728	0	0
ENSG00000048649	RSF1	1.32465	2.93171	2.59204	2.08093	2.10309	3.96298	2.81795	3.69147	2.6881	0.307275	2.22354	1.19846	2.42181	1.62224	1.30565	1.75434	0.244278	1.83804	2.58881	2.21342	0.375385	2.27355	1.69768	2.59431	2.52692	2.41199	3.14471	2.00052	2.69095	3.41171	2.52804	0.176308	2.79894	2.65795	3.33471	4.36523	3.04942	4.78895	3.4992	0.357813	3.01151	2.03098	2.52124	0.490264	2.8835	3.93801	3.95506	3.65607
ENSG00000048707	VPS13D	1.61059	2.42236	2.69496	2.27751	2.85301	3.07322	2.98785	3.42289	2.6678	0.198309	2.02668	1.68862	2.12698	2.88054	2.53164	2.25089	0.207008	2.65502	2.9869	2.82096	0.16594	2.61589	2.89333	2.11601	2.72873	4.33406	1.92	2.47562	2.78835	3.35129	2.80259	0.237244	3.40867	3.26748	4.66407	2.05885	1.90722	1.75321	2.84325	0.465284	2.04773	2.33739	2.19256	0.144826	3.26681	2.59752	3.61679	3.37926
ENSG00000048740	CELF2	0.009992	0.02187	0.085211	0.126539	0.045133	0.014367	0.013135	0	0.0395309	0.0156785	0.080168	0.01223	0.028116	0.019653	0.00433	0.0288994	0.0134091	0	0	0	0	0.031598	0.062126	0.015919	0.009249	0.013474	0.008109	0	0.012127	0	0.0169558	0.00645918	0.013885	0.01818	0.166221	0.008683	0.006989	0.026471	0.0400715	0.0253925	0	0	0	0	0.077462	0.219637	0.218096	0.049985
ENSG00000048828	FAM120A	28.6178	30.7115	33.5333	31.704	34.4355	34.4558	33.7575	31.598	32.3517	0.72901	21.5564	18.8402	21.8692	30.8956	31.7638	24.985	2.64679	32.2994	36.5208	34.4101	2.11069	46.5567	52.1937	52.4236	35.6218	35.5594	33.6139	35.3828	37.9116	36.3703	40.626	2.53042	30.015	25.9239	28.8429	33.0562	26.0508	24.1711	28.01	1.33047	23.6746	26.9012	25.2879	1.6133	37.5474	46.1553	38.4686	36.3861
ENSG00000048991	R3HDM1	1.66132	3.1889	3.49465	3.32606	4.03755	3.98509	3.97357	4.466	3.51664	0.304352	3.11851	2.18568	3.52694	3.75974	3.99946	3.31807	0.318206	3.41086	3.82124	3.61605	0.205188	3.6336	4.50978	4.75704	2.78547	1.03601	0.751999	2.43553	3.3125	2.19676	2.8243	0.464107	4.45106	4.14113	3.06688	2.06946	1.07617	1.25275	2.67624	0.588876	1.5747	1.87755	1.72613	0.151423	0.697923	0.86205	1.15774	1.42088
ENSG00000049089	COL9A2	4.08453	2.79808	2.51556	3.46187	2.84279	4.50278	3.46672	5.51818	3.64881	0.357057	4.44942	5.97477	2.98876	4.70937	4.60678	4.54582	0.474663	6.69445	2.15328	4.42387	2.27059	2.25664	1.78187	0.847121	3.27073	4.46359	3.16206	3.43832	2.72143	3.19441	2.79291	0.350287	4.94081	5.62106	2.83062	3.11178	3.49788	7.89639	4.64975	0.78677	5.31592	5.19858	5.25725	0.0586655	5.84164	2.61299	4.61156	4.64349
ENSG00000049130	KITLG	0.022489	0.148714	0.284075	0.04239	0.282837	0.338235	0.256067	0.270307	0.205639	0.0422266	0.139147	0.180241	0.244087	0.23775	0.185202	0.197285	0.0195504	0.067643	0.178431	0.123037	0.055394	0.014979	0	0	0.028343	0.011757	0.011205	0	0.007988	0	0.00825244	0.003211	0.031158	0.024437	0.138132	0.034483	0.014632	0.014045	0.0428145	0.0193652	0	0.017105	0.0085525	0.0085525	0	0	0	0.019355
ENSG00000049167	ERCC8	1.5465	2.57896	1.58031	1.20757	2.33115	2.45155	3.85178	3.42288	2.37134	0.327574	1.23231	1.79384	2.21874	1.94904	2.09184	1.85716	0.171567	2.00695	2.23756	2.12226	0.115309	1.60901	1.39889	1.69839	1.46516	1.11292	0.724826	0.989855	1.34789	1.2084	1.28393	0.10285	1.33402	1.49648	1.62921	1.37773	1.09793	1.34551	1.38015	0.0726969	0.988073	1.21794	1.10301	0.114932	0.836011	2.0164	1.13309	1.1389
ENSG00000049192	ADAMTS6	0.522026	0.71724	0.436491	0.425642	0.532002	1.62267	1.69261	2.26164	1.02629	0.254547	0.29415	0.547639	0.742079	0.414761	0.560758	0.511877	0.0753319	1.59486	1.36554	1.4802	0.114661	0.530147	0.468554	0.207399	2.67415	2.63834	1.48432	1.99093	2.28315	2.99089	1.69643	0.355118	0.503418	0.792856	0.81596	2.08125	0.917425	0.421186	0.922016	0.244801	1.0022	1.21877	1.11048	0.108285	6.20433	3.28834	5.92226	3.94091
ENSG00000049239	H6PD	1.33033	1.02289	0.786983	1.27824	1.19627	1.57895	1.39539	1.60744	1.27456	0.0971361	1.01164	0.649228	0.813606	0.93204	0.966935	0.87469	0.0652371	2.34743	1.9111	2.12927	0.218166	3.39867	4.03556	3.81359	4.80645	5.24182	3.89182	4.17772	4.70227	5.02641	4.34381	0.20804	4.13833	4.59328	5.95286	4.72577	5.39645	5.42035	5.03784	0.271804	6.09647	5.21144	5.65395	0.442512	0.560686	0.534664	0.973493	1.31894
ENSG00000049245	VAMP3	42.2076	36.4248	35.4382	32.7833	28.1893	43.5339	49.5966	44.0758	39.0312	2.47748	25.8738	26.3751	35.8081	29.4732	26.7247	28.851	1.84801	26.7431	38.3837	32.5634	5.82032	32.2357	34.2215	33.0277	37.2789	36.9269	32.6933	35.6072	43.0568	35.3939	35.6047	1.10874	21.8768	24.9588	59.9823	44.6345	38.67	40.4111	38.4222	5.66411	33.461	38.2942	35.8776	2.4166	18.2804	27.0534	28.6006	34.9432
ENSG00000049246	PER3	0.332062	0.415096	0.979849	0.206278	1.41834	0.637036	1.24156	0.884678	0.764362	0.155429	0.899636	0.558244	1.59739	0.695715	0.649215	0.88004	0.187854	0.86583	0.664852	0.765341	0.100489	0.431019	0.211642	0.201406	0.884358	0.573553	0.562845	0.19821	0.232204	0.66575	0.44011	0.0826758	0.89071	0.368239	1.10548	0.56023	0.559695	0.654414	0.689795	0.108247	0.370683	0.654528	0.512606	0.141922	0.632441	0.651334	0.473011	0.582121
ENSG00000049247	UTS2	0.359898	0.395657	0.308834	0.326357	0.342613	0.117684	0.566247	0.14597	0.320408	0.0499726	0.291041	0.35566	0.894045	0.400605	0.239124	0.436095	0.117747	0	0.16629	0.083145	0.083145	0.829045	0.398541	0.421801	0.336801	0.053198	0.415101	0	0	0.194683	0.294352	0.0890344	0.375502	0.499168	1.28298	1.24312	0.545864	0.050532	0.666195	0.201593	0	0.486071	0.243035	0.243035	0.258011	0	0.146457	0.310867
ENSG00000049249	TNFRSF9	0	0.015249	0.037008	0	0.014405	0	0	0	0.00833275	0.00473239	0.006694	0	0.012085	0.005855	0.009611	0.006849	0.00203673	0.006291	0	0.0031455	0.0031455	0.120007	0.057657	0.063823	0.115632	0.107191	0.09616	0.017623	0.021982	0.052823	0.0725442	0.012978	0.02216	0.070924	0.529772	0.386098	0.11708	0.102717	0.204792	0.0832409	0.172171	0.05383	0.113001	0.0591705	0.06101	0.015307	0.038055	0.011759
ENSG00000049283	EPN3	9.70656	8.9635	11.3927	10.0016	9.61395	10.2979	10.7937	11.3556	10.2657	0.305915	11.8875	2.9915	7.0766	10.0588	12.3826	8.8794	1.74111	11.3862	12.9732	12.1797	0.793496	9.22288	8.99742	12.8399	6.26214	4.7514	5.36273	3.80846	3.2827	4.66688	6.57717	1.04851	11.5759	3.5386	5.57254	6.11837	9.35399	5.00742	6.86113	1.22652	6.72105	7.69157	7.20631	0.485262	1.45203	2.23899	1.23711	1.2751
ENSG00000049323	LTBP1	4.53704	2.91065	5.38003	4.23944	4.68387	7.57666	8.40496	7.47373	5.6508	0.686171	5.1649	4.23667	5.50776	6.30166	5.87628	5.41745	0.350608	11.4855	10.9855	11.2355	0.250025	10.3763	7.15465	6.2111	14.9954	17.9658	14.2741	7.22301	8.56498	10.7893	10.8394	1.36077	14.0931	14.0817	25.3178	23.324	20.1796	25.9273	20.4873	2.18317	28.1811	32.7133	30.4472	2.26613	3.03453	7.23517	6.7904	8.38729
ENSG00000049449	RCN1	111.186	83.4315	83.8961	87.2836	82.2181	128.773	130.06	123.061	103.739	7.66295	67.8529	39.8609	66.0775	77.6997	76.5839	65.615	6.83685	95.36	96.9123	96.1361	0.776134	116.932	102.561	105.009	219.067	201.238	180.935	171.272	185.179	170.218	161.379	14.2664	101.388	96.015	180.378	239.536	209.957	249.933	179.534	27.4255	168.941	142.476	155.709	13.2328	245.876	314.163	187.15	174.839
ENSG00000049540	ELN	0.067269	0.021461	0.031704	0.032575	0.070747	0.035517	0.047688	0.070171	0.0471415	0.00699248	0.028975	0	0.123708	0.043928	0.079929	0.055308	0.0214087	0.05963	0.052086	0.055858	0.003772	0.049203	0.035797	0	0	0.014961	0.075807	0.05443	0	0.021247	0.0279383	0.00917575	0.013623	0	0.028969	0	0.01608	0	0.00977867	0.00486354	0	0	0	0	0.036875	0	0.039778	0
ENSG00000049541	RFC2	21.5301	26.1226	27.3482	21.3542	23.4384	15.7117	15.1481	15.4732	20.7658	1.71762	27.7566	27.5328	26.9688	29.6837	31.2167	28.6317	0.791439	27.24	22.7237	24.9819	2.25811	13.2016	13.5565	18.1147	9.45515	7.00028	9.89024	12.5588	10.3419	10.5916	11.6345	1.06082	19.417	18.7113	10.3415	13.3657	13.0383	21.5984	16.0787	1.80796	11.8734	16.0946	13.984	2.11056	10.3081	13.7499	7.88758	11.8081
ENSG00000049618	ARID1B	2.50164	2.3427	3.04277	3.88273	2.76596	5.63279	4.44586	4.19484	3.60116	0.402555	4.73815	1.71284	1.84219	3.08749	2.72478	2.82109	0.54506	4.04201	3.65525	3.84863	0.193383	4.71246	4.61988	3.75206	3.81452	3.75148	4.08478	3.01092	3.26452	3.98291	3.88817	0.184978	4.2516	5.14401	5.42125	4.6084	3.66576	4.14539	4.5394	0.267662	4.29955	4.23409	4.26682	0.0327315	3.87453	5.52529	4.63308	3.54375
ENSG00000049656	CLPTM1L	30.4143	33.1778	35.794	26.9289	36.651	28.0446	24.5714	26.6687	30.2813	1.58827	35.8162	37.0634	35.5987	30.572	35.9197	34.994	1.13434	23.0446	26.795	24.9198	1.8752	43.5207	35.2693	41.3827	38.9949	44.6965	45.9768	38.5231	36.7198	35.0824	40.0185	1.35707	40.0239	32.6786	43.7909	31.7547	37.7931	34.6511	36.782	1.89129	35.9186	28.6758	32.2972	3.62141	55.5048	71.0212	45.5753	47.7522
ENSG00000049759	NEDD4L	12.8923	10.6533	13.4506	8.31199	10.3934	21.804	23.78	16.5051	14.7238	1.96725	7.8093	13.4151	12.2366	15.9422	11.8572	12.2521	1.3203	13.8974	13.2086	13.553	0.344411	9.51512	8.97867	8.94521	22.0422	15.602	8.62326	16.6923	16.4252	22.362	14.354	1.85949	15.301	27.8009	22.8605	26.8991	17.33	16.6539	21.1409	2.23033	24.7676	29.2189	26.9932	2.22565	12.8938	17.665	20.4252	22.3275
ENSG00000049768	FOXP3	0.067664	0.21579	0.280946	0.308028	0.673762	0.23814	0.478154	0.695273	0.36972	0.0795205	0.118709	0.095328	0.07337	0.214916	0.554943	0.211453	0.089205	0.50994	0.606687	0.558313	0.0483735	0.217096	0.066131	0.12608	0.387284	0.247366	0.110492	0.317276	0.197693	0.393709	0.229236	0.0395455	0.124004	0.181041	0.618932	0.339805	0.199838	0.049095	0.252119	0.0831982	0.17047	0.286629	0.22855	0.0580795	0.712343	0.766814	0.651303	0.487734
ENSG00000049769	PPP1R3F	1.36026	0.798873	0.579585	0.946643	0.734971	0.714543	0.710434	0.744447	0.82372	0.0847389	0.492696	0.528665	0.635204	0.791099	0.61595	0.612723	0.0518681	1.35473	0.544476	0.949605	0.405129	0.446601	0.451556	0.236031	0.361362	0.712927	0.539775	0.336782	0.149084	0.404954	0.404341	0.0549595	0.568032	0.378544	0.844697	0.680221	0.980845	0.656347	0.684781	0.0859201	0.64663	0.89262	0.769625	0.122995	0.525924	0.873994	0.602154	0.851513
ENSG00000049860	HEXB	74.4745	64.6655	81.4473	36.9525	62.3394	125.381	134.735	132.131	89.0156	13.0626	48.3263	109.136	95.7811	76.0264	63.1593	78.4859	10.9296	102.158	102.846	102.502	0.344006	69.0984	72.0503	44.5426	188.083	273.439	168.063	117.881	152.999	138.257	136.046	23.6239	54.328	72.1058	131.302	177.397	190.792	240.257	144.364	29.4056	145.735	119.057	132.396	13.3389	57.0357	58.1002	139.791	157.121
ENSG00000049883	PTCD2	1.32283	1.16332	1.04099	0.464482	1.36618	1.31167	1.45097	1.20361	1.16551	0.109892	0.587056	0.965679	1.02396	1.10608	1.03945	0.944444	0.0921008	1.05557	1.03107	1.04332	0.012248	0.743135	0.778519	0.981134	0.931551	0.809429	2.03024	0.912094	1.06406	0.732345	0.998057	0.134434	1.1424	1.39329	1.16151	1.62713	0.848227	1.26718	1.23995	0.10697	0.980537	0.847149	0.913843	0.066694	1.31687	1.3222	0.735637	0.93117
ENSG00000050030	NEXMIF	0	0.009473	0	0	0	0	0.003152	0	0.00157813	0.00119335	0	0	0	0	0	0	0	0	0	0	0	0	0	0	0	0	0	0	0	0	0	0	0	0	0.007827	0	0	0	0.0013045	0.0013045	0	0	0	0	0	0	0	0
ENSG00000050130	JKAMP	5.57664	6.26373	6.04752	4.82898	6.21347	8.57225	10.793	10.2201	7.31446	0.793321	4.47082	7.75549	9.02388	7.78655	6.60159	7.12767	0.766796	5.86277	8.72643	7.2946	1.43183	5.58641	6.70747	5.13525	8.74265	6.53747	4.97543	6.69773	8.85986	7.64711	6.76549	0.477043	5.07117	7.88932	10.1531	13.0066	7.33772	7.06107	8.41984	1.13365	8.83823	5.5041	7.17116	1.66707	4.92489	6.06445	4.51223	6.80282
ENSG00000050165	DKK3	18.5425	30.5577	52.1353	22.7108	36.2091	55.5305	59.5875	57.5965	41.6087	5.86139	22.2354	16.9654	30.1284	33.9231	35.3865	27.7278	3.527	44.8488	46.929	45.8889	1.04011	28.218	17.9825	21.5412	62.6523	45.61	37.6884	48.0806	44.3405	36.7718	38.0984	4.67895	29.7887	22.3686	51.3955	55.2021	47.5968	46.4818	42.1389	5.31782	61.849	35.1843	48.5166	13.3324	1.85297	2.90719	4.86951	10.3537
ENSG00000050327	ARHGEF5	6.97625	7.35235	9.41209	6.29809	8.34189	8.92611	8.90879	8.59547	8.10138	0.388009	5.09212	4.85035	6.80681	8.19415	7.4721	6.4831	0.656174	8.96579	9.10178	9.03379	0.067994	13.6134	9.85304	9.88702	12.4368	10.3563	7.86589	9.11607	9.36889	10.5101	10.3342	0.579095	12.0461	11.5828	19.2896	12.3902	10.4176	8.97566	12.4503	1.45945	14.3239	12.5753	13.4496	0.874274	6.55368	8.14809	9.2177	11.3591
ENSG00000050344	NFE2L3	51.3495	43.3263	23.1914	40.1034	40.0039	41.7241	45.8801	33.4372	39.877	2.99676	51.0975	72.8377	48.8835	44.0824	45.6763	52.5155	5.22534	34.1118	50.7799	42.4458	8.33403	25.041	24.3823	15.3606	16.4354	13.0152	14.5438	11.0549	10.5479	14.4335	16.0905	1.74878	25.6194	40.0694	25.0265	35.4323	26.1082	28.5591	30.1358	2.52943	25.174	27.607	26.3905	1.21651	6.62805	10.8795	4.2443	4.35376
ENSG00000050393	MCUR1	9.16946	7.8522	4.89868	4.00501	5.15132	5.85644	4.92941	4.23935	5.76273	0.643727	4.21362	11.2661	7.81989	4.91047	4.66169	6.57435	1.33348	3.49553	3.8325	3.66402	0.168482	4.72455	5.15677	4.9691	4.9524	4.57841	4.3512	5.68338	5.54271	5.84166	5.08891	0.170829	4.732	6.72915	5.7186	5.028	3.75603	4.53702	5.08347	0.420276	5.17643	4.7284	4.95241	0.224016	10.5416	11.615	5.76148	6.70168
ENSG00000050405	LIMA1	31.7319	37.4724	48.5724	41.3164	41.8453	53.3587	62.5926	63.0438	47.4917	4.06261	31.9603	19.9473	37.1052	38.4501	36.7527	32.8431	3.40567	31.4276	54.1145	42.771	11.3434	84.0964	87.783	91.5083	88.9768	61.9398	48.5673	77.7576	107.993	79.7015	80.9248	5.75613	69.4294	61.0506	103.088	125.689	76.0122	88.3046	87.2623	9.7635	84.7254	74.7513	79.7383	4.98701	13.269	20.5424	19.5214	29.661
ENSG00000050426	LETMD1	14.9858	18.3687	16.1396	8.06507	14.7522	9.09002	10.4868	10.8329	12.8401	1.31028	6.97407	16.3054	15.4571	14.2349	12.7123	13.1368	1.65513	10.9806	9.02393	10.0023	0.978334	8.72502	10.8247	11.0371	8.92163	8.93468	5.34833	6.74854	5.94641	8.02204	8.27872	0.662152	10.4463	11.1973	15.8726	9.74169	8.58376	10.3653	11.0345	1.03127	11.5594	7.67379	9.6166	1.94281	10.0612	11.6036	9.94503	10.7958
ENSG00000050438	SLC4A8	0.03886	0.14166	0.173336	0.040646	0.531235	0.024777	0.007819	0.04044	0.124847	0.061688	0.083287	0.14491	0.545309	0.148298	0.413231	0.267007	0.0898849	0.042174	0.045355	0.0437645	0.0015905	0.028995	0.007838	0	0.276309	0.087859	0.109306	0.127398	0.061721	0.362267	0.117966	0.0413235	0.069837	0.063365	0.048449	0.175955	0.426372	0.458033	0.207002	0.0767438	0.335679	0.241439	0.288559	0.04712	0.013504	0.005806	0.043125	0.057116
ENSG00000050555	LAMC3	1.35947	2.13202	0.169752	0.807376	0.225232	0	0.018599	0.041422	0.594233	0.277173	0.795939	0.960025	1.31714	0.123519	0.101151	0.659554	0.238793	0.019801	0.028137	0.023969	0.004168	0.146192	0.119966	0.130295	0.099956	0.021643	0	0.026019	0.032021	0.008436	0.0649476	0.0193686	0.218643	0.09036	0.142514	0	0.003178	0.008113	0.0771347	0.0368136	0	0	0	0	0.166389	0.277509	0.018466	0.034796
ENSG00000050628	PTGER3	0.493096	0.402062	0.074137	0.035054	0.128482	1.23012	0.246252	0.144144	0.344168	0.138553	0.074426	0.160309	0.480979	0.062097	0.053036	0.166169	0.0809897	0.310075	0.019238	0.164656	0.145419	1.10233	2.28757	0.485324	0.655481	0.931081	0.30826	0.877594	1.3827	0.428153	0.939833	0.203819	0.042616	0.053262	0.903552	0.013107	0.009686	0.013691	0.172652	0.146362	0.009674	0.065059	0.0373665	0.0276925	1.99063	1.21619	0.363578	0.405076
ENSG00000050730	TNIP3	0	0	0	0	0.007751	0	0	0	0.000968875	0.000968875	0	0	0	0	0	0	0	0	0	0	0	0	0	0	0	0	0	0	0	0	0	0	0	0	0.050279	0	0	0	0.00837983	0.00837983	0	0	0	0	0	0	0	0
ENSG00000050748	MAPK9	35.6807	24.7519	9.22869	17.1075	11.0302	14.1292	15.5817	15.8303	17.9175	3.01777	10.3447	11.0996	14.1895	11.7781	10.8961	11.6616	0.672314	11.706	12.7724	12.2392	0.533191	29.5339	24.6339	28.2335	18.868	23.4836	16.7979	15.7995	18.0136	15.4566	21.2023	1.79912	13.6014	16.4214	17.5897	13.4544	14.4782	11.5198	14.5108	0.894804	9.48531	10.2155	9.85042	0.365108	24.6014	42.8793	27.1784	14.3664
ENSG00000050767	COL23A1	0.294286	0.116132	0.015308	0.25265	0.033895	0	0	0	0.0890339	0.0426552	0.024583	0.108341	0.088928	0.028336	0	0.0500376	0.0206572	0.069081	0	0.0345405	0.0345405	0.10054	0.086974	0	0	0	0	0	0	0	0.0208349	0.0138273	0.07653	0.032846	0.023558	0	0	0	0.0221557	0.0123091	0	0	0	0	0	0.080727	0	0
ENSG00000050820	BCAR1	64.9496	49.2706	52.8103	37.7276	45.9795	37.0537	40.4004	36.2035	45.5494	3.51105	31.1326	30.819	35.647	51.1615	44.9485	38.7417	4.01884	39.3354	40.1779	39.7567	0.421236	48.031	28.5415	38.2837	48.0647	67.7284	67.2014	38.9353	31.06	43.3554	45.6891	4.67497	31.1578	31.1054	40.6282	40.6282	54.9969	51.2787	41.6325	4.05879	43.0899	41.1439	42.1169	0.97296	66.0508	69.2572	59.5158	50.6972
ENSG00000051009	FAM160A2	12.957	14.3073	8.9605	9.40937	12.3542	9.89471	8.80232	9.03356	10.7149	0.762507	14.7755	18.4933	21.6056	13.9637	12.1784	16.2033	1.69829	9.87271	9.179	9.52586	0.346855	9.56912	6.41977	8.72777	6.9391	8.33937	6.2839	5.37314	7.09538	6.57075	7.25759	0.448384	16.3761	15.0795	14.3625	8.13957	6.80908	10.6669	11.9056	1.61025	7.01593	5.46328	6.23961	0.776325	5.05202	10.5985	5.14039	7.27605
ENSG00000051108	HERPUD1	68.3653	34.6715	27.0099	20.37	35.8929	36.547	23.6243	18.5948	33.1345	5.61427	22.4064	17.1357	26.8741	23.9154	28.8677	23.8399	2.01857	13.4748	18.3568	15.9158	2.44102	56.5779	63.4062	60.3712	54.2728	52.727	55.4657	61.6332	53.2939	57.323	57.2301	1.26634	21.9604	27.7594	31.1866	45.9993	46.9847	40.6872	35.7629	4.20503	45.3275	35.1461	40.2368	5.09074	69.9921	130.837	56.9833	65.2477
ENSG00000051128	HOMER3	9.41439	4.93605	11.1859	2.48054	5.00168	7.28244	9.72752	7.66426	7.2116	1.03192	4.09159	4.54483	5.26837	6.41374	3.58988	4.78168	0.492605	6.15501	7.08205	6.61853	0.463517	3.61826	2.23936	1.97724	9.89477	18.12	18.6125	5.42841	5.25623	6.74863	7.98838	2.11802	4.76018	6.1652	10.3428	8.1042	19.4362	12.6647	10.2455	2.17297	14.2655	8.88604	11.5758	2.68972	21.0511	9.4481	18.6748	12.532
ENSG00000051180	RAD51	9.65731	9.64827	15.798	9.41234	11.1618	6.16557	5.63048	6.20566	9.20993	1.18587	13.6364	12.2407	13.6108	15.7913	15.6997	14.1958	0.681356	14.3163	9.52241	11.9194	2.39694	10.3682	11.796	13.7885	4.28215	3.12645	4.16574	5.64678	5.61792	5.97583	7.1964	1.26545	10.8286	9.72329	6.69696	6.49047	4.80606	15.1695	8.95248	1.53956	5.14649	10.017	7.58177	2.43528	3.06022	4.82357	2.04401	2.67514
ENSG00000051341	POLQ	0.534735	0.72739	1.37821	0.455191	1.59099	1.04295	1.04208	1.52962	1.03765	0.15542	0.939772	0.727382	1.34931	1.54303	1.65037	1.24197	0.176786	1.63535	1.67806	1.65671	0.0213585	0.844017	1.23543	1.27957	0.418869	0.258255	0.190259	0.273921	0.399048	0.389228	0.587621	0.141046	1.7248	1.52176	0.751797	0.856125	0.309311	1.24985	1.06894	0.215316	0.315807	0.540682	0.428245	0.112438	0.102345	0.309673	0.223966	0.301834
ENSG00000051382	PIK3CB	12.2236	8.8902	6.2422	9.34103	9.40395	11.0779	13.1234	12.3601	10.3328	0.80941	7.0578	8.1419	8.18098	8.08088	7.85694	7.8637	0.209134	7.29316	10.4973	8.89521	1.60205	15.9324	21.7089	16.8156	13.4207	12.4698	9.37197	12.8984	14.5348	14.3177	14.6078	1.13932	7.8667	9.13268	10.0872	9.00027	7.08414	6.29857	8.24492	0.578253	6.61759	8.3091	7.46334	0.84576	9.65757	7.50161	7.46054	5.26078
ENSG00000051523	CYBA	403.529	200.043	138.966	156.017	121.357	209.276	254.108	210.776	211.759	31.4223	66.0895	132.468	65.9316	159.507	132.851	111.369	19.1555	288.976	237.188	263.082	25.8941	181.959	130.977	108.514	181.413	190.77	334.773	233.866	154.264	200.604	190.794	21.8993	52.489	111.007	71.787	218.219	316.74	174.192	157.406	40.7669	206.748	232.941	219.845	13.0967	398.043	521.967	227.11	190.831
ENSG00000051596	THOC3	72.5762	72.1809	33.5425	75.6926	33.9707	25.1691	28.8872	28.1241	46.2679	8.039	57.1021	49.6059	52.5873	35.4183	39.6292	46.8686	4.05242	32.7108	32.6906	32.7007	0.0101435	56.2918	64.3895	69.3153	14.8563	13.0266	16.6903	16.174	18.3869	15.6114	31.638	8.01307	50.5207	44.2913	32.3974	19.4854	22.0391	32.9625	33.6161	4.9509	17.9959	20.3227	19.1593	1.16338	18.2299	40.3167	12.8662	13.3142
ENSG00000051620	HEBP2	10.5158	7.57977	7.11707	8.9331	5.40703	9.54758	10.3591	9.5528	8.62654	0.628361	8.65975	7.94687	7.59358	6.6572	6.26763	7.425	0.433267	11.9726	7.79428	9.88346	2.08917	8.1512	7.92696	7.95827	8.01572	7.69558	11.029	12.1776	14.1635	9.51842	9.62625	0.774976	5.94878	7.14813	11.5973	9.56455	10.5785	12.9063	9.62394	1.0835	16.6694	10.8985	13.784	2.88547	6.22327	7.5726	8.06749	8.85668
ENSG00000051825	MPHOSPH9	0.598455	0.869594	1.14726	1.10887	1.27927	1.29268	1.53319	1.45574	1.16063	0.108645	0.933596	2.24721	1.14456	1.11584	1.36348	1.36094	0.231839	1.10924	1.83843	1.47383	0.364595	1.23551	1.77785	1.73775	1.58488	0.978248	0.786407	1.57784	1.79673	1.50976	1.44278	0.121167	1.5946	1.51974	0.982111	1.17366	0.997195	1.28118	1.25808	0.105449	0.888426	0.842874	0.86565	0.022776	0.38206	0.26881	0.448712	0.522393
ENSG00000052126	PLEKHA5	1.59344	1.88796	3.5487	1.67302	2.84845	4.49184	5.40497	4.47009	3.23981	0.517731	2.14089	2.12227	2.93271	3.34115	2.6576	2.63893	0.23396	3.18937	4.04192	3.61565	0.426275	2.56563	2.3677	2.26898	4.98452	4.56336	4.85397	2.76475	3.40975	3.93628	3.52388	0.364621	2.38792	2.18196	6.92047	4.23921	3.15497	2.75877	3.60722	0.726165	2.86596	2.9005	2.88323	0.017272	2.93126	3.35625	5.21429	5.40544
ENSG00000052344	PRSS8	62.5224	42.0701	68.4457	114.289	93.9626	57.0272	42.7067	45.1641	65.7735	9.22079	122.025	136.925	71.8359	103.225	107.967	108.395	10.8702	163.833	84.7094	124.271	39.5616	197.38	315.363	166.973	183.429	195.621	267.805	177.649	172.176	179.435	206.204	16.9345	199.794	228.587	119.459	202.743	326.763	371.895	241.54	37.6717	286.999	256.147	271.573	15.4262	47.3611	56.3942	122.665	152.253
ENSG00000052723	SIKE1	3.27929	3.51896	3.44131	2.33139	4.28058	3.94115	3.8688	4.01642	3.58474	0.214116	3.19313	4.51168	4.20429	3.11262	2.98611	3.60156	0.314345	2.1625	3.02849	2.5955	0.432998	3.3055	3.92713	3.88601	2.29675	2.58851	2.52614	2.53754	2.77546	2.78762	2.95896	0.201404	3.42693	3.7105	5.12326	3.21656	2.20859	3.12434	3.46837	0.390206	2.0747	2.01958	2.04714	0.0275595	4.00984	5.07116	3.84914	3.4109
ENSG00000052749	RRP12	19.098	17.8604	19.0621	16.0853	18.5428	11.9198	12.2091	9.92513	15.5878	1.3057	18.564	19.9741	18.8616	15.0454	16.0177	17.6926	0.925856	9.07173	9.19039	9.13106	0.05933	13.5819	10.1556	12.6687	8.37726	9.76667	9.10604	8.02248	7.0714	9.62471	9.81941	0.705116	11.3068	8.66121	14.6718	6.0755	6.93286	8.40051	9.34145	1.29217	5.36018	4.63625	4.99821	0.361966	19.7637	25.3442	15.3356	14.0276
ENSG00000052795	FNIP2	1.28711	1.31101	2.83317	0.950217	2.41871	2.87288	2.83114	3.42044	2.24058	0.326282	1.50428	2.62827	2.42768	2.2119	2.0517	2.16476	0.19173	2.00375	2.86637	2.43506	0.431306	2.01363	1.83404	2.37395	2.37257	2.12224	0.971746	2.68255	3.4302	3.15294	2.32821	0.242949	1.7376	2.19688	1.76985	1.38836	0.708824	0.808502	1.435	0.238479	1.45938	1.85005	1.65472	0.195335	0.36046	0.448306	1.26129	1.51052
ENSG00000052802	MSMO1	36.4118	33.0774	27.7082	26.8432	28.3424	35.7753	41.4507	39.3169	33.6157	1.96049	30.0263	29.9753	31.8971	23.3909	24.1436	27.8866	1.72114	16.6778	23.803	20.2404	3.56261	32.9164	36.4104	30.3627	51.8137	41.9364	35.6984	56.615	68.7919	56.0824	45.6253	4.40429	26.928	36.255	55.2213	49.148	27.1529	33.9106	38.1026	4.76377	32.2052	31.0738	31.6395	0.56571	87.5819	50.3774	98.3593	127.732
ENSG00000052841	TTC17	4.02922	6.14417	5.39408	5.7308	5.76268	7.4735	8.51072	9.96249	6.62596	0.674038	5.46819	4.75221	6.38212	5.65628	5.48581	5.54892	0.259904	6.45437	8.09892	7.27665	0.822275	8.61991	10.5733	9.46791	11.6221	8.06723	5.42002	9.33985	10.0925	10.3357	9.28206	0.59835	8.50785	8.44345	11.3267	11.03	6.3935	5.39594	8.51624	0.974089	9.64971	8.6484	9.14906	0.500654	8.19389	7.62844	7.65206	8.32911
ENSG00000052850	ALX4	0.090477	0.027237	0	0.026295	0.008919	0	0	0	0.019116	0.0109996	0	0	0	0	0	0	0	0	0	0	0	0.085929	0.035263	0.05373	0	0	0.008411	0	0	0	0.0203703	0.0104419	0	0	0	0	0.001755	0	0.0002925	0.0002925	0	0	0	0	0	0.062102	0	0
ENSG00000053108	FSTL4	0.021488	0.051633	0.009044	0.015268	0.002147	0.064741	0	0.021221	0.0231927	0.00822205	0.045921	0.024762	0.052315	0.022976	0	0.0291948	0.009287	0.071223	0.097605	0.084414	0.013191	0.01979	0.058716	0.013553	0	0	0	0	0	0.014655	0.0118571	0.00642515	0.030685	0	0.04468	0.039694	0.034329	0.00159	0.025163	0.00794866	0	0	0	0	0	0.054416	0.009176	0.013355
ENSG00000053254	FOXN3	3.8758	3.35148	3.08361	4.548	4.89674	5.12282	5.97771	6.19926	4.63193	0.405198	4.64539	7.47844	5.22407	5.18623	4.86288	5.4794	0.511028	5.7319	7.34914	6.54052	0.80862	4.423	2.75033	1.45152	3.17891	2.46529	3.47324	2.51691	2.65808	3.15505	2.89693	0.271458	4.02984	6.04861	4.86122	3.29732	2.87822	2.10594	3.87019	0.582464	3.02383	4.53503	3.77943	0.755599	2.24305	3.37074	1.55992	1.22775
ENSG00000053328	METTL24	0	0	0	0	0	0	0	0	0	0	0	0.016545	0.009966	0	0	0.0053022	0.00340948	0	0.010596	0.005298	0.005298	0	0	0	0	0	0	0	0.028441	0	0.00316011	0.00316011	0.022304	0	0	0	0	0	0.00371733	0.00371733	0	0	0	0	0	0	0	0
ENSG00000053371	AKR7A2	86.216	71.7639	61.5226	62.8387	61.7997	60.6304	47.2247	45.1547	62.1438	4.60299	70.6472	129.457	91.298	75.3951	70.837	87.5269	11.1424	124.278	78.5854	101.432	22.8465	45.3099	36.2407	42.6891	37.8651	36.6729	59.5227	43.0752	37.4326	43.7145	42.5025	2.41466	80.7686	80.0295	60.4032	54.0723	84.4749	111.038	78.4644	8.21807	81.3747	82.6356	82.0051	0.630444	23.5717	34.8018	19.7542	34.1056
ENSG00000053372	MRTO4	27.8407	34.6384	30.8387	28.415	26.4583	18.6623	21.7983	20.8959	26.1934	1.91197	38.0799	41.2696	36.8173	25.7995	31.2407	34.6414	2.74075	19.997	20.8301	20.4136	0.416548	13.9265	14.6865	18.2682	11.4796	7.11447	10.9224	13.0794	13.0598	10.7934	12.5923	1.02812	20.9572	18.2227	24.2694	13.5321	14.9078	16.1619	18.0085	1.64319	11.9167	12.5209	12.2188	0.302114	12.1972	15.5296	10.8024	12.7398
ENSG00000053438	NNAT	0	0	0	0	0	0	0	0	0	0	0	0	0	0	0	0	0	0	0	0	0	0	0	0	0	0	0	0	0	0	0	0	0	0	0	0	0	0.127604	0.0212673	0.0212673	0	0	0	0	0	0	0	0
ENSG00000053501	USE1	12.4828	10.8558	10.9575	8.44567	9.56039	7.04396	7.98237	6.90465	9.27913	0.715337	9.76825	13.9519	11.7135	9.28862	10.2836	11.0012	0.842088	8.8474	7.6271	8.23725	0.610149	10.4293	10.5216	10.413	11.0913	10.7233	13.0769	11.9111	11.0954	14.3164	11.5087	0.453479	8.76277	9.19309	11.7572	10.0752	11.615	21.5654	12.1614	1.94602	13.0673	12.2002	12.6337	0.433552	10.3304	14.0061	13.9916	19.7369
ENSG00000053524	MCF2L2	0.034901	0.043798	0.068586	0.081578	0.309543	0.316247	0.361295	0.399893	0.20198	0.0558066	0.20922	0.044068	0.219552	0.165542	0.158572	0.159391	0.0311771	0.03461	0.144193	0.0894015	0.0547915	0.090096	0.040947	0.006903	0.043753	0.105506	0.037983	0.036154	0.026506	0.022055	0.0455448	0.0106441	0.280095	0.117269	0.257173	0.072754	0.063066	0.082612	0.145495	0.0397601	0.021703	0.037976	0.0298395	0.0081365	0.060275	0.137688	0.078218	0.034771
ENSG00000053702	NRIP2	0	0	0	0.002786	0	0	0	0	0.00034825	0.00034825	0.042767	0	0	0	0	0.0085534	0.0085534	0	0	0	0	0	0.007365	0	0	0	0	0	0	0	0.000818333	0.000818333	0	0	0	0	0	0	0	0	0	0	0	0	0	0	0	0
ENSG00000053747	LAMA3	0.24907	0.285124	5.79524	0.199557	0.927874	0.302415	0.431685	1.43368	1.20308	0.673251	0.175353	0.122894	0.208129	0.323433	0.3905	0.244062	0.0492126	0.257706	0.301239	0.279473	0.0217665	2.40816	0.124325	0.440725	1.15616	0.378354	0.544341	0.09715	0.065107	0.102249	0.59073	0.25464	0.308971	0.115561	15.7913	0.784912	0.806511	1.3256	3.1888	2.52643	0.188845	0.150011	0.169428	0.019417	0.019339	0.119097	0.248727	0.500919
ENSG00000053770	AP5M1	1.27205	1.34943	1.11279	1.73654	1.70914	2.30552	2.55794	2.41194	1.80692	0.196868	1.24693	1.11417	1.74469	1.27848	1.23714	1.32428	0.108758	0.960342	1.46709	1.21372	0.253376	1.26544	1.00929	1.16296	1.28323	1.11621	0.808391	1.33397	1.5869	1.25235	1.20208	0.0726166	2.00308	2.41888	2.79204	1.65003	1.05729	1.0776	1.83315	0.288547	1.57629	1.37908	1.47768	0.0986035	0.872252	1.19273	1.52513	1.44616
ENSG00000053900	ANAPC4	5.95294	5.88552	5.02787	3.75191	5.4551	6.15359	7.03579	8.081	5.91796	0.456782	5.2101	5.96252	8.70912	6.47912	6.16337	6.50485	0.589345	6.26294	6.66289	6.46291	0.199972	3.47491	3.39602	4.41884	8.27399	5.84055	6.21747	4.66371	4.83473	5.77821	5.21094	0.506757	7.51847	8.45084	8.28398	13.0644	12.1134	14.4582	10.6482	1.19323	7.3173	6.19139	6.75434	0.562955	2.85373	4.22172	3.13743	3.44826
ENSG00000053918	KCNQ1	0.168851	0.057936	0.158353	0.83328	0.100863	0.428908	0.296187	0.075304	0.26496	0.0923116	0.01269	0.224322	0.014328	0.042166	0.025737	0.0638486	0.0404622	0.183857	0.169345	0.176601	0.007256	0.342783	0.045739	0.088738	0.091	0.22606	0.221359	0.137373	0.110738	0.104805	0.152066	0.0311475	0.023385	0.054576	0.111688	0	0.086702	0	0.0460585	0.0189636	0.011293	0.045484	0.0283885	0.0170955	0.022155	0.088362	0	0.023397
ENSG00000054116	TRAPPC3	78.506	56.8281	43.0889	44.9536	42.7994	44.6774	45.7684	42.9773	49.9499	4.3912	44.2974	57.5855	57.07	43.1939	44.1416	49.2577	3.30102	39.7821	36.7312	38.2567	1.52545	35.3592	33.4463	32.8425	38.449	39.7632	43.2193	39.6812	40.1062	36.7823	37.7388	1.13647	38.548	41.9595	50.5542	43.003	42.1529	50.5041	44.4536	2.01923	44.4191	39.1451	41.7821	2.63702	52.3746	54.6055	59.7053	59.9133
ENSG00000054118	THRAP3	17.2563	20.6205	23.7097	18.786	27.5149	24.0255	23.9014	25.0102	22.6031	1.20965	19.6997	19.6383	22.1983	25.2794	28.2666	23.0165	1.66984	23.4978	24.6552	24.0765	0.578705	24.3622	23.1166	26.1127	23.353	19.7417	13.718	24.6498	28.0913	28.155	23.4778	1.49822	26.7964	28.0387	27.5795	26.0809	17.1966	21.0316	24.4539	1.78077	21.8444	25.7224	23.7834	1.93899	15.9999	18.944	22.1888	23.6654
ENSG00000054148	PHPT1	121.705	151.742	89.5317	91.649	81.5488	99.3828	91.2951	78.7799	100.704	8.65052	103.521	156.732	148.533	98.9903	100.106	121.576	12.7665	160.624	95.9259	128.275	32.349	117.535	136.894	188.799	100.305	42.8296	114.022	107.209	99.215	80.6013	109.712	13.2283	193.213	160.463	79.3638	102.836	164.754	99.1471	133.296	18.5476	201.459	163.725	182.592	18.8673	68.9622	105.772	64.7768	97.8048
ENSG00000054179	ENTPD2	3.96761	3.80999	5.20617	4.86558	6.53329	2.88042	3.98029	2.73735	4.24759	0.443536	5.45631	6.73206	5.73923	6.51089	6.42579	6.17286	0.244174	7.66369	4.90319	6.28344	1.38025	1.35807	1.77139	0.529427	0.418051	0.898553	1.24559	0.360943	0.243333	0.620816	0.827352	0.175215	1.36977	2.52449	1.27693	1.08332	1.28325	0.424136	1.32698	0.277775	0.43234	0.97605	0.704195	0.271855	0.170137	0.535962	0.22645	0.195784
ENSG00000054219	LY75	0.021122	0.052728	0.012333	0	0.017487	0.051133	0.100482	0.060944	0.0395286	0.011657	0.003123	0.007096	0.013401	0	0.028159	0.0103558	0.00498201	0.092447	0.064602	0.0785245	0.0139225	0.053723	0.029071	0.010589	0.065078	0.053789	0.038934	0.043284	0.096079	0.030248	0.046755	0.008193	0.039168	0.006978	0.137803	0.012723	0.010351	0.006431	0.0355757	0.0210469	0.039408	0.028312	0.03386	0.005548	0.021034	0.02226	0.034728	0
ENSG00000054267	ARID4B	2.42854	1.86778	2.08065	2.20997	2.39931	3.92845	3.56603	4.40662	2.86092	0.339246	2.55721	1.63693	2.08403	2.40551	1.91426	2.11959	0.16578	1.86805	4.07737	2.97271	1.10466	3.98031	3.27374	2.96941	5.17778	3.72066	3.12599	3.11824	3.90543	4.44153	3.7459	0.242078	3.50645	3.38526	5.22836	5.07234	4.77287	5.0139	4.49653	0.337951	3.49609	3.7689	3.6325	0.1364	1.85361	3.15682	3.59687	3.03739
ENSG00000054277	OPN3	26.931	15.7353	7.85019	22.5463	9.34731	33.645	29.79	28.7888	21.8292	3.44941	6.5135	8.32381	7.95474	6.77941	6.73162	7.26062	0.366181	18.2885	16.5103	17.3994	0.889123	51.9767	48.829	33.0081	93.2826	73.8457	63.5816	93.4296	100.953	87.3741	71.8089	7.92232	30.4012	39.9956	44.2833	83.2177	74.4774	30.2784	50.4423	9.32239	51.491	41.3444	46.4177	5.07334	35.518	34.3236	44.7199	50.8116
ENSG00000054282	SDCCAG8	29.9569	37.9192	33.3711	17.2609	26.5758	30.2176	25.961	26.2367	28.4374	2.1509	24.5034	31.3368	38.4212	28.1849	30.6397	30.6172	2.28819	39.4451	27.0118	33.2284	6.21665	8.69437	9.0749	10.1969	13.8895	7.50588	10.9573	7.3991	7.33736	9.04776	9.3448	0.70477	17.6126	15.2331	9.56167	16.8911	23.1719	15.6188	16.3482	1.79155	15.8731	10.1441	13.0086	2.8645	3.27387	4.60654	3.84771	4.16243
ENSG00000054356	PTPRN	0.750032	1.10063	1.46302	0.453331	0.929609	0.057572	0.10731	0.116266	0.622221	0.184928	1.3834	0.238104	1.51221	0.909242	0.712749	0.951139	0.231154	0.11617	0.13099	0.12358	0.00741	0.158659	0.047924	0.108427	0.015451	0.046216	0.053872	0.022855	0.013714	0.031589	0.0554119	0.0160627	0.196064	0.022622	1.83692	0	0.01587	0.079643	0.358521	0.297132	0.027434	0.087978	0.057706	0.030272	0.160918	1.35178	0.983082	0.708782
ENSG00000054392	HHAT	0.732241	0.937112	0.857341	1.32781	0.921224	1.41885	1.18416	1.56712	1.11823	0.105966	1.62436	1.4218	1.58094	0.818107	0.88614	1.26627	0.17274	1.32655	0.967988	1.14727	0.17928	1.72263	1.60687	1.77987	1.98601	1.8662	1.66108	1.54302	1.32245	1.98199	1.7189	0.0716859	4.34325	4.26219	4.73141	2.81854	2.58628	3.61787	3.72659	0.356533	2.97091	2.5798	2.77536	0.195555	0.417615	1.04541	0.651486	1.25778
ENSG00000054523	KIF1B	4.43895	5.75673	5.08044	3.31453	7.04351	5.23337	7.3567	6.45206	5.58454	0.479846	4.48515	4.20335	6.2273	5.39753	6.74036	5.41074	0.487306	5.15133	7.06412	6.10773	0.956396	3.10544	2.57543	2.86899	2.67357	2.82023	2.48376	2.20602	2.59526	2.50882	2.64861	0.0864532	5.35513	6.77832	8.14302	3.78261	3.8141	3.52072	5.23232	0.772873	2.83784	3.19545	3.01665	0.178807	2.29693	1.98843	2.48297	2.32427
ENSG00000054598	FOXC1	1.7724	1.2073	2.31995	1.13064	1.37969	3.75722	2.70006	2.94465	2.15149	0.333	0.465505	1.42557	0.67709	2.20216	1.5078	1.25563	0.312042	1.66098	2.53722	2.0991	0.438117	0.898936	0.356654	0.58523	1.89462	1.2503	1.58776	0.859741	0.969253	1.12933	1.05909	0.158575	0.620309	1.85461	1.63047	5.66673	4.48593	3.84701	3.01751	0.793422	4.52431	4.48213	4.50322	0.021089	0.184871	0.472214	0.412067	0.96365
ENSG00000054611	TBC1D22A	9.65941	8.57237	4.7268	12.7796	5.25596	9.50408	8.55601	8.02424	8.38481	0.901954	8.6182	7.68267	8.58603	5.65944	5.49778	7.20882	0.68687	9.64791	9.00467	9.32629	0.321621	8.44287	6.70575	6.50464	7.55774	7.66881	9.85388	7.41585	6.12768	6.96553	7.47142	0.377341	8.59561	9.35695	10.3572	9.41902	11.3231	9.31043	9.72705	0.392854	13.1668	12.2663	12.7165	0.450289	4.38903	5.48881	4.79234	3.64638
ENSG00000054654	SYNE2	4.51196	4.76637	3.53676	7.39079	5.29527	9.49413	9.13241	9.55162	6.70991	0.874619	6.37684	5.52234	5.42977	4.27725	4.49564	5.22037	0.379946	7.76332	9.08629	8.4248	0.661487	13.0129	9.16147	7.10178	12.4209	28.148	20.4392	12.8352	12.2252	13.3207	14.2961	2.10908	10.5985	16.0595	10.1704	21.0121	25.8837	19.7708	17.2492	2.52209	18.2501	17.7736	18.0118	0.238264	10.9957	11.1629	13.5183	8.70552
ENSG00000054690	PLEKHH1	3.27777	3.21559	2.37229	2.61075	2.73875	3.62224	4.31683	3.81514	3.24617	0.232928	1.52985	2.24127	2.98676	2.63005	2.79409	2.43641	0.257707	5.42951	4.36796	4.89874	0.530777	3.44734	2.30916	2.77249	6.99941	6.55225	3.54836	5.82433	5.11003	7.00357	4.84077	0.619199	6.86339	9.35533	9.02304	4.20209	2.18967	3.04819	5.78028	1.25588	3.78051	3.57186	3.67618	0.104321	12.9925	10.7008	14.4919	8.0221
ENSG00000054793	ATP9A	1.13922	1.01864	1.17365	1.40685	1.22045	3.10943	3.64865	3.46659	2.02293	0.410617	0.931528	0.907434	1.19375	0.981329	1.10703	1.02421	0.054621	1.62028	3.6906	2.65544	1.03516	3.81096	2.1548	2.54089	5.08558	4.94591	3.88929	3.09137	3.11254	4.0907	3.63578	0.335048	3.84139	5.9431	10.5615	5.92121	4.35779	2.92766	5.59212	1.10476	6.41214	5.83344	6.12279	0.289347	1.9049	2.19712	2.42127	1.60838
ENSG00000054796	SPO11	0	0	0	0	0	0	0	0	0	0	0	0	0	0	0	0	0	0	0	0	0	0	0	0	0	0	0	0	0	0	0	0	0	0	0	0	0	0	0	0	0	0	0	0	0	0	0	0
ENSG00000054803	CBLN4	0	0	0	0	0	0	0	0	0	0	0	0	0	0	0	0	0	0	0	0	0	0	0	0	0	0	0	0	0	0	0	0	0	0	0	0	0	0	0	0	0	0	0	0	0	0	0	0
ENSG00000054938	CHRDL2	0.027987	0.045154	0	0	0	0	0	0	0.00914262	0.00620117	0	0	0	0	0.025638	0.0051276	0.0051276	0	0	0	0	0	0	0	0	0.018955	0	0	0	0	0.00210611	0.00210611	0.026213	0	0	0	0.004733	0.04448	0.012571	0.00761536	0	0	0	0	0	0	0	0
ENSG00000054965	FAM168A	3.19842	6.08628	5.02235	3.38031	5.04048	5.3906	5.37747	5.84462	4.91757	0.37809	3.58064	3.05635	4.4885	5.07742	5.50368	4.34132	0.455213	5.9316	5.78895	5.86028	0.0713265	3.71697	3.97039	5.6643	3.7948	4.15172	3.01431	3.60772	2.76107	3.06844	3.74997	0.285812	4.67448	3.69332	3.47959	2.66262	2.49858	2.62169	3.27171	0.345446	2.52515	2.88875	2.70695	0.181797	4.8003	3.83503	4.61035	3.38035
ENSG00000054967	RELT	6.62	5.23859	3.03981	2.78081	3.53107	2.92616	3.06384	2.27447	3.68434	0.521616	2.63841	2.93919	3.99392	3.20114	3.07782	3.17009	0.226293	2.52852	2.91203	2.72028	0.191754	3.71337	3.0069	4.52581	3.50686	4.91636	6.10353	2.6856	1.79153	2.53542	3.64282	0.448058	2.92035	2.67899	2.54994	1.29255	1.6604	2.2948	2.23284	0.257419	1.32279	1.16919	1.24599	0.0768005	7.67912	14.9602	5.80039	4.3761
ENSG00000054983	GALC	0.828721	0.672071	0.189894	0.616785	0.389023	0.618218	1.15594	1.75063	0.77766	0.17172	0.491922	0.807726	0.43625	0.116141	0.168558	0.404119	0.124511	0.385247	0.699056	0.542152	0.156905	3.13932	3.60802	2.63267	1.04077	1.35561	1.23677	1.76985	1.90641	2.6169	2.14515	0.299412	2.33129	2.67944	3.19062	1.06207	1.05955	1.51995	1.97382	0.36421	0.819527	0.531053	0.67529	0.144237	1.75107	0.921101	0.662425	0.699318
ENSG00000055044	NOP58	19.2048	20.4035	24.8906	21.9651	25.1801	24.6463	25.7601	27.0485	23.6374	0.982092	34.2602	25.7128	26.9793	24.3289	23.9105	27.0384	1.88468	15.0583	25.1914	20.1249	5.06656	18.9524	14.9205	19.4571	28.1878	17.8307	19.3252	16.6964	22.8104	22.1756	20.0396	1.30664	20.9988	22.5245	23.636	31.0819	26.304	32.4278	26.1622	1.91274	17.2094	12.5441	14.8768	2.33267	16.7888	26.5285	18.6421	22.6439
ENSG00000055070	SZRD1	31.9632	36.5392	38.8631	39.7265	39.0377	41.3393	35.3262	36.7772	37.4466	1.04133	39.2185	39.9264	35.2107	37.4918	38.0769	37.9849	0.8136	41.6204	37.2619	39.4412	2.17928	35.4957	32.9479	35.5409	32.6199	31.5485	29.3175	37.4228	36.8329	34.933	34.0732	0.882878	37.4517	35.005	44.7089	31.1105	31.5363	32.0368	35.3082	2.12611	36.8856	37.9303	37.408	0.522364	36.6076	40.1788	42.6906	44.3716
ENSG00000055118	KCNH2	2.43462	2.26297	1.02946	1.82042	1.23412	0.538019	1.22525	0.686728	1.40395	0.247809	1.62603	2.74295	2.47221	1.23332	1.24244	1.86339	0.314895	0.755409	0.864482	0.809945	0.0545365	0.957478	0.252926	0.427924	0.078915	0.158818	0.143673	0.053317	0.071298	0.113531	0.250876	0.096488	1.10302	1.70328	2.81977	0.023196	0.203691	0.167519	1.00341	0.45085	0.037411	0.189077	0.113244	0.075833	0.048086	0.394096	0.422958	0.402272
ENSG00000055130	CUL1	19.549	16.7815	16.2778	17.1883	16.0513	21.7746	22.6564	22.5058	19.0981	1.01675	14.9016	12.7279	14.78	15.6962	16.9792	15.017	0.693581	15.0853	21.7043	18.3948	3.30954	21.4785	24.7769	25.4712	22.1652	19.0257	16.7169	21.6902	27.1183	24.0895	22.5036	1.08777	22.0494	21.8232	22.3326	25.3815	21.0769	19.64	22.0506	0.774274	20.0181	19.7518	19.885	0.13315	15.99	26.0722	16.2077	16.8442
ENSG00000055147	FAM114A2	3.49509	4.17037	2.85611	3.25824	3.40654	3.85696	3.60975	4.05433	3.58842	0.153261	2.72925	2.9833	3.26607	3.25195	3.36668	3.11945	0.116398	2.94001	3.51704	3.22852	0.288512	3.57322	4.59847	4.40577	2.9015	3.01201	2.10634	2.9942	3.33726	2.5507	3.2755	0.271337	3.28166	2.6753	3.80257	3.21059	2.50012	3.78616	3.2094	0.221967	2.76703	2.11325	2.44014	0.326894	1.45907	3.72905	1.98799	2.57479
ENSG00000055163	CYFIP2	14.224	20.0322	14.4829	17.1252	12.8423	11.4084	8.09036	10.7309	13.617	1.32915	16.606	13.3854	15.8107	12.0484	11.0491	13.7799	1.06586	14.4847	9.08251	11.7836	2.70111	19.1572	26.798	28.9374	10.56	9.10676	7.76093	15.7742	18.8484	9.37143	16.2572	2.60992	31.0748	27.2759	14.0639	8.79443	7.73103	15.6242	17.4274	3.94275	7.58655	5.65759	6.62207	0.964481	0.462653	2.2333	1.5863	3.92638
ENSG00000055208	TAB2	4.77804	5.75431	7.39502	5.28693	7.0449	9.94846	10.2039	10.8025	7.65176	0.840925	5.19068	4.88896	6.24447	6.21873	6.90709	5.88999	0.371437	5.91449	8.25114	7.08281	1.16833	8.1723	7.82401	6.73751	9.98498	7.46131	6.92565	6.84564	7.47301	8.93734	7.81797	0.358038	8.04769	7.39801	12.1507	13.7239	8.10042	9.04517	9.74431	1.05202	8.66589	10.1213	9.39361	0.727717	8.17756	7.13561	9.5055	11.1022
ENSG00000055211	GINM1	13.7516	11.1341	10.7786	8.94539	9.49366	18.1324	19.0854	18.1928	13.6892	1.48957	8.214	11.247	11.3592	10.7581	10.7843	10.4725	0.577305	12.6751	16.6577	14.6664	1.9913	10.8743	10.3947	10.2353	17.9939	18.5509	16.9935	14.1163	17.4762	15.7243	14.7066	1.13737	12.9687	15.3949	19.2281	27.8097	19.9239	26.7543	20.3466	2.42995	17.5099	17.6106	17.5602	0.050362	8.07677	7.97519	12.7248	16.0892
ENSG00000055332	EIF2AK2	0.858008	0.631313	1.86286	0.886807	2.03282	2.54864	2.76241	3.00098	1.82298	0.329233	0.869721	0.903534	1.21979	2.19468	2.16086	1.46972	0.295488	1.89508	2.72025	2.30766	0.412584	4.96546	4.11827	2.42022	9.16363	6.91263	5.01105	5.39927	6.26183	6.16345	5.60176	0.626656	2.02077	4.14096	4.47332	11.8046	4.69487	4.40487	5.25657	1.36926	4.33533	6.83023	5.58278	1.24745	1.23335	4.13232	2.23622	5.72622
ENSG00000055483	USP36	8.03464	8.48282	8.71166	6.21307	8.82184	8.60198	7.92885	7.24795	8.00535	0.314589	8.58787	9.05822	9.48852	8.63581	10.9885	9.35178	0.440448	8.44309	7.77897	8.11103	0.332061	9.05162	11.4011	10.3226	9.65667	9.72074	8.23963	10.8999	9.04988	11.0575	9.9333	0.35458	11.0304	6.97786	10.1288	10.5433	9.26582	9.98197	9.65468	0.586817	10.5518	10.5479	10.5498	0.001938	9.69187	15.1577	11.3479	10.5084
ENSG00000055609	KMT2C	5.99619	3.4387	2.96479	2.18317	4.97561	4.783	4.9103	5.74064	4.37405	0.481375	2.42943	2.88646	3.62805	3.58078	3.71389	3.24772	0.252291	5.949	6.45754	6.20327	0.254269	5.25897	6.59381	7.57081	6.24466	8.33283	7.20402	8.37415	6.77983	7.75092	7.12333	0.339001	4.70942	4.42774	5.19807	6.71453	5.75689	7.1135	5.65336	0.442314	3.83638	4.56243	4.1994	0.363024	4.33396	7.92059	5.82413	5.18896
ENSG00000055732	MCOLN3	0.093778	0.140484	0.164379	0.071911	0.145386	0.175189	0.202711	0.298835	0.161584	0.0246651	0.106383	0.849601	0.427648	0.296474	0.130767	0.362175	0.135123	0.40914	0.414857	0.411998	0.0028585	0.048035	0.009708	0	0.08629	0.097658	0.074248	0.076648	0.062564	0.091676	0.0607586	0.0117063	0.173168	0.31818	0.089737	0.097915	0.084125	0.219057	0.163697	0.0379247	0.143831	0.143539	0.143685	0.000146	0	0	0.103849	0.207293
ENSG00000055813	CCDC85A	0	0.00563	0	0	0	0	0	0	0.00070375	0.00070375	0	0	0.010409	0	0	0.0020818	0.0020818	0	0	0	0	0.042231	0	0	0	0	0	0	0.011632	0	0.00598478	0.00470874	0	0	0.023183	0	0.005145	0	0.00472133	0.00378672	0	0	0	0	0	0	0	0
ENSG00000055917	PUM2	6.37899	6.51162	8.98723	5.1612	9.56696	10.2065	11.7628	11.6055	8.77261	0.8822	7.36704	10.4486	11.1261	9.19355	9.15573	9.45821	0.644098	8.11188	11.067	9.58944	1.47755	8.36881	10.6743	9.56191	10.0972	8.98765	5.98936	8.09132	10.0757	11.7672	9.29038	0.561082	14.0708	13.5637	9.53231	10.2063	7.15741	7.84211	10.3954	1.17375	7.28899	7.67191	7.48045	0.191455	8.19344	11.3042	10.1204	10.1627
ENSG00000055950	MRPL43	43.3921	60.7332	53.3112	47.6786	51.9953	47.8112	40.1322	39.9378	48.124	2.51586	65.8304	71.3167	66.2801	56.1368	56.105	63.1338	3.0207	60.5134	47.5789	54.0461	6.46729	39.9572	39.6052	46.9496	28.9077	16.7637	35.3897	38.6683	33.0029	32.7299	34.6638	2.8382	53.5412	51.0942	41.34	40.5273	37.7709	30.4937	42.4612	3.50007	45.6617	38.6844	42.173	3.48863	40.7521	41.009	31.4804	35.6945
ENSG00000055955	ITIH4	0.370766	0.14496	0.01358	0	0.069382	0	0.106665	0.100721	0.100759	0.0430494	0.293982	0.13672	0.249728	0.01023	0.153941	0.16892	0.0493022	0.036787	0.008872	0.0228295	0.0139575	0.208132	0.021933	0.136189	0.280239	0.398256	0.129482	0.055086	0.188204	0.032026	0.161061	0.0412092	0.050388	0.02509	0.303299	0	0.044263	0.012305	0.0725575	0.046791	0	0	0	0	0.097441	0.098728	0.092191	0.021819
ENSG00000055957	ITIH1	0	0	0	0	0	0	0	0	0	0	0	0	0	0	0.000238	4.76e-05	4.76e-05	0	0	0	0	0	0	0	0.02112	0.020543	0	0	0	0	0.00462922	0.00306232	0	0	0	0	0	0	0	0	0	0	0	0	0.012808	0	0	0
ENSG00000056050	HPF1	5.79638	6.13527	5.8878	5.97009	5.31706	4.7827	5.15229	6.26062	5.66277	0.184112	7.84429	7.64746	8.20337	5.28354	7.16883	7.2295	0.51437	5.69296	6.54103	6.117	0.424035	3.63125	4.1116	2.96052	3.745	3.21124	3.14081	2.79065	3.43647	2.46566	3.27702	0.170145	4.54711	5.39261	7.20188	7.74156	6.82069	12.8834	7.43121	1.19334	5.16875	3.72653	4.44764	0.72111	0.838902	1.60417	1.41499	3.21981
ENSG00000056097	ZFR	5.62878	7.19748	9.83947	6.16163	9.75965	10.9959	12.9483	12.4177	9.36862	0.983062	7.67884	7.05391	8.2275	8.8108	8.77129	8.10847	0.334922	7.91794	12.2755	10.0967	2.1788	8.09908	6.57557	8.43057	8.41996	7.72459	5.77875	8.18052	9.69141	8.99637	7.98854	0.396082	11.4082	10.5753	12.7208	10.14	7.18019	7.93393	9.99307	0.855492	7.53356	7.32901	7.43129	0.102279	7.92156	7.99614	9.88336	11.6067
ENSG00000056277	ZNF280C	0.176128	0.163846	0.141014	0.156569	0.3123	0.271289	0.341571	0.368732	0.241431	0.0326553	0.176935	0.272335	0.322519	0.268374	0.311607	0.270354	0.0256495	0.086925	0.3506	0.218763	0.131837	0.194221	0.39216	0.297921	0.314361	0.24398	0.162467	0.236707	0.343861	0.322668	0.278705	0.0248074	0.296283	0.552111	0.417489	0.69648	0.196762	0.1992	0.393054	0.0823485	0.352835	0.214862	0.283849	0.0689865	0.094286	0.132361	0.103727	0.119016
ENSG00000056291	NPFFR2	1.60311	2.80503	7.13774	3.53181	4.18667	6.65863	6.16676	8.15138	5.03014	0.821367	2.69482	2.50435	3.07398	4.31625	4.6617	3.45022	0.437295	4.47809	4.98876	4.73343	0.25533	2.53506	2.20884	2.20124	9.71847	6.08414	4.6573	8.72747	10.186	14.4988	6.75748	1.43601	2.40202	3.10407	9.55646	11.3876	5.31144	4.16067	5.98704	1.4929	10.0313	12.7433	11.3873	1.356	2.06355	0.95499	10.5905	7.78408
ENSG00000056487	PHF21B	0.456366	0.152051	0.036316	0.108997	0.148003	0	0	0.02177	0.115438	0.0535124	0.227795	0.55732	0.250977	0	0.080639	0.223346	0.0955433	0	0.142019	0.0710095	0.0710095	0.101617	0.033202	0.04791	0.026455	0	0.043018	0	0	0	0.0280224	0.0113081	0.005658	0.04369	0	0	0	0	0.00822467	0.00715299	0	0	0	0	0	0.166221	0	0
ENSG00000056558	TRAF1	0.155347	0.19547	0.158032	0.071667	0.158407	0.060034	0.177964	0.1822	0.14489	0.0179638	0.182302	0.089483	0.33013	0.254118	0.161228	0.203452	0.04113	0.297201	0.297983	0.297592	0.000391	0.117095	0.203482	0.062554	0.153177	0.121488	0.053084	0.047501	0.101058	0.071935	0.103486	0.0172116	0.234629	0.101096	0.498311	0.081182	0.23684	0.361551	0.252268	0.0645891	0.14812	0.095311	0.121716	0.0264045	0.017915	0.024149	0.05195	0.096047
ENSG00000056586	RC3H2	3.40752	3.61325	3.77504	2.43079	4.27538	6.77535	5.38483	5.45308	4.3894	0.492953	2.62453	2.93533	3.40166	2.9549	3.87717	3.15872	0.218174	3.22171	6.79171	5.00671	1.785	2.88683	2.97408	3.32627	6.07515	5.34196	4.66467	4.81639	6.52418	5.96943	4.731	0.46251	5.48735	4.7658	5.04448	6.07954	4.17015	4.62745	5.02913	0.275808	4.23794	4.62486	4.4314	0.193459	4.43852	3.7778	5.48247	5.93192
ENSG00000056736	IL17RB	0.257122	0.324342	0.115923	0.062687	0.427865	0.100978	0.162485	0.124382	0.196973	0.0450055	0.078815	0.159785	0.364728	0.121229	0.144516	0.173815	0.0496454	0.195077	0.189152	0.192114	0.0029625	0.086046	0.059294	0.146088	0.170476	0.084166	0.045897	0.15593	0.056857	0.085284	0.0988931	0.0155079	0.448399	0.476015	0.202704	0.371995	0.14556	0.189892	0.305761	0.0587167	0.226461	0	0.11323	0.11323	0.053509	0.207042	0.022142	0.087896
ENSG00000056972	TRAF3IP2	5.26201	6.62211	5.58268	6.46776	5.7545	5.64632	6.1031	6.60828	6.00584	0.183727	5.19116	3.26744	5.65493	5.72391	5.38316	5.04412	0.454333	4.41043	4.46662	4.43853	0.0281	4.28286	4.1658	3.61569	3.73847	3.56836	4.69344	4.02445	3.64621	3.77476	3.94556	0.125863	3.44357	2.52724	4.31242	4.28515	3.33112	2.34283	3.37372	0.341459	4.40864	4.72404	4.56634	0.157698	5.2949	3.90338	4.88294	3.90373
ENSG00000056998	GYG2	10.8585	12.6865	10.4762	16.4791	12.5977	7.76267	7.01369	7.72876	10.7004	1.13441	15.5167	13.195	13.8029	10.4823	12.6884	13.1371	0.817264	2.30081	6.85545	4.57813	2.27732	10.7546	12.7687	16.3075	3.05358	1.88364	2.39157	3.5105	4.00092	3.00813	6.40879	1.791	28.4083	24.3728	9.77666	5.15744	5.06853	8.75103	13.5891	4.15343	5.28638	4.06895	4.67767	0.608713	0.883528	2.16586	0.376238	1.0929
ENSG00000057019	DCBLD2	0.910379	0.987232	0.786827	1.28537	1.22501	1.41446	2.19627	1.98434	1.34874	0.178513	1.37434	1.46454	1.47756	0.974195	1.0018	1.25849	0.111934	1.47958	1.59446	1.53702	0.0574425	1.00567	1.27129	1.47847	1.94011	1.38645	1.13337	1.22523	1.89264	1.34751	1.40897	0.10649	1.90166	3.08996	2.9447	2.75617	1.94631	2.11961	2.45973	0.216871	1.55526	1.41242	1.48384	0.0714205	0.051258	0.194089	0.186357	0.310315
ENSG00000057149	SERPINB3	0	0	0	0	0	0	0	0	0	0	0	0	0	0	0	0	0	0	0	0	0	0	0	0	0	0	0	0	0.050785	0	0.00564278	0.00564278	0	0	0	0	0	0	0	0	0	0	0	0	0	0	0.088664	0.691987
ENSG00000057252	SOAT1	3.96972	5.25392	3.98523	4.54291	5.2607	5.81242	6.15749	7.07026	5.25658	0.382466	5.9987	6.05958	7.97851	4.9303	5.27285	6.04799	0.528182	5.3381	6.78671	6.0624	0.72431	5.18518	6.86094	5.98882	7.13586	6.56691	4.41501	7.09481	8.41581	6.72784	6.48791	0.389997	8.03458	8.37058	9.75718	10.0599	7.81542	5.5107	8.25806	0.665843	7.10265	6.12791	6.61528	0.487369	1.20799	1.61073	3.37849	3.35052
ENSG00000057294	PKP2	22.0327	26.8931	38.5888	27.2552	34.4999	45.6024	44.8363	46.039	35.7184	3.36441	34.925	24.3657	33.7321	41.6706	36.7666	34.292	2.82678	48.2903	44.4083	46.3493	1.94099	45.9301	42.4868	47.1106	43.3569	34.8246	38.1125	35.0603	44.5481	42.9268	41.5952	1.51051	74.1565	88.2775	66.5099	76.4397	48.3528	57.8266	68.5938	5.80208	56.4356	68.8067	62.6211	6.18558	13.5579	18.533	20.6145	36.519
ENSG00000057468	MSH4	0	0.018809	0.020092	0	0	0	0	0	0.00486262	0.00318564	0	0	0	0	0	0	0	0	0	0	0	0.005577	0	0	0.007729	0	0	0	0	0	0.00147844	0.000994207	0.013287	0	0.061041	0	0	0	0.012388	0.00996958	0	0.015283	0.0076415	0.0076415	0	0	0	0
ENSG00000057593	F7	0.064909	0.03076	0	0.009852	0.073	0.024187	0	0.029531	0.0290299	0.00972904	0	0	0.055653	0	0.014507	0.014032	0.0107778	0	0	0	0	0.104414	0.010081	0.130833	0	0.00989	0	0	0	0	0.0283576	0.0170708	0.068861	0.054229	0.008625	0	0.020113	0.065484	0.0362187	0.0123544	0	0	0	0	0	0.028164	0.011671	0
ENSG00000057608	GDI2	69.9712	95.7697	65.4998	80.2223	73.849	77.4148	79.5807	76.764	77.3839	3.16222	78.1387	35.1531	82.4277	66.683	77.8084	68.0422	8.62497	58.0988	75.9644	67.0316	8.93278	57.0796	58.8534	71.3825	56.6083	40.8192	38.8558	61.0686	68.0136	55.1911	56.4302	3.61265	59.166	31.078	60.1716	75.0487	46.3097	62.8297	55.7673	6.19571	48.921	52.6142	50.7676	1.84658	38.29	43.1857	36.2232	22.5553
ENSG00000057657	PRDM1	0.051243	0.063506	0.161474	0.224529	0.111374	0.793555	0.523979	0.727856	0.332189	0.107472	0.45042	0.317507	0.144688	0.023222	0.066624	0.200492	0.0801922	0.086629	0.394108	0.240369	0.15374	0.110184	0.216659	0.052186	0.272155	0.229785	0.308155	0.097717	0.038005	0.213609	0.170939	0.0327603	0.033426	0.507343	1.31711	0.116274	0.129497	0.016307	0.353326	0.20614	0.445386	0.26172	0.353553	0.091833	0.34434	0.056315	0.408635	0.094854
ENSG00000057663	ATG5	10.3416	6.5284	5.06387	5.5045	5.93603	10.7776	11.2372	11.2262	8.32691	0.986554	6.26406	8.93243	8.34987	5.10984	5.65391	6.86202	0.754569	4.53818	7.86074	6.19946	1.66128	5.65164	5.88241	5.90045	7.68196	8.82436	10.8381	5.97947	7.61071	6.94076	7.25665	0.572828	5.24088	6.52397	9.17533	9.04468	10.1404	11.1198	8.54084	0.909644	6.28909	5.42676	5.85792	0.431164	7.91418	6.40367	6.80329	5.55521
ENSG00000057704	TMCC3	1.97365	2.47982	0.811269	4.13352	1.6455	2.81975	1.77328	2.31085	2.24346	0.345053	5.41655	2.81876	2.36501	1.83462	1.66952	2.82089	0.679842	3.27345	3.56626	3.41986	0.146402	3.30105	2.74054	3.3571	2.62006	1.61874	1.23101	2.0546	2.2104	1.85474	2.33203	0.243819	4.87405	4.78776	4.56035	4.9664	2.6144	1.57702	3.89666	0.587625	2.16668	2.82464	2.49566	0.32898	0.719474	2.35776	0.540415	0.669356
ENSG00000057757	PITHD1	29.0399	22.9206	25.1344	20.9829	24.1819	20.9566	20.2011	20.4905	22.9885	1.07582	20.9902	33.3121	24.4968	23.7328	25.0282	25.512	2.07025	18.6034	21.2578	19.9306	1.3272	22.7725	18.7838	20.6267	18.9383	21.3164	20.7544	17.5183	17.3672	18.3559	19.6037	0.616535	17.0237	21.6881	29.8958	24.26	30.8375	31.1395	25.8075	2.35913	21.027	16.245	18.636	2.391	16.6539	21.0904	18.4185	21.1366
ENSG00000057935	MTA3	17.7795	19.661	17.5003	16.7227	19.877	20.989	19.6186	15.5706	18.4648	0.653827	24.957	22.777	25.8717	21.0676	21.577	23.2501	0.937349	14.6763	17.7193	16.1978	1.52152	16.5743	16.7741	17.8445	23.1512	15.4204	11.5441	21.9368	22.2474	18.1547	18.1831	1.24549	22.2088	28.8251	14.1553	21.3947	20.6839	24.0993	21.8945	1.95451	16.7914	19.8667	18.3291	1.53766	9.01364	11.8598	10.732	12.79
ENSG00000058056	USP13	0.138318	0.190121	0.084186	0.270508	0.080466	0.205327	0.107427	0.15083	0.153398	0.0232289	0.26322	0.115209	0.137515	0.094443	0.180311	0.15814	0.0298824	0.28342	0.214077	0.248748	0.0346715	0.179368	0.121619	0.224893	0.332013	0.180555	0.286361	0.232188	0.169059	0.265137	0.221244	0.0219302	0.533978	0.635146	0.13124	0.359567	0.218615	0.116593	0.332523	0.0881309	0.362828	0.125518	0.244173	0.118655	0.007186	0.081215	0.046132	0.035675
ENSG00000058063	ATP11B	3.09421	3.76309	3.30135	3.89248	4.01323	6.16028	5.96211	6.83195	4.62734	0.513473	4.52305	3.83894	4.59657	3.59873	3.68705	4.04887	0.212419	3.74164	5.7135	4.72757	0.985933	3.31245	3.01937	3.5691	3.47438	1.98833	1.96304	1.25524	2.13421	2.18908	2.54502	0.272182	10.1671	11.8013	11.0864	6.48688	4.11307	6.67698	8.38862	1.25052	3.63105	3.4063	3.51867	0.112378	0.734056	1.29204	0.633726	1.12364
ENSG00000058085	LAMC2	7.18215	11.8236	57.5145	7.64303	23.637	26.0207	28.228	40.2565	25.2882	6.11638	5.8614	5.5483	8.29099	19.036	18.4708	11.4415	3.0239	10.2931	11.7009	10.997	0.703916	45.1126	12.4717	21.8241	41.5921	33.1943	31.1731	21.0278	22.8738	30.6582	28.8809	3.47386	35.3917	48.3959	203.876	55.0034	35.3997	57.1821	72.5415	26.5424	53.877	47.1378	50.5074	3.36962	3.03298	6.9593	7.63128	17.4277
ENSG00000058091	CDK14	0.732132	0.908342	0.881714	0.481837	1.16242	1.48087	1.64115	1.77404	1.13281	0.163081	1.3102	0.971766	2.32559	1.46468	1.413	1.49705	0.224213	2.11491	2.54581	2.33036	0.215447	0.288328	0.190468	0.351753	0.538167	0.361433	0.530243	0.700398	0.634775	0.744027	0.482177	0.0644613	3.31555	1.63477	0.829153	2.54672	1.58552	1.62275	1.92241	0.356457	2.18804	1.13759	1.66281	0.525226	0.158283	0.049969	0.11276	0.282816
ENSG00000058262	SEC61A1	82.8457	112.898	87.7701	90.6599	83.4015	91.2148	85.4747	84.7548	89.8775	3.46879	99.8914	83.5031	100.119	80.4972	86.9021	90.1827	4.13634	71.2216	79.3045	75.2631	4.04147	103.057	97.7194	117.365	107.392	93.9841	80.4296	108.057	94.9684	95.2466	99.8022	3.54028	96.145	92.7717	99.8287	68.8867	75.396	62.5987	82.6045	6.38687	77.3299	71.8557	74.5928	2.73709	126.549	118.439	124.237	88.0768
ENSG00000058272	PPP1R12A	4.45358	5.33367	6.49298	5.18043	8.43123	10.0701	10.3631	11.1802	7.68817	0.938265	6.97071	5.70164	6.00622	6.62729	7.20058	6.50129	0.283706	6.13692	8.84262	7.48977	1.35285	6.27797	6.08301	6.62016	8.54554	6.78374	4.95164	5.08133	7.23284	7.26844	6.5383	0.373175	7.03306	8.09392	10.3986	12.6334	9.73013	9.88365	9.62879	0.791397	6.21491	6.17291	6.19391	0.0209985	3.40956	3.44869	4.23913	5.42571
ENSG00000058335	RASGRF1	1.16209	1.58344	0.471176	3.73024	0.658117	2.06118	2.16423	2.36746	1.77474	0.372422	2.91607	1.46375	1.91852	1.40544	1.48639	1.83803	0.284562	3.62997	2.4071	3.01854	0.611435	1.73446	1.3719	1.6462	1.01751	0.64648	0.732176	0.870811	0.96478	1.42061	1.1561	0.132699	2.98041	2.46756	2.12886	2.68971	1.53088	0.754627	2.09201	0.336272	1.72388	2.8203	2.27209	0.548211	0.317798	1.526	0.403196	0.226997
ENSG00000058404	CAMK2B	0.024124	0.014916	0	0	0.008362	0	0.011323	0	0.00734062	0.00319461	0	0	0.02035	0.01459	0	0.006988	0.0043751	0.019054	0	0.009527	0.009527	0.021719	0.011179	0.048246	0	0.019685	0.010529	0	0	0	0.0123731	0.00532926	0	0	0	0	0.003226	0	0.000537667	0.000537667	0	0	0	0	0	0.007216	0.01948	0.016624
ENSG00000058453	CROCC	3.00011	3.26982	2.19144	1.57276	2.52258	4.45637	3.24974	4.73066	3.12418	0.379066	4.64148	4.468	6.35917	2.83971	2.86974	4.23562	0.653544	2.64838	1.87647	2.26243	0.385956	5.21593	8.71758	7.2247	3.10535	3.63207	2.43448	1.90916	2.37288	2.52114	4.12592	0.804353	6.99602	4.42032	4.16133	3.03036	2.86716	4.01123	4.24774	0.606472	1.66829	1.37909	1.52369	0.144596	2.07858	1.82298	1.2559	2.08497
ENSG00000058600	POLR3E	14.0714	16.7123	13.6009	13.536	15.0058	11.398	11.5222	11.5361	13.4228	0.669003	15.8748	20.8287	18.8869	13.5277	17.2128	17.2662	1.24967	9.26668	12.5116	10.8892	1.62248	14.9514	12.4577	15.1792	10.6372	8.69449	8.66299	8.61689	8.31672	9.79395	10.8123	0.913856	16.9414	16.245	14.0728	9.18863	9.86083	6.46249	12.1285	1.72992	7.82145	7.64094	7.73119	0.0902555	20.0182	21.3894	12.2395	11.5804
ENSG00000058668	ATP2B4	34.922	27.5385	31.9663	14.3564	35.1655	60.3337	58.8909	51.1262	39.2874	5.69561	11.6691	17.1633	25.5039	30.9092	29.008	22.8507	3.65559	28.4034	40.4104	34.4069	6.00352	29.179	32.0963	20.2289	25.4548	22.4589	20.268	25.1025	22.6149	31.6082	25.4457	1.52398	25.0674	35.8186	50.5127	24.3259	17.4647	21.7517	29.1568	4.93983	21.3308	29.8166	25.5737	4.24286	50.6187	33.882	32.9005	16.1955
ENSG00000058673	ZC3H11A	11.3554	9.24864	10.334	5.40628	11.7852	6.92956	8.64745	12.3068	9.50168	0.859757	5.44483	6.89602	8.50834	10.3058	10.3536	8.30172	0.959353	5.8756	9.15996	7.51778	1.64218	11.093	16.7792	11.1818	27.7356	32.1318	22.2945	18.6414	20.5918	22.983	20.3813	2.326	14.0912	14.3828	23.896	20.7861	14.5583	17.271	17.4976	1.65076	14.7842	11.1055	12.9449	1.83932	19.3104	24.5524	11.2819	22.4069
ENSG00000058729	RIOK2	1.49604	1.80032	1.72336	2.27653	2.1261	3.11191	3.65112	3.2788	2.43302	0.285374	2.91772	1.33863	2.15588	1.61744	1.49699	1.90533	0.287965	1.50327	2.6217	2.06248	0.559216	2.45323	2.0058	2.76137	3.10507	2.80278	2.06859	2.75754	3.85673	3.42529	2.80404	0.200342	2.33252	2.47738	4.87355	2.93803	2.4078	3.48687	3.08602	0.399	1.94586	1.99928	1.97257	0.026709	1.63537	2.11328	1.75341	2.18601
ENSG00000058799	YIPF1	11.9455	12.318	12.5847	9.52326	11.4411	16.1244	15.2369	16.0071	13.1476	0.844113	9.27715	11.5173	13.1231	12.9586	12.8876	11.9527	0.728138	16.1846	16.767	16.4758	0.291203	10.1117	10.0087	8.38179	18.201	11.9263	15.5661	14.4968	13.3679	16.3827	13.1603	1.0992	14.254	18.2639	19.0296	34.58	32.6177	33.3437	25.3481	3.72018	39.2375	30.9361	35.0868	4.15069	8.94865	14.1171	14.2413	18.9298
ENSG00000058804	NDC1	6.09391	8.90497	9.16624	6.91109	9.08796	9.79832	11.5983	12.8962	9.30712	0.786804	8.93577	7.88493	10.4247	10.0474	10.8126	9.62109	0.535312	8.26929	11.6569	9.96307	1.69378	5.96657	6.80124	7.36944	3.36571	2.66149	3.18858	3.79405	4.0444	3.72253	4.546	0.569577	10.3375	9.47061	6.21173	6.43228	3.62312	6.5022	7.09625	0.996364	3.85792	5.32817	4.59304	0.735125	2.99229	4.81971	3.11025	3.4
ENSG00000058866	DGKG	0	0	0	0	0	0	0	0	0	0	0	0	0	0	0	0	0	0	0	0	0	0	0	0	0	0	0	0	0	0	0	0	0	0	0	0	0	0	0	0	0	0	0	0	0.016346	0	0	0.01324
ENSG00000059122	FLYWCH1	9.25483	7.9431	10.586	5.55073	10.5803	7.56254	7.73864	7.28979	8.31323	0.610927	7.34597	10.4571	10.2957	10.7597	10.0415	9.77999	0.619559	10.1413	7.62093	8.88114	1.2602	10.6796	10.5466	10.8058	12.8799	12.9074	10.3513	7.88843	8.93389	8.42027	10.3793	0.590162	12.2653	14.0282	10.9437	10.2028	13.1235	11.2713	11.9725	0.586474	10.5755	7.77902	9.17727	1.39825	4.74687	4.91113	6.62493	6.94921
ENSG00000059145	UNKL	2.6563	2.38092	2.78139	1.38447	2.43589	2.04326	2.02964	1.83528	2.19339	0.162896	1.94589	2.1449	3.61683	2.92846	1.7217	2.47155	0.351122	2.43755	1.7729	2.10523	0.332326	8.63098	5.65099	6.14983	9.93136	11.6742	9.16523	6.31405	7.26395	9.70343	8.276	0.682385	9.88059	7.59278	5.81641	5.74537	7.2646	4.26134	6.76018	0.792662	7.42404	4.93817	6.18111	1.24293	8.28782	7.40834	12.0952	6.80669
ENSG00000059377	TBXAS1	0	0	0	0	0	0	0	0	0	0	0	0	0	0	0	0	0	0	0	0	0	0	0	0	0	0	0	0	0	0	0	0	0	0	0	0	0	0	0	0	0	0	0	0	0	0	0	0
ENSG00000059378	PARP12	3.78786	2.20683	2.8034	1.39889	2.06383	1.90169	1.59872	1.97771	2.21737	0.268704	1.05004	2.72173	2.94657	3.02636	2.90265	2.52947	0.373216	2.27391	2.86589	2.5699	0.295993	35.9425	16.8362	13.4969	19.9129	22.0172	17.8511	10.9604	9.66498	11.6404	17.5914	2.69092	6.85534	13.0615	19.5665	30.7908	15.2344	21.6382	17.8578	3.34372	13.1691	19.2307	16.1999	3.03079	1.06403	34.8038	2.71795	16.395
ENSG00000059573	ALDH18A1	24.4625	23.8309	15.6379	24.6878	20.24	17.4154	18.2338	18.1674	20.3345	1.25295	21.3802	18.3438	22.4413	17.5479	19.4047	19.8236	0.917042	20.7231	18.7322	19.7276	0.995442	19.2396	25.864	27.0308	18.4661	18.4557	13.1557	21.8372	20.5372	16.9455	20.1702	1.43717	25.6293	23.3761	16.5839	14.7902	12.357	16.432	18.1947	2.10943	15.4682	13.6379	14.553	0.915128	16.8368	14.7812	11.6128	8.84727
ENSG00000059588	TARBP1	1.55897	1.0838	2.80696	0.932678	2.82969	3.51278	3.47705	4.56026	2.59527	0.457145	0.627404	1.71346	1.22982	2.6553	2.3833	1.72186	0.370731	3.1267	3.85431	3.49051	0.363807	4.80884	6.93405	4.90176	10.4336	9.21376	9.6378	6.53419	8.96128	8.26237	7.74308	0.682566	3.50302	4.50907	4.84494	10.2079	11.8372	13.0735	7.99595	1.70981	9.28898	6.75674	8.02286	1.26612	3.40568	4.3309	6.38868	5.27291
ENSG00000059691	GATB	11.02	15.0875	11.0669	12.1162	9.60518	8.98484	9.2126	9.02293	10.7645	0.739507	11.1952	15.5896	11.9332	10.1463	10.1636	11.8056	1.00391	10.7424	10.1101	10.4262	0.31616	5.95523	5.28635	6.58776	5.08424	4.12348	4.5594	6.02466	5.959	5.39034	5.44116	0.259682	7.9542	7.73537	9.23954	5.94074	6.76131	7.04235	7.44559	0.463908	8.23916	7.16811	7.70363	0.535523	4.68548	6.12608	5.75012	7.25739
ENSG00000059728	MXD1	2.94844	1.38159	2.05827	1.29791	2.15953	4.77119	4.18185	3.13101	2.74122	0.445765	0.835652	1.57166	1.82894	1.9947	1.4576	1.53771	0.199262	1.89348	2.73808	2.31578	0.422301	3.03404	2.96569	1.52297	4.98188	5.81878	4.80299	4.34583	4.64715	6.87836	4.33308	0.53852	3.10795	3.50254	4.61089	3.94157	3.81779	3.8825	3.81054	0.204242	5.26037	6.83982	6.05009	0.789725	2.37127	2.27236	3.70796	3.29324
ENSG00000059758	CDK17	5.81052	5.10878	5.43384	3.87662	5.24712	5.87245	7.87787	7.64407	5.85891	0.468902	4.043	4.47527	5.9724	6.29046	5.81603	5.31943	0.444847	5.53651	6.3659	5.95121	0.414694	12.7031	15.1098	12.4465	11.2205	10.3813	6.2888	12.2086	17.7212	11.2086	12.1432	1.05031	5.98019	7.07734	9.98886	7.70559	4.21562	5.11985	6.68124	0.839747	4.84554	6.29842	5.57198	0.726441	5.26951	6.34985	4.57794	5.30993
ENSG00000059769	DNAJC25	1.50086	1.67715	1.37	1.68626	1.56484	2.35187	2.80056	2.60192	1.94418	0.195492	1.92302	2.11093	1.91278	1.46237	1.59457	1.80073	0.118475	1.05864	1.84709	1.45286	0.394224	2.0224	1.67103	1.92824	2.69738	2.40285	1.92716	2.33359	2.7241	2.07161	2.19759	0.121171	2.16623	2.22043	2.33735	3.01489	2.29871	2.82277	2.47673	0.144058	1.9376	1.25542	1.59651	0.341092	1.52626	1.71599	1.92647	1.80676
ENSG00000059804	SLC2A3	62.9737	93.226	98.7538	132.826	156.948	70.0891	89.5545	99.302	100.459	10.972	264.948	306.62	206.141	138.293	137.618	210.724	33.7253	118.363	104.093	111.228	7.13504	72.4116	116.927	63.5211	37.2655	31.9334	51.4945	26.7048	32.3608	39.8593	52.4975	9.54203	136.487	176.847	29.6855	70.6597	58.3588	35.16	84.5332	24.1831	36.9209	60.876	48.8984	11.9775	16.838	34.1476	21.5935	25.2491
ENSG00000059915	PSD	1.3381	0.948296	1.1957	1.10552	1.34729	0.458467	0.701032	0.464427	0.944854	0.12902	0.715247	1.3888	1.27976	1.16667	0.89711	1.08952	0.124261	0.576777	0.591798	0.584288	0.0075105	1.23278	1.24727	0.868946	0.594898	1.19369	1.03446	0.417882	0.667509	0.720885	0.886482	0.101835	0.695507	1.00971	1.2134	0.091484	0.729108	1.15391	0.81552	0.16898	0.848896	0.415147	0.632022	0.216874	0.491639	0.954251	0.910514	1.53802
ENSG00000060069	CTDP1	18.4666	12.6574	10.782	13.9072	11.8618	11.1114	10.9202	10.6812	12.5485	0.932333	16.421	13.0923	13.4923	13.2083	12.667	13.7762	0.674394	12.1391	10.9337	11.5364	0.602689	16.5965	11.7242	12.4848	11.3473	15.236	16.1702	10.1794	9.20618	11.6206	12.7294	0.883507	13.2978	12.9059	15.1366	10.5293	14.241	14.0506	13.3602	0.648907	10.6522	10.2957	10.474	0.178288	10.7231	13.2326	9.5322	9.33327
ENSG00000060138	YBX3	79.6602	69.5493	159.795	58.2486	91.9798	106.949	117.246	114.382	99.7263	11.3985	70.3783	61.7381	70.847	112.049	105.179	84.0381	10.2211	72.1373	85.3368	78.7371	6.59974	67.0654	48.5851	61.6356	87.5652	80.8652	95.7858	48.2535	49.7099	47.1194	65.1761	6.26649	61.333	65.0412	134.672	119.841	91.4319	127.94	100.043	13.1239	88.4662	84.8298	86.648	1.81823	61.1894	105.685	95.9648	99.7402
ENSG00000060140	STYK1	1.26941	1.80446	3.71028	1.00492	1.82384	2.59588	2.54087	3.21737	2.24588	0.331776	1.17521	0.908115	1.91887	2.11534	1.69106	1.56172	0.226646	1.79414	2.41325	2.1037	0.309554	2.44144	0.720242	1.2452	5.44813	6.49745	2.53556	3.86027	3.95421	2.82352	3.28067	0.623638	1.93646	2.56676	10.4765	5.45369	2.50377	2.16761	4.18414	1.36338	3.67589	3.24013	3.45801	0.217882	2.25866	4.58056	6.71425	8.5503
ENSG00000060237	WNK1	7.19251	6.5766	10.1588	5.95529	12.469	9.68584	8.41166	11.2943	8.968	0.822225	7.80653	5.86881	10.4917	9.82491	9.66166	8.73073	0.842902	11.2684	10.649	10.9587	0.309705	10.877	9.05477	9.59555	7.44548	5.19178	5.65614	7.67478	9.75228	8.93127	8.24212	0.636165	16.829	10.6437	13.1084	5.7568	6.92556	6.57885	9.97372	1.78763	7.76487	9.08081	8.42284	0.657969	5.73747	6.73817	6.81694	8.07471
ENSG00000060303	RPS17P5	0.076579	0	0	0	0	0	0	0	0.00957237	0.00957237	0	0	0	0	0	0	0	0.087771	0	0.0438855	0.0438855	0	0	0	0	0	0	0	0	0	0	0	0	0	0	0	0.009638	0	0.00160633	0.00160633	0	0.030014	0.015007	0.015007	0	0.009625	0	0
ENSG00000060339	CCAR1	10.1732	13.0013	13.571	10.5938	14.9852	14.1052	17.8292	17.387	13.9557	0.986774	13.5377	9.51152	13.3646	12.5079	15.3569	12.8557	0.956153	9.79814	14.5352	12.1667	2.36854	12.2661	10.839	14.4139	20.3384	15.8005	14.1909	10.9724	16.0208	18.4726	14.8127	1.07969	16.9478	12.9196	17.1701	22.8563	23.5978	27.5482	20.1733	2.20116	12.0204	11.163	11.5917	0.428702	11.1893	12.3972	11.9471	13.3625
ENSG00000060491	OGFR	90.65	70.7376	52.012	72.1171	54.5681	38.6715	42.1609	43.526	58.0554	6.42141	71.6101	62.2163	69.5465	69.536	65.124	67.6066	1.71365	59.8675	75.0076	67.4375	7.57004	83.3847	46.5908	51.2972	40.0812	55.2039	60.4546	34.6037	30.2928	34.7919	48.5223	5.52727	39.2754	46.2346	42.4054	41.9117	65.6044	73.9948	51.5711	5.93502	52.8669	45.5253	49.1961	3.67076	17.602	68.9151	16.7262	33.1056
ENSG00000060558	GNA15	0.112721	0.129419	0.729939	0.057599	0.647762	3.21911	0.661606	1.83842	0.924573	0.385605	0.105933	0.074057	0.123148	0.149942	0.251962	0.141008	0.0303499	0.099023	0.074464	0.0867435	0.0122795	0.633579	0.10273	0.079414	2.64142	2.38789	1.00863	1.43288	0.075963	0.416117	0.975404	0.328805	0.427908	0.182268	5.70072	1.01953	1.08462	0.855051	1.54502	0.843388	0.348703	0.820412	0.584558	0.235854	0.626757	0.125591	0.230584	0.326652
ENSG00000060566	CREB3L3	2.81543	7.59783	0.675952	4.81782	2.14727	0.211282	0.592624	0.51988	2.42226	0.922536	3.62324	0.488864	4.43423	1.34212	1.96755	2.3712	0.727627	0.16624	0.12276	0.1445	0.02174	0.031856	0	0	0.01941	0	0	0	0.079297	0.032832	0.018155	0.00896836	0.053628	0.04386	0.095212	0.042876	0.037678	0	0.0455423	0.0124878	0.033357	0	0.0166785	0.0166785	0.085491	0.057813	0.02854	0
ENSG00000060642	PIGV	1.68999	2.49533	2.37054	1.72484	2.8319	1.85637	2.27229	2.31571	2.19462	0.14255	1.84763	1.66189	2.30873	2.4907	3.0029	2.26237	0.238248	2.75623	2.52846	2.64235	0.113883	1.43249	2.07172	1.84571	2.10555	2.58803	2.34274	2.80018	3.02902	2.65124	2.31852	0.168143	2.61623	1.93163	2.5267	2.66103	2.81761	3.13519	2.61473	0.162127	3.66244	2.70288	3.18266	0.479782	1.00574	2.13777	1.57531	2.76653
ENSG00000060656	PTPRU	12.0687	15.6057	39.3317	22.2193	43.5083	29.744	25.8415	26.122	26.8051	3.80216	26.8405	14.3514	21.6898	44.9602	45.4687	30.6621	6.26424	56.4693	43.9201	50.1947	6.27458	17.0212	6.13348	10.2262	22.3119	21.6545	25.1552	12.4552	11.9482	20.8787	16.4205	2.16844	42.1264	30.4844	22.1727	28.8269	42.7446	33.3467	33.2836	3.26016	36.506	35.0312	35.7686	0.737434	4.67373	6.66544	8.09734	14.7305
ENSG00000060688	SNRNP40	17.4411	22.3831	21.1769	16.9204	23.7749	17.504	15.2731	15.2858	18.7199	1.15754	30.0439	34.9117	31.3237	23.5905	25.9079	29.1555	2.00176	20.6086	15.19	17.8993	2.70934	12.2989	15.5009	19.1995	10.5278	7.12543	8.23555	12.31	13.2943	10.1917	12.076	1.23191	25.2583	21.8065	12.8274	15.091	14.14	17.6354	17.7931	1.97624	12.8158	10.3988	11.6073	1.20854	6.59696	9.70414	7.8323	11.1737
ENSG00000060709	RIMBP2	0.283093	0.315612	0	0.137456	0.016006	0	0	0	0.0940209	0.0478434	0.086608	0.217339	0.202269	0	0	0.101243	0.0471163	0	0	0	0	0.058659	0.041361	0	0	0	0	0	0	0	0.0111133	0.00749079	0.020089	0.040443	0.008652	0	0.004598	0	0.012297	0.00639767	0	0	0	0	0.128402	0.220181	0	0
ENSG00000060718	COL11A1	0	0	0	0	0	0	0	0	0	0	0	0	0.03572	0	0	0.007144	0.007144	0.012402	0	0.006201	0.006201	0.006904	0.00581	0.040157	0	0.00722	0	0.064461	0.158054	0.036951	0.0355063	0.0170382	0	0	0	0	0	0	0	0	0	0	0	0	0	0	0.012556	0.069774
ENSG00000060749	QSER1	1.33088	2.08333	2.00108	1.43566	2.62371	2.80715	3.41339	3.33708	2.37903	0.281887	1.53737	1.56091	2.20553	2.05438	2.50791	1.97322	0.187938	1.94368	3.55422	2.74895	0.805273	1.48705	1.87581	1.93715	1.41211	0.99852	1.00913	0.914776	1.32725	1.39044	1.37247	0.121941	2.66542	2.51822	1.52087	2.34275	1.54425	1.57167	2.0272	0.219477	1.40306	1.93929	1.67118	0.268118	0.214777	0.339927	0.447848	0.382747
ENSG00000060762	MPC1	7.87672	17.9428	3.32966	6.83212	5.60851	6.78836	5.12365	5.18511	7.33587	1.59187	5.77263	8.11218	9.19323	5.48268	6.7887	7.06988	0.702714	4.38236	3.4275	3.90493	0.477428	3.66933	3.36088	5.32698	2.18947	1.68829	1.76228	3.86107	6.10348	2.84778	3.42328	0.509442	2.49947	4.17058	5.60287	1.98632	1.91548	3.91766	3.34873	0.597547	1.86899	2.11372	1.99136	0.122363	2.51909	3.13578	2.21673	3.22905
ENSG00000060971	ACAA1	89.5947	74.0095	53.7776	57.0939	47.3262	51.3332	55.6852	51.3476	60.021	5.08585	40.499	50.7303	52.7326	54.2007	47.4042	49.1134	2.43642	49.4571	44.8946	47.1759	2.28126	48.0024	29.9744	41.0142	51.5563	41.7204	48.8518	37.297	32.2518	37.4627	40.9034	2.49131	52.3481	61.4612	67.8999	59.1186	78.6549	55.3202	62.4672	3.90409	54.1431	54.7511	54.4471	0.304012	22.7731	30.3853	25.2981	36.8946
ENSG00000060982	BCAT1	21.0536	37.987	14.0218	19.7903	16.81	25.9105	36.7521	43.1353	26.9326	3.86589	25.6192	31.4379	44.1479	16.6265	17.539	27.0741	5.06332	20.6383	35.8757	28.257	7.61871	10.6972	4.2093	5.75211	8.68474	5.39846	7.22393	2.61197	3.5208	7.68206	6.19784	0.870036	19.8142	33.7724	30.946	28.0523	20.6507	10.6881	23.9873	3.49337	11.2602	16.3116	13.7859	2.52571	1.48138	3.75737	1.14892	1.62892
ENSG00000061273	HDAC7	1.19407	2.09437	6.58782	2.42506	4.38817	2.44594	3.32114	3.73127	3.27348	0.590976	2.44537	1.17796	1.98907	4.12903	4.3414	2.81657	0.614623	2.86754	3.3552	3.11137	0.243831	5.86221	2.94405	3.94862	6.48644	6.55528	6.27873	4.07055	4.29454	6.11721	5.17307	0.451532	9.10814	7.98591	17.0208	8.63677	10.6794	14.067	11.2497	1.45641	11.519	9.87609	10.6975	0.821463	4.69049	7.87444	5.26215	9.77026
ENSG00000061337	LZTS1	0.777152	1.09574	0.293162	0.528008	0.505387	0.449308	0.765999	0.4629	0.609708	0.0900134	0.261856	0.653407	0.3168	0.885366	0.859039	0.595294	0.131495	0.837321	0.576872	0.707097	0.130224	3.08298	2.35606	3.68744	1.60932	2.27962	1.24276	3.55086	3.80036	2.65579	2.69613	0.304285	0.040297	0.140687	0.138536	0.046718	0.163473	0.113555	0.107211	0.0211695	0.132243	0.16439	0.148317	0.0160735	0.015115	0.027678	0.05458	0.034952
ENSG00000061455	PRDM6	0.007233	0.003278	0	0	0	0.008671	0	0.016593	0.00447188	0.00212802	0	0.010031	0	0	0.003369	0.00268	0.00195012	0.011153	0.00753	0.0093415	0.0018115	0.039446	0.025312	0.005154	0.006901	0.013356	0.010201	0	0.007224	0	0.0119549	0.00428049	0.012444	0.0178	0.033563	0	0.009872	0	0.0122798	0.00513439	0.018941	0.004794	0.0118675	0.0070735	0	0.023166	0.015068	0.019893
ENSG00000061492	WNT8A	0	0	0	0	0	0	0	0	0	0	0	0	0	0	0	0	0	0	0	0	0	0	0	0	0	0	0	0	0	0	0	0	0	0	0	0	0	0	0	0	0	0	0	0	0	0	0	0
ENSG00000061656	SPAG4	7.11068	4.87649	2.19427	3.95893	3.03966	2.51408	4.08495	3.08686	3.85824	0.559294	2.423	3.25151	3.89916	3.70277	3.48853	3.35299	0.256339	5.50433	3.6493	4.57682	0.927516	2.49019	6.81477	3.48483	3.06587	7.72373	11.7865	3.65669	3.93564	3.60193	5.17334	1.01191	1.4707	1.23455	1.36362	0.703975	0.845643	1.32182	1.15672	0.126023	0.760468	1.42329	1.09188	0.331409	2.69714	3.33277	2.49281	2.04349
ENSG00000061676	NCKAP1	4.32683	4.29591	5.24911	3.12632	5.32669	8.68824	9.62911	11.0887	6.46636	1.03104	3.68789	3.59312	4.38344	4.53227	4.87883	4.21511	0.248423	3.64644	8.6353	6.14087	2.49443	6.74068	8.32849	5.91571	8.94411	8.44189	5.83676	6.5473	9.23344	7.70737	7.52175	0.432421	5.1332	14.7866	11.2301	7.88242	5.91193	6.29435	8.53977	1.5302	6.26098	5.42708	5.84403	0.416951	7.22149	10.359	6.66847	8.64136
ENSG00000061794	MRPS35	27.9315	27.5727	24.221	26.3916	25.5202	30.2126	32.8383	35.8998	28.8235	1.39188	22.2449	22.7977	23.3885	25.7361	25.4402	23.9215	0.705598	25.7381	29.5245	27.6313	1.89317	14.8916	15.7072	15.2686	16.2602	15.8392	14.9257	16.6249	20.8522	16.5185	16.3209	0.605227	19.4014	18.4817	20.4666	29.7248	20.7612	26.6442	22.58	1.84607	18.8079	17.7786	18.2933	0.514648	12.5403	13.5503	12.7219	14.8685
ENSG00000061918	GUCY1B1	0	0	0.038961	0	0.093038	0.107792	0.067382	0.086309	0.0491852	0.0160519	0	0	0	0.049553	0.032395	0.0163896	0.0103967	0.137747	0.111712	0.12473	0.0130175	0	0	0.030504	0.023929	0.016598	0.050715	0.065884	0.064201	0.012521	0.0293724	0.00850259	0.012465	0.029253	0	0.077613	0.033169	0.051093	0.0339322	0.0113096	0	0.03132	0.01566	0.01566	0	0	0	0.016376
ENSG00000061936	SFSWAP	11.8302	13.4551	14.22	9.88503	14.5979	13.1811	13.9614	14.0238	13.1443	0.553542	12.4505	15.2011	15.1222	13.7438	14.8549	14.2745	0.525477	14.1302	14.3834	14.2568	0.126635	13.565	13.7425	13.2392	10.9622	10.5453	9.76687	10.6872	12.5617	12.9035	11.9971	0.500784	15.599	12.0312	14.5225	15.155	12.8871	15.7868	14.3303	0.627606	15.1482	11.4056	13.2769	1.87132	10.8508	11.5996	11.3239	11.2857
ENSG00000061938	TNK2	10.9671	8.67994	17.1398	5.94703	18.9555	7.8167	7.12059	6.93977	10.4458	1.74804	8.73603	13.0379	14.0607	21.0266	20.1902	15.4103	2.30636	17.2858	9.36451	13.3251	3.96063	17.6198	21.0319	20.18	21.1688	21.7058	19.0677	11.377	11.6621	15.2112	17.6694	1.34283	21.7982	19.3396	16.4627	12.9791	22.5618	31.8191	20.8267	2.63077	14.3733	14.4184	14.3959	0.0225755	5.34415	7.71484	10.6149	16.2002
ENSG00000061987	MON2	2.3134	2.41603	2.60684	1.29032	2.62753	3.89654	4.08868	4.31754	2.94461	0.371511	1.46697	2.23029	3.00793	2.96899	2.73623	2.48208	0.28914	3.00968	3.72213	3.36591	0.356226	2.04173	2.20897	2.52703	3.06	2.40089	1.90306	2.09296	3.17331	2.61469	2.44696	0.148233	3.30021	3.36694	3.66155	3.00532	2.10123	4.27907	3.28572	0.295322	2.19239	2.38066	2.28653	0.094134	2.41265	3.18855	3.0019	2.96024
ENSG00000062038	CDH3	10.973	21.4076	27.0919	19.6526	28.2134	14.3392	16.1838	18.6615	19.5654	2.1054	20.5995	11.9705	18.6482	22.7833	27.5843	20.3171	2.56345	20.0193	19.6134	19.8164	0.202946	18.7949	10.6244	10.8529	14.0441	12.858	11.3609	7.34128	5.7468	7.97622	11.0666	1.31158	23.7556	16.7852	36.2189	19.3594	15.5734	15.3331	21.1709	3.27136	11.0513	9.83726	10.4443	0.60704	1.45867	2.398	2.36463	3.76626
ENSG00000062096	ARSF	0	0	0	0.015457	0	0.018358	0	0	0.00422687	0.00278068	0	0	0.013409	0.026479	0.01184	0.0103456	0.00492934	0	0	0	0	0	0	0	0	0	0	0	0	0	0	0	0.00867	0	0	0	0	0	0.001445	0.001445	0	0	0	0	0	0	0	0.021872
ENSG00000062194	GPBP1	11.6821	11.0358	8.3713	8.74067	12.954	10.971	12.4935	12.1598	11.051	0.595445	8.13634	10.1412	13.2353	10.614	10.9109	10.6075	0.816136	6.43779	12.1963	9.31705	2.87927	8.06158	7.81912	6.8048	13.6642	12.9574	12.455	8.10398	12.5377	11.548	10.4391	0.894572	8.30867	9.16264	13.5065	16.6026	14.5822	20.9055	13.8447	1.92083	10.9815	11.8723	11.4269	0.445389	9.22852	12.1269	11.6085	13.2713
ENSG00000062282	DGAT2	0.211572	0.647904	0.333822	0.102507	0.670958	0.023375	0.084308	0.121838	0.274535	0.0902588	0.151586	0.299578	0.291539	0.292336	0.190261	0.24506	0.0309094	0.210568	0.064808	0.137688	0.07288	0.119697	0.061221	0.036069	0.195049	0.148052	0.275031	0.119018	0.018822	0.038698	0.112406	0.0282062	0.218723	0.098114	0.292319	0.035249	0.121177	0.080868	0.141075	0.0391448	0.247327	0.107582	0.177454	0.0698725	0.066432	0.325325	0.176817	0.149964
ENSG00000062370	ZNF112	0.189079	0.259941	0.29811	0.153502	0.246923	0.20459	0.292332	0.344939	0.248677	0.02248	0.110399	0.602382	0.350416	0.266074	0.29646	0.325146	0.0799772	0.487802	0.383122	0.435462	0.05234	0.32586	0.481668	0.434111	0.412335	0.470698	0.243317	0.249157	0.361772	0.307832	0.365194	0.0300086	0.376371	0.92293	0.595713	0.515095	0.399457	0.32873	0.523049	0.089405	0.301063	0.320157	0.31061	0.009547	0.117051	0.079341	0.070227	0.183192
ENSG00000062485	CS	41.3898	73.3995	57.4553	52.312	55.5091	36.9618	42.57	45.2459	50.6054	4.13569	47.5271	63.9703	61.5427	54.062	58.3121	57.0828	2.90927	39.2092	43.7098	41.4595	2.25033	26.2179	23.6684	30.5558	23.3737	16.5774	14.2816	23.952	23.1029	24.003	22.8592	1.61175	36.8552	33.8939	52.7466	29.065	19.0558	18.3607	31.6629	5.22525	25.7828	27.6871	26.7349	0.952136	16.9873	25.5751	21.375	22.2339
ENSG00000062524	LTK	9.77904	6.5764	2.78641	3.87152	4.92486	5.80257	5.36604	5.3145	5.55267	0.731155	2.70596	5.8636	7.61548	5.26179	4.24308	5.13798	0.818394	8.44769	3.97128	6.20949	2.2382	3.83096	5.17256	2.56157	2.09813	3.40364	3.60375	2.78825	2.84351	3.77222	3.34162	0.30182	4.0833	4.8419	3.6036	1.18313	3.02083	3.88167	3.43574	0.512187	1.12332	3.7332	2.42826	1.30494	0.669369	0.87749	0.263	0.264012
ENSG00000062582	MRPS24	145.079	125.227	96.2954	77.5825	92.9363	78.0328	77.4203	75.3368	95.9889	9.16777	91.6954	120.812	107.78	101.146	100.104	104.307	4.85383	98.1696	77.3233	87.7465	10.4232	82.8487	95.7811	106.735	66.0721	41.0361	78.7209	78.2803	68.6925	58.5195	75.1874	6.52933	100.754	91.1448	67.957	79.5011	113.534	112.403	94.2156	7.4435	103.07	86.6137	94.8418	8.22806	113.289	127.036	77.133	73.5915
ENSG00000062598	ELMO2	3.67882	4.07472	5.02627	2.45003	4.33275	3.06949	5.03547	4.66722	4.04185	0.328533	3.02308	4.90304	4.83141	4.77427	4.88172	4.4827	0.365582	3.71239	5.22438	4.46839	0.755997	4.83463	6.05289	5.42474	4.42789	5.42874	3.59633	5.0589	5.11167	4.74703	4.96476	0.231736	3.32755	3.76999	9.32901	5.2618	4.45123	4.164	5.0506	0.896355	6.55798	4.30431	5.43115	1.12683	2.22238	5.35431	4.22979	5.16769
ENSG00000062650	WAPL	6.68609	6.29588	5.74079	4.99094	6.55072	8.80861	9.28628	8.14535	7.06308	0.53779	6.13107	5.50534	7.2174	5.80851	6.59928	6.25232	0.301779	4.98205	8.0748	6.52842	1.54638	6.51274	6.26294	5.9806	6.67242	6.25261	4.26353	5.75289	6.92818	7.19225	6.20202	0.284811	6.99307	6.65827	8.5341	7.3207	5.06902	5.18393	6.62652	0.540463	5.07555	5.36294	5.21924	0.143696	6.26733	7.57744	6.79776	6.19806
ENSG00000062716	VMP1	14.5718	18.0137	15.798	18.0208	17.0879	21.498	21.4669	21.9899	18.5559	0.992266	17.578	16.6695	18.3164	16.2742	16.9159	17.1508	0.360307	14.2398	17.3913	15.8155	1.57576	14.3428	15.0068	14.7287	16.721	16.9157	12.7828	15.2366	16.5499	17.4235	15.5231	0.498924	16.0788	18.666	23.9775	22.5039	18.1708	21.7573	20.1924	1.23095	18.287	16.3221	17.3046	0.982453	13.6602	14.2155	14.6429	15.159
ENSG00000062725	APPBP2	2.03821	1.85858	2.6473	1.679	2.25182	4.46971	4.30393	4.2379	2.93581	0.422931	1.40263	1.2345	1.86258	1.93749	1.79799	1.64704	0.138479	1.8668	2.69717	2.28199	0.415188	4.02591	2.58352	2.73773	9.27759	8.97967	6.73235	6.65355	8.20955	8.76378	6.44041	0.894204	3.31662	3.0623	6.45224	13.15	8.36558	5.28953	6.60604	1.53898	7.94661	7.16155	7.55408	0.39253	7.32267	4.33895	9.05117	8.73276
ENSG00000062822	POLD1	30.568	32.8523	37.4735	25.8169	36.2124	18.0763	18.0787	18.6317	27.2137	2.90267	35.9154	37.7737	46.7715	41.869	43.1624	41.0984	1.93591	35.1613	25.7538	30.4575	4.70378	25.835	27.3539	31.4827	12.95	13.3371	18.4555	12.8046	9.77584	13.5014	18.3885	2.61308	36.4086	26.7833	14.7198	12.1506	17.4971	28.6186	22.6963	3.83698	11.643	14.1021	12.8726	1.22953	12.3859	17.9656	9.29934	11.7745
ENSG00000063015	SEZ6	0.018731	0	0.018458	0.006948	0	0.009361	0.009569	0	0.00788337	0.00274459	0	0	0	0	0	0	0	0.062656	0	0.031328	0.031328	0.075243	0.011751	0.025446	0.312944	0.436673	0.071049	0.215616	0.194206	0.339761	0.186965	0.0507104	0	0	0.031884	0	0	0	0.005314	0.005314	0	0	0	0	0.450156	0.201221	0.554707	0.484332
ENSG00000063046	EIF4B	114.267	107.504	108.591	124.278	126.37	96.8154	112.812	119.114	113.719	3.41328	102.333	128.728	95.5375	116.121	114.503	111.445	5.77062	129.582	127.151	128.367	1.21532	87.3218	114.804	113.947	81.7844	73.4968	79.2126	85.5559	89.6023	86.7016	90.2696	4.83365	111.493	116.832	91.4916	89.9202	81.3822	114.022	100.857	6.13258	74.2052	78.2905	76.2479	2.04268	76.1507	89.5734	101.663	90.6735
ENSG00000063127	SLC6A16	1.14184	0.221813	0.086185	0.214398	0.408518	0.101757	0.027894	0.047058	0.281182	0.130528	0.304228	0.718419	0.34594	0.196929	0.151011	0.343305	0.100162	0.200272	0.055664	0.127968	0.072304	0.254876	0.510577	0.187378	0.166062	1.78889	0	0.178068	0.056461	0.032331	0.352738	0.18651	0.334187	0.560222	0.323088	0.046757	0.11772	0	0.230329	0.0871112	0.014294	0.015395	0.0148445	0.0005505	6.22145	3.21682	7.5963	4.33734
ENSG00000063169	BICRA	4.55341	4.51043	3.67817	3.11539	5.24125	3.8878	2.34003	2.72062	3.75589	0.351573	3.89448	4.03041	4.49546	4.3267	5.73709	4.49683	0.327686	5.35184	2.87028	4.11106	1.24078	6.20291	5.88774	5.28294	5.20125	4.90877	4.48439	6.20285	4.79087	5.67638	5.40423	0.207741	5.10988	6.2145	4.41909	3.42826	4.63317	3.888	4.61549	0.39912	3.87906	5.58961	4.73433	0.855275	4.25401	4.20169	4.51355	3.65347
ENSG00000063176	SPHK2	10.4581	11.0933	5.97753	7.04201	8.7576	7.93621	6.74545	7.8704	8.23508	0.63169	6.50868	7.67127	8.56964	8.20659	8.86949	7.96513	0.415284	7.90872	7.1944	7.55156	0.35716	7.85457	4.67084	6.85515	6.45097	7.08896	6.28169	7.42174	7.02326	7.95942	6.84518	0.330924	14.5211	9.30484	7.35182	5.33178	6.35649	8.20644	8.51208	1.32838	6.98395	6.03171	6.50783	0.47612	7.11004	5.52112	9.20775	12.3957
ENSG00000063177	RPL18	1677.5	1271.13	1162.83	981.033	1171.43	1114.42	1125.37	953.62	1182.17	79.5372	1020.18	1711.59	1262.05	1309.77	1292.08	1319.14	111.238	2039.43	1257.46	1648.44	390.983	582.901	840.39	847.106	594.533	361.043	875.377	864.227	856.163	653.182	719.436	60.3212	885.177	861.72	211.145	673.469	976.878	1159.27	794.61	133.418	1076.9	929.712	1003.31	73.596	504.259	504.028	529.578	514.131
ENSG00000063180	CA11	2.17412	3.28666	1.927	2.61058	2.84479	2.21537	2.73103	2.14023	2.49122	0.160783	2.92422	2.83403	3.02576	2.96598	2.03267	2.75653	0.183637	2.32288	1.68329	2.00309	0.319793	1.02954	0.862062	0.902692	0.109606	0.280929	0.605594	0.231789	0.213836	0.226855	0.495879	0.118644	2.19518	1.45771	0.473083	0.600742	0.481097	1.01055	1.03639	0.279072	0.792298	0.467497	0.629897	0.1624	5.1555	9.15261	0.602886	1.39654
ENSG00000063241	ISOC2	61.4233	66.5606	44.7356	51.3734	50.1219	38.5806	29.2903	31.3755	46.6826	4.72925	45.1837	88.4342	46.0631	48.8469	51.46	55.9976	8.18379	45.5653	29.3938	37.4795	8.08571	24.2392	30.8076	34.1803	15.0783	12.1038	17.9534	15.4748	17.8058	12.6781	20.0357	2.64971	21.0697	38.5752	9.08946	12.0808	20.177	21.7591	20.4586	4.20238	15.823	10.9498	13.3864	2.43659	19.6508	26.3137	11.317	15.2746
ENSG00000063244	U2AF2	57.0687	70.5403	106.834	70.9157	102.467	65.9201	56.9815	59.406	73.7667	7.02551	74.4216	81.3281	67.9595	108.99	126.327	91.8052	11.1077	83.4625	68.2348	75.8486	7.61385	71.5626	58.3439	82.1206	64.9919	50.3145	58.0214	68.9486	63.5604	69.1727	65.2263	3.07197	88.9275	83.878	57.9698	46.3369	58.6299	68.2728	67.3358	6.69625	65.009	59.2293	62.1191	2.88989	46.8419	55.0243	55.1807	71.2789
ENSG00000063245	EPN1	26.7732	33.2136	16.0897	30.8791	22.9157	26.6685	26.5433	24.7932	25.9845	1.82426	43.2115	49.2279	34.0878	26.6554	24.2793	35.4924	4.7647	25.3168	30.2781	27.7974	2.48068	19.9791	19.2304	19.8345	21.1731	20.1851	24.7028	20.7197	22.3203	24.2333	21.3754	0.655581	18.495	38.6639	17.3324	20.7884	29.815	19.3786	24.0789	3.44113	27.2714	25.071	26.1712	1.10018	18.2306	11.6597	13.4004	10.9932
ENSG00000063322	MED29	6.45286	9.25052	8.29442	8.27662	7.74798	9.64459	9.25465	9.22637	8.5185	0.373598	9.15035	8.75101	8.4615	7.17853	7.5942	8.22712	0.366189	10.4769	10.8261	10.6515	0.174579	7.83224	6.17651	7.5011	7.43631	6.48238	6.05075	7.87436	6.73946	7.97811	7.11902	0.253937	11.2304	10.3639	9.79067	9.37832	7.82762	5.97754	9.09475	0.775872	10.164	9.33577	9.74987	0.414105	6.21141	6.8124	6.233	10.0147
ENSG00000063438	AHRR	0.148134	0.159766	0.194333	0.10372	0.178303	0.05353	0.077996	0.034713	0.118812	0.0211321	0.006505	0.068163	0.643749	0.238805	0.22586	0.236616	0.111177	0.18649	0.361983	0.274236	0.0877465	2.00525	4.96862	3.25693	0.040466	0.044366	0.320971	0.211503	0.40589	0.354005	1.28978	0.586723	0.037312	0.196826	0.276964	0.093846	0.064998	0.028407	0.116392	0.0405782	0.206151	0.201636	0.203894	0.0022575	0.059619	0.3989	0.17866	0.173752
ENSG00000063515	GSC2	0	0	0.008618	0	0	0	0.016087	0	0.00308813	0.0021413	0.03391	0	0.011023	0	0	0.0089866	0.00658635	0	0	0	0	0	0.022004	0	0	0	0	0	0	0	0.00244489	0.00244489	0	0	0	0	0	0	0	0	0	0	0	0	0.025008	0	0	0
ENSG00000063587	ZNF275	0.750639	0.748477	0.85464	1.08553	1.05571	1.05447	1.11445	1.46522	1.01614	0.083174	0.861625	0.650598	0.780044	0.945697	1.08047	0.863687	0.0728451	1.26741	1.73119	1.4993	0.231889	1.20066	1.22165	1.45244	1.12855	0.789169	0.484291	1.28983	1.36609	1.16573	1.12205	0.100861	0.887635	1.00183	1.55193	1.10762	0.678636	0.55914	0.964465	0.143631	0.737934	0.76652	0.752227	0.014293	0.72955	0.92028	0.659039	0.624612
ENSG00000063601	MTMR1	3.64394	5.41872	6.43193	4.41133	6.33631	6.97034	7.25837	7.70956	6.02256	0.502778	4.98058	4.75139	5.15266	6.11166	8.02496	5.80425	0.601563	5.95046	6.65733	6.30389	0.353434	6.66392	5.80032	6.79021	9.71958	7.80812	6.26107	10.5468	10.3938	10.3428	8.25851	0.65837	8.95575	9.65828	11.6934	12.3294	8.14171	7.99053	9.79485	0.746985	12.8438	10.5153	11.6795	1.16426	6.38939	5.05656	6.45854	9.57483
ENSG00000063660	GPC1	160.875	164.229	134.288	102.654	112.977	156.053	158.106	131.341	140.065	8.2817	72.0901	67.317	76.2617	110.992	98.6265	85.0574	8.41711	157.443	155.985	156.714	0.729157	193.999	196.108	298.978	167.597	196.248	283.997	186.101	189.156	190.738	211.436	15.4501	109.652	111.589	130.26	65.156	91.5254	157.021	110.867	12.8735	175.882	136.786	156.334	19.548	73.2886	115.322	55.8255	71.2239
ENSG00000063761	ADCK1	0.927713	1.45313	1.52731	1.21304	1.8439	1.74732	1.46054	1.53437	1.46341	0.102144	1.56354	1.89322	1.81169	2.04766	1.97273	1.85777	0.0834342	1.37899	1.51644	1.44772	0.0687285	1.28889	1.37753	1.59255	3.14883	2.93563	2.18841	2.55722	3.33431	3.1849	2.40092	0.272288	2.61744	2.95147	2.04568	3.92139	3.61197	3.07779	3.03762	0.275709	4.41903	2.51993	3.46948	0.94955	0.526966	0.902174	1.61444	5.76809
ENSG00000063854	HAGH	21.2429	15.7159	18.4912	10.9189	12.9451	14.0656	17.0045	13.3904	15.4718	1.18211	13.8566	13.1523	19.7122	18.1814	16.5369	16.2879	1.24732	12.9271	11.6383	12.2827	0.644413	25.493	19.3315	24.1074	24.626	27.0686	41.5866	22.3083	22.2611	25.5777	25.8178	2.114	25.3796	22.2835	28.997	19.0106	36.0119	42.6551	29.0563	3.62223	33.2314	24.3313	28.7814	4.45004	23.513	18.8806	24.9937	29.4071
ENSG00000063978	RNF4	27.0916	29.3469	24.407	20.3222	23.4363	21.3415	21.3464	21.1385	23.5538	1.14067	23.2706	26.2014	32.0769	26.0714	27.7116	27.0664	1.44339	24.8033	23.7455	24.2744	0.528879	24.1434	27.986	25.1298	17.9455	18.0915	13.8147	19.6135	21.7494	18.0732	20.7274	1.46979	27.0226	24.4305	24.0576	22.1876	16.2562	14.798	21.4588	1.9875	20.088	20.3589	20.2235	0.135424	13.8921	16.7245	13.5219	14.2243
ENSG00000064012	CASP8	5.15557	4.18717	5.28673	3.10325	5.5788	6.33181	6.5543	6.54191	5.34244	0.429465	3.71759	6.33915	4.93144	5.93626	6.51805	5.4885	0.521083	5.57946	5.57632	5.57789	0.0015695	4.62381	3.35865	2.57607	5.9501	4.83764	3.97213	3.07558	3.70241	3.84233	3.99319	0.339544	3.52393	6.07704	9.16383	6.73809	4.83771	4.72446	5.84418	0.806715	3.89935	4.84941	4.37438	0.47503	2.26147	4.32195	3.27864	7.00365
ENSG00000064042	LIMCH1	1.24708	0.816575	0.413929	0.425903	0.271972	0.156831	0.090176	0.063394	0.435733	0.14433	0.382474	0.995038	0.67061	0.202209	0.187909	0.487648	0.153834	0.393357	0.073052	0.233205	0.160153	1.91396	3.18938	1.74786	0.197734	0.353067	0.246643	0.262352	0.209167	0.221322	0.926831	0.364108	0.232149	0.162503	0.428317	0.100447	0.019951	0.05511	0.166413	0.0608608	0.08225	0.030873	0.0565615	0.0256885	1.4178	3.05885	0.886342	3.15995
ENSG00000064102	INTS13	4.27642	4.33975	4.46357	4.93879	5.32447	5.12847	5.04555	5.53092	4.88099	0.166016	5.08861	5.14406	5.72461	4.77807	4.54941	5.05695	0.198713	2.75091	4.39286	3.57189	0.820976	2.91465	2.80662	3.38486	3.99549	3.79368	3.39492	2.77069	3.53264	3.54253	3.34845	0.144699	3.62623	4.04809	5.15802	5.93837	4.40595	4.46667	4.60722	0.337173	3.76321	2.45417	3.10869	0.654521	1.93975	3.66797	3.06754	3.27113
ENSG00000064115	TM7SF3	41.2832	55.7952	51.8041	33.2691	41.961	51.9325	53.081	58.9272	48.5067	3.08351	36.3508	41.5912	53.3281	49.6034	46.9011	45.5549	2.99208	45.5222	52.5972	49.0597	3.53752	22.9811	9.85649	22.1773	27.2914	16.5858	18.3088	14.7456	11.8941	17.4013	17.9158	1.8453	63.4342	56.3272	74.0253	56.0092	46.1824	57.7487	58.9545	3.77428	41.2895	40.2601	40.7748	0.514711	6.91578	18.7633	15.8993	28.4648
ENSG00000064195	DLX3	31.3923	26.4513	26.3644	29.3495	36.6617	29.5229	32.0338	24.2944	29.5088	1.38576	19.6936	35.9561	26.0986	32.0745	31.2273	29.01	2.80916	33.2638	26.6129	29.9384	3.32548	62.2075	68.9424	67.4019	62.1685	53.6324	51.8531	76.5716	71.8895	70.7247	65.0435	2.77217	48.6711	49.5268	20.1906	35.3261	35.3568	38.3951	37.9111	4.38998	42.8402	51.2206	47.0304	4.19019	30.509	34.7611	35.35	27.5394
ENSG00000064199	SPA17	0.965916	1.58033	1.28885	1.455	1.63964	0.788278	1.17209	0.826181	1.21454	0.117565	1.16372	1.10264	1.05054	1.42312	1.38678	1.22536	0.0756933	1.04007	0.825045	0.932557	0.107512	0.510165	0.580404	0.55036	0.295987	0.123871	0.213773	0.266906	0.512395	0.38465	0.382057	0.0548636	0.834881	0.821297	0.630689	0.821469	0.479007	0.750022	0.722894	0.0579252	0.694313	0.611345	0.652829	0.041484	0.146868	0.484814	0.226982	0.617442
ENSG00000064201	TSPAN32	0	0	0	0	0	0	0	0	0	0	0	0	0	0	0	0	0	0	0	0	0	0	0	0	0	0.073399	0.010117	0	0	0	0.00927956	0.00809216	0	0	0	0	0	0	0	0	0	0	0	0	0	0	0	0
ENSG00000064205	CCN5	0	0	0	0	0.007963	0	0.026956	0	0.00436487	0.00337432	0.091865	0	0	0	0	0.018373	0.018373	0	0	0	0	0	0	0	0	0	0	0	0	0	0	0	0	0	0	0	0.026913	0.010161	0.006179	0.00446645	0	0	0	0	0	0	0	0
ENSG00000064218	DMRT3	0	0.017899	0	0	0	0	0	0	0.00223738	0.00223738	0	0.001404	0	0	0	0.0002808	0.0002808	0	0	0	0	0	0	0.018769	0.029271	0	0	0	0	0	0.00533778	0.00363746	0.00718	0.036974	0	0	0	0	0.007359	0.00603794	0	0	0	0	0	0	0	0
ENSG00000064225	ST3GAL6	5.72794	3.55216	4.60925	3.84556	5.24813	8.1759	9.68872	9.98686	6.35432	0.910641	5.05325	4.56704	6.70052	6.82704	5.88871	5.80731	0.444476	5.43311	5.62386	5.52848	0.0953735	4.6936	5.80607	3.65655	9.59904	8.33573	6.97576	5.2459	6.9467	7.93933	6.57763	0.632674	4.01479	4.90124	6.7721	11.7255	10.2772	8.9297	7.77008	1.24638	9.40867	8.72249	9.06558	0.343091	5.9821	5.99652	9.80072	9.24657
ENSG00000064270	ATP2C2	5.49403	6.08812	4.73756	6.50188	5.58619	4.22993	5.04559	5.02431	5.33845	0.259653	6.67937	5.40051	8.12929	4.8043	5.25128	6.05295	0.605437	6.38909	4.8947	5.6419	0.747196	3.33449	3.74479	2.19879	3.74459	4.97853	3.82756	2.2649	1.84538	3.9573	3.32181	0.339939	2.83262	2.67455	1.63774	2.26427	1.24116	1.21976	1.97835	0.290468	1.69347	2.08056	1.88702	0.193548	11.7797	18.697	16.4805	9.79949
ENSG00000064300	NGFR	0.095238	0.346769	0.240881	0.139347	0.781997	0	0.093412	0.11934	0.227123	0.0874815	0.284984	0.698408	0.744776	0.650077	0.515807	0.57881	0.0828343	0.330021	0.116179	0.2231	0.106921	0.128934	0.28612	0.602033	0.282667	0.302591	0.163347	0.890271	1.08364	0.632413	0.48578	0.11193	0.01017	0.026658	0.019536	0	0.031056	0.04108	0.0214167	0.00604354	0.022165	0.022288	0.0222265	6.15e-05	0.044091	0.156354	0.032703	0.092195
ENSG00000064309	CDON	0.224125	0.463465	0.050867	0.360984	0.411503	0.146271	0.10259	0.160281	0.240011	0.0541216	0.292641	0.441613	0.494801	0.258352	0.186881	0.334858	0.0576676	0.132722	0.135202	0.133962	0.00124	0.191171	0.22236	0.549789	0.114505	0.06808	0.055401	0.159499	0.068393	0.091987	0.169021	0.0514433	0.332475	0.284854	0.060315	0.16735	0.077647	0.096417	0.169843	0.0467514	0.02885	0.007479	0.0181645	0.0106855	0.069172	0.152809	0.047736	0.055968
ENSG00000064313	TAF2	3.11992	3.64493	4.19262	2.83013	4.93686	5.75419	6.17276	6.37744	4.62861	0.490501	3.2565	2.92602	5.02901	4.25637	4.36609	3.9668	0.384664	3.58491	5.4666	4.52575	0.940846	3.98709	3.41166	4.07248	3.49319	2.66225	1.81219	2.72988	3.42842	3.26632	3.20705	0.235815	4.61727	4.38718	5.07274	3.9369	2.60365	2.58334	3.86685	0.429574	2.64338	2.67178	2.65758	0.0141995	1.94767	2.64463	2.54345	3.57039
ENSG00000064393	HIPK2	0.112965	0.104865	0.037547	0.230273	0.038626	0.036001	0.039319	0.078294	0.0847362	0.0236097	0.128182	0.093084	0.105153	0.013789	0.037871	0.0756158	0.0214336	0.083181	0.046792	0.0649865	0.0181945	0.05368	0.100511	0.047499	0.00346	0.013605	0.011342	0.005595	0.016429	0.012119	0.02936	0.0107082	0.065041	0.073335	0.153652	0.005955	0.00146	0.012282	0.0519542	0.0239516	0	0	0	0	0.030335	0.035094	0	0.034742
ENSG00000064419	TNPO3	12.2447	15.1825	13.4601	14.5054	16.1287	12.1131	12.4242	13.1293	13.6485	0.523904	14.8014	14.4355	17.336	12.752	13.731	14.6112	0.765616	10.5166	12.2422	11.3794	0.862811	13.3529	14.8979	14.4976	9.72108	8.61984	7.23066	9.73881	10.7812	9.5143	10.9283	0.899625	13.9887	14.7293	13.8365	9.52223	7.3432	7.48738	11.1512	1.39813	7.75815	7.90215	7.83015	0.072	8.5934	11.1215	7.80356	8.74893
ENSG00000064489	BORCS8-MEF2B	2.97058	2.27246	2.07079	2.92461	1.7493	2.86359	2.29082	2.07253	2.40183	0.162727	5.50523	2.98152	2.59389	1.10023	2.47997	2.93217	0.717564	3.61022	2.72336	3.16679	0.443429	3.05734	2.67131	2.03342	0.405447	1.74526	2.91832	1.67786	1.82888	0.882326	1.91335	0.29663	1.44757	1.72532	1.41795	1.54158	1.26686	0.795962	1.36587	0.129622	1.74228	1.28446	1.51337	0.22891	1.98242	3.56434	1.21363	3.04984
ENSG00000064490	RFXANK	40.3979	37.9353	38.26	36.7916	33.9712	29.2505	29.9027	30.081	34.5738	1.54937	31.451	38.971	36.0944	35.2402	37.0563	35.7626	1.24379	35.9733	26.7771	31.3752	4.59812	26.149	23.4216	23.1572	23.7748	24.9822	35.0731	22.5901	21.7783	22.9564	24.8759	1.34578	35.9637	35.0053	24.9447	26.8124	39.2402	45.1476	34.519	3.10183	32.7258	28.1683	30.447	2.27878	20.4398	24.694	22.5328	25.9602
ENSG00000064545	TMEM161A	23.4053	22.0918	15.6923	14.401	17.8485	10.6921	13.3339	14.2283	16.4616	1.55111	13.1237	17.9494	18.1234	17.9251	17.0455	16.8334	0.946263	15.9046	15.8712	15.8879	0.01671	13.6307	14.8232	12.2564	10.3341	16.3803	18.707	8.78306	7.84535	9.79762	12.5064	1.22358	20.674	15.1032	7.26282	9.03084	17.4919	14.4578	14.0034	2.06757	11.8557	9.192	10.5238	1.33183	16.5726	13.5072	13.1007	10.7977
ENSG00000064547	LPAR2	6.64159	8.77229	10.3916	11.4725	9.10746	6.97188	8.70849	7.43826	8.68801	0.590612	12.113	8.8955	10.0527	10.1773	10.2234	10.2924	0.516792	10.4007	8.80002	9.60034	0.800321	12.8958	9.64372	10.402	14.8729	13.0124	10.393	11.4868	12.5	12.2806	11.943	0.544314	12.0278	13.6091	12.4761	11.655	11.9182	10.7072	12.0656	0.391064	11.4483	10.8875	11.1679	0.280403	1.82245	2.25269	2.48101	3.60381
ENSG00000064601	CTSA	24.4618	26.8799	44.8199	19.7877	26.7239	42.7609	34.1089	33.9139	31.6821	3.12668	16.8796	24.2836	22.503	29.5404	31.4561	24.9325	2.59771	31.1062	57.5821	44.3442	13.238	41.5645	37.9948	35.9501	72.2249	110.75	85.568	89.7532	65.361	87.8987	69.6739	8.84379	42.1582	36.6743	79.6688	59.3089	46.4678	47.0482	51.8877	6.33974	115.779	61.725	88.7521	27.0271	137.936	98.1258	120.804	115.79
ENSG00000064607	SUGP2	9.28122	11.9749	10.4979	3.83004	12.4098	7.37638	8.95915	11.3446	9.45925	0.999784	4.90083	14.0645	14.2761	11.786	12.6531	11.5361	1.72101	10.409	8.73624	9.57264	0.836397	7.33524	9.19886	8.39779	9.01945	5.84572	5.48639	5.54665	7.74418	7.54117	7.34616	0.478469	13.5114	16.7907	11.2219	8.93618	8.34471	10.056	11.4768	1.30033	8.68681	6.36919	7.528	1.15881	3.02812	3.61964	4.39063	5.51937
ENSG00000064651	SLC12A2	2.53985	2.95152	3.85167	1.2575	3.61502	2.67244	4.17984	3.91676	3.12308	0.342589	1.60789	1.55963	2.65174	3.55723	3.65135	2.60557	0.452261	1.68611	2.82084	2.25348	0.567364	0.991589	0.410073	0.834071	0.920603	1.08538	0.961063	0.568336	0.753474	0.679264	0.800428	0.0728626	1.13025	0.789411	1.52079	1.01499	0.642244	1.10976	1.03457	0.124582	0.655273	0.470521	0.562897	0.092376	0.499166	1.65967	0.852959	1.12106
ENSG00000064652	SNX24	18.2121	12.9684	12.5271	11.3213	10.3218	13.0564	14.5532	16.3587	13.6649	0.921384	6.81047	8.46362	10.7994	11.0602	10.0866	9.44404	0.798703	9.63988	9.83769	9.73879	0.0989025	12.835	12.7505	15.0745	18.4958	13.987	12.4418	11.9731	16.7514	14.2483	14.2842	0.723867	15.7548	21.8658	23.3296	27.33	20.1122	22.7732	21.8609	1.56251	18.6947	19.6976	19.1961	0.501475	6.5111	13.7092	10.006	17.6469
ENSG00000064655	EYA2	0.018248	0.054493	0.011216	0.117987	0.009228	0.033919	0	0	0.0306364	0.0140637	0.045011	0.017831	0.041799	0.093947	0.132077	0.066133	0.0206078	0.388648	0.813607	0.601128	0.212479	0.055835	0.010729	0.039703	0.494686	0.041708	0.081098	0.065032	0.059684	0.071814	0.102254	0.0495374	0.016122	0.022237	0.065965	0.124229	0.117613	0.2287	0.095811	0.0324534	0.748568	0.358667	0.553617	0.19495	0.191985	0.174911	0.048855	0.045276
ENSG00000064666	CNN2	82.3925	101.764	85.8879	137.276	77.6647	54.473	77.7405	70.7521	85.9938	8.71667	116.226	69.5577	93.0009	100.649	109.031	97.693	8.04479	74.5713	83.172	78.8717	4.30038	108.338	64.5285	74.6364	92.8902	65.5003	59.5622	109.765	99.8042	69.9773	82.778	6.63996	80.8053	73.454	127.286	83.4046	74.8012	55.2797	82.5052	9.81754	67.8656	60.8414	64.3535	3.51215	10.5268	9.0682	10.0693	10.7011
ENSG00000064687	ABCA7	27.211	18.5385	17.2171	14.7146	19.9668	15.5806	13.8245	15.7481	17.8502	1.51532	10.3047	15.3215	16.476	19.549	17.0234	15.7349	1.5234	12.6059	12.8663	12.7361	0.130239	29.2988	22.7447	22.7411	18.4595	22.1531	25.1384	14.9408	17.8352	15.5368	20.9832	1.56538	26.452	27.3321	36.4104	11.6177	22.2043	35.6051	26.6036	3.74916	15.9293	11.1202	13.5248	2.40455	9.2808	10.9644	5.96577	7.0565
ENSG00000064692	SNCAIP	0.005038	0.070793	0	0.033474	0.03388	0.032449	0.026232	0.024275	0.0282676	0.00761021	0.042151	0.080536	0.057799	0.044846	0.054993	0.056065	0.00679136	0.048258	0.02315	0.035704	0.012554	0.018888	0.012035	0.01705	0.011232	0.00862	0.022202	0	0	0.005864	0.0106546	0.00263102	0.003133	0.020541	0.078343	0	0.003096	0	0.0175188	0.0125665	0	0	0	0	0.021074	0.016987	0.005787	0.008999
ENSG00000064703	DDX20	4.17888	3.85749	4.67015	3.37308	5.43249	4.62821	6.32424	5.25312	4.71471	0.333463	2.45511	3.82849	4.0239	4.161	4.62023	3.81774	0.364774	4.1809	4.65497	4.41793	0.237035	2.94935	2.67243	2.85243	2.54433	2.62437	2.27218	2.6915	3.23905	3.00978	2.76171	0.0951234	3.69763	3.72033	4.29387	5.64773	2.80477	3.50565	3.945	0.392676	4.35684	2.96106	3.65895	0.69789	1.90649	2.22852	3.08666	2.94449
ENSG00000064726	BTBD1	6.86907	8.08116	7.28774	6.28866	6.7524	11.1158	12.2156	13.1737	8.973	0.972386	7.61047	8.78424	9.68584	7.34723	7.91503	8.26856	0.42904	6.2794	11.0136	8.64652	2.36712	6.25835	4.6992	6.46616	7.37147	6.85186	5.24794	5.21473	7.58575	5.8068	6.16692	0.334709	8.09566	9.32337	14.0974	12.4626	7.36083	6.76175	9.6836	1.20814	6.71379	5.97389	6.34384	0.369947	3.5133	4.05464	4.19142	4.64309
ENSG00000064763	FAR2	9.16646	3.0905	11.8609	3.11059	11.29	46.2528	25.7243	16.47	15.8707	5.05097	6.08773	7.03291	8.14476	11.0021	9.98083	8.44967	0.909353	17.0699	16.9086	16.9892	0.08066	2.84216	2.92537	1.66631	20.8055	16.1175	23.4862	26.2611	24.4968	35.0817	17.0758	4.01362	3.84662	6.26337	7.40457	9.22022	9.21374	13.2578	8.20106	1.30365	12.0968	16.9471	14.5219	2.42517	40.6519	24.4624	44.4866	49.2226
ENSG00000064787	BCAS1	0.164637	0.220669	0	0.12699	0.051007	0.061173	0.099021	0.063644	0.0983926	0.0248845	0.249342	0.479368	0.437916	0.04849	0.014662	0.245956	0.0958726	0.116699	0.069985	0.093342	0.023357	0	0.036724	0.051096	0.043143	0.108184	0.039938	0	0	0	0.0310094	0.0120562	0.024313	0	0.031875	0	0	0.01175	0.011323	0.00570362	0	0	0	0	0.081384	0.025006	0.063242	0.023727
ENSG00000064835	POU1F1	0	0	0	0	0	0	0	0	0	0	0	0	0	0	0	0	0	0	0	0	0	0	0	0	0	0	0	0	0	0	0	0	0	0	0.038634	0	0	0	0.006439	0.006439	0	0	0	0	0	0	0	0
ENSG00000064886	CHI3L2	0.494466	0.511119	0.465376	0.483983	0.691335	0.521237	1.24794	0.923565	0.667378	0.0994064	6.11976	2.4751	3.63407	0.565652	0.705626	2.70004	1.02837	0.387558	0.468873	0.428215	0.0406575	0.248137	0.026978	0.066139	0	0.080142	0.241234	0.124545	0.021384	0.273933	0.120277	0.0357654	1.39311	1.21676	1.20984	0.102214	0.038257	0.138182	0.683061	0.265616	0.171487	0.180739	0.176113	0.004626	0.722754	0.239512	0.428991	0.845806
ENSG00000064932	SBNO2	15.1999	14.7174	23.5442	9.09975	19.1474	17.5406	15.1854	14.9269	16.1702	1.46797	11.5695	14.8104	15.7118	19.8745	18.7338	16.14	1.47504	15.8921	17.5229	16.7075	0.815386	20.5024	17.427	16.5682	18.2567	23.0234	22.5246	15.9108	14.7742	18.8119	18.6444	0.958193	15.6199	12.6476	20.771	16.3287	21.6532	16.4333	17.2423	1.38009	21.6402	16.5015	19.0709	2.56935	25.2449	20.8265	22.6121	30.8111
ENSG00000064933	PMS1	1.20127	1.74419	1.73184	1.4981	2.31789	1.68612	2.27539	2.70247	1.89466	0.174608	1.96682	2.04533	2.37078	2.46862	2.48484	2.26728	0.109114	1.31479	2.28569	1.80024	0.485448	1.90491	1.90651	2.2514	1.99769	1.34404	1.16087	1.38315	1.54793	1.37885	1.65282	0.123675	2.89146	2.90888	2.53788	2.18481	2.06966	3.10789	2.61676	0.17264	1.33282	1.05656	1.19469	0.138128	0.833265	2.01956	0.807539	0.91199
ENSG00000064961	HMG20B	214.47	124.147	106.977	147.742	113.426	107.412	92.6208	92.4732	124.908	14.2661	132.743	176.261	146.483	124.238	116.402	139.225	10.5164	155.827	110.64	133.234	22.5935	134.981	140.839	112.574	193.945	294.091	315.04	121.643	129.106	149.72	176.882	25.3801	107.999	100.802	73.5216	80.0654	147.707	141.046	108.523	12.5005	130.382	95.8156	113.099	17.2833	144.04	160.28	200.231	172.299
ENSG00000064989	CALCRL	0	0.00583	0.067217	0	0.023433	0.135011	0.111737	0.112528	0.0569695	0.0200503	0	0.004823	0.009669	0.004861	0	0.0038706	0.00180932	0.106646	0.046112	0.076379	0.030267	0	0.007455	0	0.128894	0.006005	0.027573	0.091071	0.083924	0.042827	0.0430832	0.0157812	0.026658	0.014614	0.006506	0.014828	0.131171	0.029074	0.0371418	0.0191141	0.026026	0.011994	0.01901	0.007016	0	0	0.00464	0.068534
ENSG00000064995	TAF11	27.3694	22.2661	16.7284	18.9755	16.473	19.3271	19.4218	20.279	20.105	1.22776	19.3001	21.4237	22.8611	17.392	17.4298	19.6814	1.08634	16.0847	17.1519	16.6183	0.533571	10.8711	10.0665	10.2641	11.7118	11.4129	12.5313	11.8537	10.4775	9.62398	10.9792	0.319348	15.2914	14.8259	18.3507	16.2148	13.7062	18.4112	16.1334	0.783604	12.703	11.5372	12.1201	0.582919	10.6391	14.1523	12.1661	17.8974
ENSG00000064999	ANKS1A	10.2064	11.6017	12.4812	9.81057	17.2941	11.3261	13.5981	12.6727	12.3739	0.832066	9.71763	8.42308	10.6471	13.1211	17.2191	11.8256	1.55206	15.6335	16.0244	15.8289	0.195423	10.9289	8.39005	8.57847	10.4981	9.73142	9.09557	6.72379	6.91972	8.78291	8.84988	0.477431	10.1921	8.08921	13.9923	15.8671	15.841	10.216	12.3663	1.34929	14.9725	15.0339	15.0032	0.0307085	7.08957	7.18487	7.18488	8.46665
ENSG00000065000	AP3D1	71.1196	65.584	65.559	62.6917	66.3846	60.7511	53.6426	55.4429	62.6469	2.06776	73.72	68.7356	75.1567	74.9254	70.2115	72.5498	1.30048	69.9457	64.8266	67.3861	2.55957	73.0588	58.1717	61.3763	68.3508	72.5517	63.2914	56.2737	52.13	62.8467	63.1168	2.38741	71.967	64.9696	61.9158	54.2864	66.0867	67.4144	64.44	2.43558	59.0382	54.9998	57.019	2.0192	63.9596	52.7183	51.4628	51.114
ENSG00000065029	ZNF76	4.52065	7.36627	7.37626	3.96797	8.49585	6.37819	4.94545	5.32054	6.0464	0.56706	4.44811	8.47849	7.77243	8.68412	9.17083	7.7108	0.846089	9.72718	6.35715	8.04217	1.68501	11.403	12.9154	14.0618	15.4361	11.8958	9.4152	14.9694	14.4013	16.0055	13.3893	0.718808	13.4919	13.2554	13.0562	10.2828	10.5462	8.90957	11.5903	0.785778	15.5945	13.0561	14.3253	1.2692	15.684	15.5198	24.1181	26.5833
ENSG00000065054	SLC9A3R2	21.2572	18.2806	8.35996	14.3075	10.0186	9.53832	16.1205	12.307	13.7737	1.61248	15.8565	15.4541	16.1688	10.9984	9.15959	13.5275	1.44201	9.46884	15.3145	12.3917	2.92281	7.86649	2.76942	2.79753	2.92201	3.14387	5.60402	1.80203	0.970391	2.03191	3.32307	0.70845	9.66954	9.45907	10.4533	4.37318	7.78735	4.9172	7.77661	1.05417	3.28629	3.60756	3.44693	0.160633	3.15506	4.05681	2.039	1.69938
ENSG00000065057	NTHL1	24.866	17.6371	16.9726	16.2549	19.6578	10.9197	9.94127	9.79605	15.7557	1.87181	20.4592	26.3043	19.8107	19.3645	19.9873	21.1852	1.29174	14.6969	15.2531	14.975	0.278086	8.96356	10.8719	10.6575	5.9304	5.66258	12.2042	4.44873	4.92314	5.24237	7.65605	1.00194	17.2116	13.5479	7.35292	7.41661	14.7738	19.3754	13.2797	2.03654	7.51905	6.85768	7.18836	0.330683	7.99504	5.72992	4.35788	5.0828
ENSG00000065060	UHRF1BP1	1.25111	1.70335	1.90256	1.10482	1.91314	1.92209	2.2127	2.38749	1.79966	0.155126	1.34324	1.17932	1.82708	1.6315	1.85375	1.56698	0.133115	1.63929	2.36792	2.0036	0.364312	2.73014	1.87468	1.71107	2.4823	2.00235	1.31858	1.91144	1.73519	2.52304	2.03209	0.152366	2.88909	3.06965	3.87936	3.5778	1.74259	1.50131	2.77663	0.393788	2.27355	3.41973	2.84664	0.57309	1.67918	1.63704	2.61627	2.31705
ENSG00000065135	GNAI3	6.50261	7.09564	5.70028	6.5749	5.91094	8.56833	8.86394	8.29458	7.1889	0.435828	6.74335	5.84944	7.50244	5.4892	5.31605	6.1801	0.412257	5.58383	7.8892	6.73652	1.15269	5.98549	5.95871	6.52189	5.88188	4.52091	4.69026	5.01272	6.19235	5.64274	5.60077	0.232626	6.07937	6.49877	8.53623	8.29479	6.6071	6.69069	7.11782	0.420397	5.71775	5.81783	5.76779	0.0500415	3.61281	4.33652	3.48525	3.68836
ENSG00000065150	IPO5	32.3204	41.8791	39.3493	37.6484	43.9948	43.7432	44.7106	57.3522	42.6247	2.55862	37.124	37.6961	40.9534	42.2896	47.0322	41.0191	1.78871	31.3507	42.76	37.0553	5.70465	18.3705	23.6585	30.0613	12.7874	11.1193	11.9716	14.1436	16.0722	14.1628	16.9275	2.07982	29.8165	27.5994	17.9928	19.3276	12.4175	19.9075	21.1769	2.63178	12.9147	13.924	13.4194	0.504681	7.85658	12.6756	12.6424	14.4205
ENSG00000065154	OAT	46.8029	48.4276	28.0435	37.8963	32.6782	42.2554	42.8902	45.2081	40.5253	2.52365	30.1057	26.5735	36.6821	29.6442	30.4709	30.6953	1.64823	27.886	38.8323	33.3591	5.47314	31.4968	30.1906	41.0152	43.723	30.2576	31.362	28.0605	33.3758	32.8012	33.587	1.75222	43.1912	37.9119	51.4096	60.1852	48.8136	62.558	50.6782	3.89254	40.4071	33.5797	36.9934	3.4137	6.69793	11.5567	9.03632	11.5843
ENSG00000065183	WDR3	3.81799	3.97342	3.38398	3.93378	4.10965	3.756	3.65435	4.2164	3.8557	0.0934433	5.19071	4.17267	4.26803	3.48334	3.5526	4.13347	0.308016	2.89082	3.67303	3.28192	0.391106	2.559	2.42313	2.81063	1.53154	1.319	0.988334	1.64468	1.89412	1.62444	1.8661	0.203186	3.16412	3.34268	2.52482	1.73406	1.26924	1.43428	2.24487	0.365077	1.1232	1.33809	1.23064	0.107445	1.64697	2.55758	1.2493	1.63922
ENSG00000065243	PKN2	2.52996	2.9277	3.1895	2.09827	3.81381	6.34262	8.36068	8.64205	4.73807	0.938398	2.80589	3.3037	3.60857	3.23123	3.34247	3.25837	0.129854	3.27353	5.69837	4.48595	1.21242	3.44853	3.11065	4.16872	4.05593	3.29527	2.68554	2.68579	4.87772	4.626	3.66157	0.268993	4.71155	4.73669	7.39273	6.05094	3.50441	4.5586	5.15915	0.555633	3.40264	3.88072	3.64168	0.23904	1.63813	1.57391	2.33634	2.97828
ENSG00000065268	WDR18	91.5821	95.4392	87.2626	78.5781	85.1774	48.5179	45.2702	40.6467	71.5593	8.05126	80.9632	94.7838	83.6165	84.4343	90.2724	86.814	2.50596	75.5804	55.8407	65.7106	9.86985	58.7933	62.5721	76.4455	45.9629	33.9593	53.929	50.6596	43.2475	46.281	52.4278	4.13421	69.3806	54.356	31.4291	41.4835	53.2909	52.0118	50.3253	5.24796	52.0673	46.0611	49.0642	3.00309	41.6866	44.0636	39.1961	48.4489
ENSG00000065308	TRAM2	14.6655	17.3827	19.6872	11.978	18.5477	13.5455	15.2122	16.2298	15.9061	0.912056	11.3151	13.0812	15.3402	17.8146	18.3742	15.1851	1.35114	15.0329	16.6434	15.8382	0.805247	24.7562	19.028	25.4699	21.8836	20.4738	13.6116	18.6802	20.3372	18.7657	20.334	1.18113	19.5737	23.3483	28.9899	16.3542	12.5109	14.4815	19.2097	2.5053	17.962	16.7651	17.3635	0.598478	5.45776	9.8688	8.94759	10.7962
ENSG00000065320	NTN1	1.29563	0.952997	0.491273	1.15511	0.627403	0.262811	0.26211	0.314833	0.670272	0.146319	0.389259	0.783912	0.380946	0.558398	0.491444	0.520792	0.0736089	0.609677	0.414085	0.511881	0.097796	3.72617	2.33924	1.51535	3.36371	8.60234	6.90679	2.85162	2.22115	3.2078	3.85935	0.781514	1.04426	1.3406	1.70826	1.34215	2.07703	0.46479	1.32951	0.225951	0.487202	0.322836	0.405019	0.082183	10.5044	11.1276	7.97565	9.89723
ENSG00000065325	GLP2R	0.496918	0.841243	0	0.299014	0.021296	0	0	0	0.207309	0.111856	0.122683	0.0365	0.301331	0.010885	0.14807	0.123894	0.0512243	0	0.090767	0.0453835	0.0453835	0.069625	0.044836	0.078442	0.039928	0.029924	0	0	0	0	0.029195	0.0104281	0.037095	0	0.039006	0.024285	0.016939	0.009273	0.0210997	0.00629553	0	0.009662	0.004831	0.004831	0.052374	0.169887	0	0.005519
ENSG00000065328	MCM10	4.37221	6.66537	7.54245	4.26525	7.4044	3.88801	3.64786	4.05352	5.22988	0.589952	8.89512	5.84794	11.5158	9.89101	12.1867	9.66731	1.11799	7.08067	8.22499	7.65283	0.572163	4.1013	5.22562	6.70211	0.863181	0.50245	0.997334	1.5096	1.58436	1.1724	2.5176	0.74682	5.94348	2.265	1.68002	1.72223	0.585599	2.47845	2.4458	0.749174	1.18836	1.70539	1.44687	0.258514	0.661608	1.4291	0.309802	0.318003
ENSG00000065357	DGKA	10.0919	12.6961	14.5729	6.37774	7.15872	19.0023	17.7486	20.0891	13.4672	1.87123	5.08029	5.83094	7.85622	7.7908	7.79328	6.87031	0.589731	12.5237	13.372	12.9478	0.424168	21.0226	15.959	19.6581	15.4018	10.8089	8.43313	16.8456	17.9784	17.7781	15.9873	1.34867	22.1413	21.7445	51.0843	15.6897	11.6689	14.9126	22.8735	5.88269	31.0698	12.965	22.0174	9.05238	8.01212	6.796	7.85886	8.66759
ENSG00000065361	ERBB3	13.745	7.64209	6.39385	9.19645	8.59419	11.46	11.2457	9.41689	9.71178	0.829912	4.99511	6.53031	7.06394	7.12158	6.00596	6.34338	0.393156	12.4058	8.56989	10.4878	1.91795	36.5555	48.9903	46.9892	38.611	34.8303	28.1523	55.1285	56.9424	48.2034	43.8226	3.25378	17.7227	21.1417	22.9092	36.1385	31.2085	17.2592	24.3966	3.12284	30.9642	31.4015	31.1829	0.218617	24.7109	23.0652	29.0839	19.2413
ENSG00000065371	ROPN1	0.032706	0.146715	0	0.125648	0	0.085712	0	0	0.0488476	0.021811	0.056225	0.035167	0.112489	0.016243	0	0.0440248	0.0195252	0.026007	0	0.0130035	0.0130035	0.01215	0.03938	0	0	0.028357	0.033619	0.024722	0.023681	0.060842	0.0247501	0.00644783	0.072049	0	0.071361	0	0	0.039143	0.0304255	0.0144469	0	0	0	0	0	0	0	0
ENSG00000065413	ANKRD44	0.52494	0.481254	0.537414	0.430012	0.665329	0.457411	0.679195	1.15308	0.616079	0.083157	0.416372	0.304772	0.502954	0.707535	0.622066	0.51074	0.0715928	0.861841	0.740919	0.80138	0.060461	0.515968	0.225428	0.37153	0.500694	0.350029	0.208524	0.143089	0.108015	0.239811	0.295899	0.0490775	0.646651	0.485978	1.02734	0.697662	0.630876	0.448171	0.656113	0.0841521	0.649088	0.441321	0.545204	0.103884	0.072451	0.155718	0.053939	0.118728
ENSG00000065427	KARS1	56.8222	79.2895	59.514	83.3374	61.3901	58.6214	62.4546	62.4486	65.4847	3.54121	91.6569	93.0162	77.6688	60.9759	65.4598	77.7555	6.55317	56.0831	59.9137	57.9984	1.91527	49.8303	54.8512	67.4385	45.2158	31.878	31.4754	54.1239	51.5939	39.8625	47.3633	3.87633	58.3044	59.6995	50.1982	55.2022	39.0017	36.7874	49.8656	4.02316	45.611	48.5293	47.0702	1.45915	37.2027	50.7344	36.0652	42.2236
ENSG00000065457	ADAT1	1.84347	2.66194	3.51055	1.65149	2.94123	3.11232	3.35792	3.45376	2.81658	0.253966	1.81992	1.91552	2.17525	3.3672	3.21306	2.49819	0.329398	3.05214	3.23913	3.14564	0.0934925	2.57466	1.87517	2.72772	2.65227	2.19333	1.32326	2.53423	2.64984	2.79263	2.36923	0.162666	2.67959	2.31185	3.60006	2.99844	1.87463	3.01865	2.74721	0.246283	3.29116	3.37199	3.33157	0.040418	1.87657	3.26844	1.99971	4.12077
ENSG00000065485	PDIA5	33.8162	29.0882	31.3858	25.3631	34.6975	34.4119	33.8618	33.8388	32.0579	1.16586	20.8015	23.4531	23.9668	34.5282	30.0515	26.5602	2.5022	37.2281	40.4178	38.8229	1.59485	52.889	86.7848	57.0047	87.8774	93.3485	68.3342	87.2524	88.343	63.0588	76.0992	5.21538	29.1796	34.5597	28.0778	51.7368	47.585	56.8228	41.327	5.02175	69.7432	51.0712	60.4072	9.336	26.4308	29.2965	33.5771	27.2396
ENSG00000065491	TBC1D22B	4.72558	4.86573	5.20424	4.45385	5.3329	6.01973	5.58286	5.83075	5.25195	0.193927	4.38038	6.03138	5.58101	5.66353	5.9267	5.5166	0.295798	5.04531	5.45785	5.25158	0.206269	5.61131	6.56177	5.29659	5.68024	5.6406	4.00942	6.58448	7.13306	5.84561	5.81812	0.300621	5.71387	5.56101	5.67753	4.74423	4.92818	4.4779	5.18379	0.217861	5.15907	5.29975	5.22941	0.0703405	4.37166	4.95585	5.15493	4.80455
ENSG00000065518	NDUFB4	65.4312	111.405	79.1851	106.712	78.1461	84.7008	86.307	89.3267	87.6517	5.33957	114.93	125.471	102.018	89.21	89.3991	104.206	7.12781	85.2652	72.5527	78.9089	6.35623	57.2397	61.8511	69.4939	71.5479	31.9065	42.1804	71.8229	73.9814	55.6714	59.5217	4.84948	71.2813	67.4884	54.924	81.4179	58.2393	39.4984	62.1416	5.95464	73.125	65.3071	69.2161	3.90894	54.3688	61.7321	51.8616	63.0846
ENSG00000065526	SPEN	2.66156	3.30682	4.12688	2.76471	5.93407	4.45814	4.27208	4.11892	3.9554	0.374087	2.93274	2.73073	4.29856	4.97984	5.24814	4.038	0.517201	5.75229	5.22871	5.4905	0.261791	6.48203	6.93122	6.52429	4.71433	3.20863	2.33421	5.46615	6.05671	6.35373	5.34126	0.537031	6.39321	5.47165	6.55988	4.28498	2.43694	2.36754	4.5857	0.765447	4.03913	5.21667	4.6279	0.588766	5.62299	4.717	5.46673	3.38135
ENSG00000065534	MYLK	2.41672	2.34863	5.0936	3.41522	3.80694	3.49709	3.51862	3.76102	3.48223	0.304902	2.0956	1.1976	1.69765	2.82421	3.37517	2.23804	0.389326	3.93171	4.51111	4.22141	0.289702	3.13488	1.06548	1.76823	2.66827	5.41985	1.66803	0.968364	1.89124	1.46115	2.22727	0.462012	3.98149	1.4847	7.05196	1.59528	0.656752	1.25737	2.67126	0.99214	1.51531	1.65528	1.5853	0.0699825	17.3631	8.69047	24.3124	8.3361
ENSG00000065548	ZC3H15	19.0435	18.8837	17.3904	18.9789	18.0362	24.3731	28.2608	27.3463	21.5391	1.55982	22.4752	18.1574	18.7394	16.5176	15.3573	18.2494	1.21386	10.3551	22.5422	16.4487	6.09354	17.6689	13.4796	14.388	26.0564	20.5999	20.0291	13.2675	19.983	18.7503	18.247	1.37293	16.5872	16.5969	24.1274	30.2816	23.5821	27.6464	23.1369	2.29661	18.335	11.6911	15.013	3.32194	15.7394	21.8883	20.0873	22.1971
ENSG00000065559	MAP2K4	4.74029	5.84383	5.68979	4.5192	5.71995	8.55716	9.33989	9.30874	6.71486	0.713796	5.81745	5.25425	6.63974	5.4762	6.04415	5.84636	0.240523	5.4622	8.56468	7.01344	1.55124	4.44688	4.20796	4.33529	6.8371	6.22872	5.00042	5.50563	6.76917	6.05129	5.48694	0.345941	6.40866	7.15046	8.00775	9.38631	6.07349	6.24833	7.2125	0.523923	7.0011	6.72476	6.86293	0.13817	4.63167	4.25794	6.55323	6.10449
ENSG00000065600	PACC1	10.4979	9.35619	4.27786	5.98878	5.47696	9.08612	8.94368	6.74568	7.54664	0.783113	5.69667	9.93282	9.35189	6.02513	5.58634	7.31857	0.955847	8.45409	8.77356	8.61383	0.159737	3.97363	3.14354	3.21914	3.64902	3.67793	2.94011	2.61878	2.87293	3.06913	3.24047	0.146573	4.57991	3.04071	5.42201	5.85396	5.64135	4.8773	4.90254	0.420001	4.50456	3.90105	4.20281	0.301753	5.52555	5.31798	4.49255	4.29789
ENSG00000065609	SNAP91	1.76298	1.75094	0.685192	0.60757	0.53147	4.99437	4.01409	4.33691	2.33544	0.648159	0.526783	0.747091	1.49986	1.67217	1.57656	1.20449	0.235893	2.14852	1.84966	1.99909	0.149432	0.074016	0.076012	0	0.621938	1.01911	0.374312	0.578375	0.86785	1.58992	0.577948	0.174247	0.103258	0.147228	0.529047	0.790732	1.19889	0.342761	0.518653	0.171105	1.01568	1.65524	1.33546	0.319781	0.296803	0.249039	0.684291	0.186966
ENSG00000065613	SLK	3.02934	3.53459	5.7267	2.45933	5.55	8.8073	10.6239	10.5157	6.28085	1.17061	2.90369	3.03855	3.97322	4.83463	4.9835	3.94672	0.43455	4.18259	7.87275	6.02767	1.84508	3.9641	2.57733	3.18756	6.32326	5.58528	5.17625	2.84027	3.94093	5.34795	4.32699	0.443825	4.10564	4.40766	10.4233	8.14861	6.99725	5.98079	6.67721	0.975524	5.19287	4.61098	4.90192	0.290945	3.76023	3.78144	6.34983	4.76677
ENSG00000065615	CYB5R4	1.01833	1.24644	0.798721	0.98556	0.977146	1.65487	1.69887	1.67087	1.25635	0.12983	1.2867	1.09473	1.40085	0.951743	0.799969	1.1068	0.108895	0.918575	1.29864	1.10861	0.190031	0.856316	0.844598	0.742205	0.913614	0.703029	0.708443	1.02137	1.16534	0.919272	0.874909	0.0507437	0.599038	0.547672	1.16344	1.10229	0.729494	0.628187	0.795022	0.109829	0.737213	0.819183	0.778198	0.040985	0.596457	0.608917	0.67305	0.645523
ENSG00000065618	COL17A1	0.013209	0.046514	1.50395	0	0.336494	4.61057	3.51814	3.76136	1.72378	0.686459	0.06488	0.096537	0.027513	0.292782	0.2693	0.150202	0.0546469	0.447541	0.212224	0.329883	0.117658	5.3155	0.866417	2.0911	22.9838	8.52208	9.50292	3.24179	3.62658	3.79373	6.66043	2.24649	8.19157	28.943	58.7928	32.245	22.1636	18.7959	28.1886	7.01913	16.8216	10.0792	13.4504	3.37121	0.014038	0.078652	0.46532	0.918729
ENSG00000065621	GSTO2	0.892219	1.07836	0.440177	0.617091	0.569293	0.164283	0.323485	0.33454	0.552431	0.108536	1.14345	0.300903	1.16294	0.339889	0.650953	0.719628	0.187137	0.651237	0.308667	0.479952	0.171285	0.889917	0.390607	0.847466	0.438618	0.746867	0.537558	0.142431	0.21619	0.273542	0.498133	0.0920833	1.06984	0.435588	2.7406	0.330885	0.656627	0.502972	0.956085	0.372121	0.67099	0.581677	0.626333	0.0446565	0.686149	0.299525	0.283759	0.383707
ENSG00000065665	SEC61A2	1.1351	1.87538	1.50135	1.03254	1.61203	1.82745	2.07669	2.01318	1.63422	0.137852	2.56477	1.33	3.55647	1.69859	1.65003	2.15997	0.404711	1.62524	1.75584	1.69054	0.065296	1.2668	0.9391	0.891762	1.60249	1.19917	1.08022	1.40571	1.24792	1.65885	1.25467	0.0891433	1.69646	0.921759	2.7303	2.44772	1.39541	1.46604	1.77628	0.279218	2.17229	1.57339	1.87284	0.299447	0.827929	0.752954	1.35551	0.639162
ENSG00000065675	PRKCQ	0.133217	0.220127	0	0.111655	0	0.013861	0	0	0.0598575	0.0299399	0.070144	0	0	0	0	0.0140288	0.0140288	0	0	0	0	0.438253	0.586526	0.758175	0	0	0	0	0	0	0.198106	0.102584	0.006399	0.032096	0.070169	0	0	0	0.0181107	0.0115856	0	0	0	0	0	0.141791	0	0
ENSG00000065717	TLE2	7.91691	4.59938	11.1843	3.19204	10.3391	3.72993	3.30315	2.58894	5.85672	1.21834	2.09129	0.971773	4.63437	11.5256	10.5384	5.95229	2.16269	8.61809	6.15043	7.38426	1.23383	15.0647	21.8296	17.3484	31.9707	28.2912	26.7324	24.7889	18.7811	26.0835	23.4323	1.85407	8.83997	2.15001	4.24115	19.986	31.5594	36.9266	17.2839	5.96483	37.9758	20.9259	29.4509	8.52496	9.02332	5.37362	10.9113	15.2679
ENSG00000065802	ASB1	4.9016	6.45418	3.98693	3.95481	3.97056	3.73345	4.73007	3.55357	4.41064	0.335231	6.67356	5.27252	6.11032	5.53838	4.66349	5.65165	0.345522	5.08712	4.63514	4.86113	0.225991	4.03676	4.12535	7.66752	2.51305	2.42298	4.54408	3.46382	2.81517	1.72558	3.70159	0.583627	5.37786	7.50241	4.96988	3.73914	3.84781	6.06238	5.24991	0.579569	3.58098	3.81956	3.70027	0.11929	1.84263	2.20106	1.00776	1.61684
ENSG00000065809	FAM107B	18.0552	11.0865	17.1533	8.44971	14.3547	24.5956	23.3119	21.4109	17.3022	2.03747	5.02033	4.2643	10.0943	17.3649	16.3163	10.612	2.73833	21.2237	23.6032	22.4135	1.18975	21.3283	18.7508	12.3248	57.0371	107.795	66.8955	39.6335	41.019	44.3027	45.4541	9.80921	10.1163	15.3507	38.6654	70.9492	35.9832	61.4114	38.746	9.8749	55.1925	62.5372	58.8649	3.67235	126.468	121.225	138.202	73.2332
ENSG00000065833	ME1	0.017729	0	0	0	0.027549	3.60019	4.22314	4.17154	1.50502	0.732881	0.458978	0.566315	0.57796	0	0.016624	0.323975	0.130554	1.51447	0	0.757235	0.757234	0	0	0	0.564899	0.080181	0	0.558532	0.814238	1.12065	0.348722	0.142491	0.143691	0.139976	0.038783	0	0	0	0.0537417	0.0285281	0	0	0	0	0	0	0.549923	0
ENSG00000065882	TBC1D1	9.49781	11.6773	17.2149	13.8339	17.3412	23.7326	15.3175	15.3098	15.4906	1.50943	13.0168	18.4088	14.9713	17.1504	18.1094	16.3313	1.02431	18.7018	13.5422	16.122	2.57981	24.6887	34.5936	32.2688	31.826	48.8089	31.8602	42.9673	52.2945	36.6016	37.3233	2.98406	21.0264	23.9374	33.5018	19.1627	13.9293	19.4464	21.834	2.6866	23.8537	23.0831	23.4684	0.385286	18.3396	14.4598	32.7003	27.0027
ENSG00000065883	CDK13	3.79827	3.5216	4.11769	4.11351	5.14964	4.77803	5.66367	5.12629	4.53359	0.266656	4.58889	4.40742	4.87312	5.3626	4.92388	4.83118	0.162947	6.08777	6.70106	6.39442	0.306646	6.35834	4.92512	5.36912	4.99922	4.53031	4.8025	4.94293	4.4783	5.02706	5.0481	0.18641	6.9419	5.90182	6.29906	7.10038	5.17428	4.63602	6.00891	0.397445	6.08908	5.5419	5.81549	0.273591	3.7773	5.85269	5.53214	5.91748
ENSG00000065911	MTHFD2	11.5782	14.7402	14.4461	9.27502	15.5593	10.004	14.1325	12.2711	12.7508	0.822228	11.8524	20.3187	16.4583	13.9072	16.3854	15.7844	1.42055	11.4107	13.7047	12.5577	1.14698	13.6973	12.9061	12.2212	18.6062	15.6625	9.97715	16.1902	13.2185	17.023	14.3891	0.89598	10.7268	13.6614	13.6418	26.6211	12.1849	10.8379	14.6123	2.45827	12.9158	11.6082	12.262	0.653804	9.99595	11.866	31.4486	18.6849
ENSG00000065923	SLC9A7	2.49079	3.09349	2.57511	1.62586	2.39725	2.31146	2.87028	3.10533	2.5587	0.171347	1.42802	1.96863	2.24346	2.34701	2.32251	2.06193	0.172144	1.68213	2.6657	2.17391	0.491786	1.59992	0.664218	1.1311	4.39563	3.8338	3.17012	1.90851	1.34849	2.69282	2.30496	0.428925	1.97012	2.31553	3.52853	5.20747	4.90807	4.75687	3.7811	0.57003	3.91066	3.35298	3.63182	0.278842	0.515082	0.736863	1.28341	1.40412
ENSG00000065970	FOXJ2	3.36709	4.01464	5.6044	4.19599	6.25668	4.5081	4.70365	5.35618	4.75084	0.332424	4.28768	3.04038	4.44351	6.28765	6.55561	4.92297	0.659753	5.30982	5.27472	5.29227	0.0175535	4.19309	2.64431	2.73202	4.08313	3.19927	3.04733	2.69082	2.53564	4.34224	3.27421	0.243614	4.84609	4.81387	9.31036	6.50313	5.38486	5.09835	5.99278	0.710424	5.22791	6.5496	5.88876	0.660844	3.02202	4.71183	3.28841	4.42164
ENSG00000065978	YBX1	154.445	258.661	225.349	353.971	222.969	184.209	202.238	212.401	226.78	21.156	369.865	278.827	239.716	232.761	245.614	273.357	25.3901	216.25	193.425	204.837	11.4124	152.818	149.283	195.235	110.033	57.6068	60.2204	146.414	147.899	107.42	125.214	15.1613	193.149	188.434	134.017	139.923	86.0518	82.5546	137.355	19.4721	105.377	118.84	112.109	6.73109	80.7746	67.0528	94.4822	102.872
ENSG00000065989	PDE4A	3.07552	4.01229	5.40003	3.61922	6.34508	3.17051	3.7791	3.58891	4.12383	0.406256	6.47214	6.69459	5.22002	6.14994	7.68278	6.44389	0.398921	7.38878	5.12298	6.25588	1.1329	5.03182	6.61469	3.8402	3.47657	2.75104	1.80667	3.82762	3.57595	3.42368	3.81647	0.453534	5.76829	4.70323	4.71153	1.81584	2.13099	2.43778	3.59461	0.679359	3.05604	2.67724	2.86664	0.189404	0.700768	0.524874	0.65938	0.764383
ENSG00000066027	PPP2R5A	12.0515	11.4498	8.11375	11.1817	11.0805	11.2339	12.6696	13.3705	11.3939	0.54932	11.0062	12.2178	14.1698	10.9069	12.2251	12.1052	0.588788	9.84588	9.51233	9.6791	0.166775	11.6402	15.6608	14.5316	4.92998	5.57428	5.56563	7.06651	8.6725	5.18318	8.7583	1.39403	6.11149	6.7475	8.70934	6.89413	5.99458	5.73813	6.6992	0.441457	5.19091	5.27915	5.23503	0.044119	5.41237	7.19618	6.0952	5.93045
ENSG00000066032	CTNNA2	0	0	0	0	0	0.010301	0	0	0.00128762	0.00128762	0	0	0	0	0	0	0	0	0	0	0	0.006692	0	0	0	0	0	0	0	0	0.000743556	0.000743556	0.004939	0	0	0	0	0.011554	0.00274883	0.00193694	0	0	0	0	0	0	0	0
ENSG00000066044	ELAVL1	12.0829	15.4898	14.3556	17.0161	16.184	9.75468	10.2105	9.96432	13.1322	1.05673	18.9099	17.7751	17.2964	16.7679	17.6591	17.6817	0.353644	12.289	10.9428	11.6159	0.673117	11.6078	10.9617	11.4984	9.90832	9.53761	8.61987	10.0942	9.83714	9.45133	10.1685	0.332565	15.7421	15.6102	10.9231	11.9351	10.605	11.8524	12.778	0.940515	10.3541	11.3556	10.8548	0.50073	5.29643	6.08076	5.20408	5.93131
ENSG00000066056	TIE1	0.569815	0.792447	0.747277	0.157428	0.335475	0.45458	0.721266	0.731413	0.563713	0.0810719	0.276278	0.285687	0.305855	0.333538	0.432822	0.326836	0.0282555	0.182641	0.334336	0.258489	0.0758475	0.094524	0	0.09857	0.067172	0.053392	0.108583	0	0	0.01317	0.048379	0.0153263	0.075556	0.034197	0.766213	0.142458	0.077161	0.087593	0.197196	0.114683	0	0.220359	0.110179	0.110179	0	0.14118	0.068946	0.235972
ENSG00000066084	DIP2B	5.96732	5.13544	6.44549	4.32783	8.25522	9.22092	9.58326	8.66245	7.19974	0.702252	4.26011	4.01731	5.66419	7.10604	7.45118	5.69977	0.705322	6.95064	8.53193	7.74128	0.790647	10.4114	14.7177	14.3432	8.11051	9.43767	8.24062	10.6469	11.8686	11.1933	10.9967	0.787627	5.22933	6.00517	6.76551	5.99477	5.16728	4.18285	5.55748	0.365173	4.76858	6.10819	5.43838	0.669804	7.20509	7.66153	9.87267	9.08687
ENSG00000066117	SMARCD1	11.3559	16.7036	14.3928	17.6349	17.0923	14.0819	16.4378	18.8821	15.8227	0.849763	16.527	16.285	20.1053	17.0892	19.3477	17.8708	0.777998	20.4673	18.3295	19.3984	1.06894	15.3207	16.0672	17.8338	13.0808	10.8795	9.12884	14.1491	14.3181	12.7967	13.7305	0.881475	21.6645	19.6998	16.3156	19.0756	14.2816	12.5241	17.2602	1.42408	18.6281	20.1284	19.3782	0.750136	4.93015	6.88427	7.88364	7.76389
ENSG00000066135	KDM4A	5.919	5.37456	5.82001	6.61361	7.36176	6.21381	6.92694	7.63236	6.48276	0.279224	5.76964	4.56162	6.3459	6.45581	6.60387	5.94737	0.37418	5.99278	7.05641	6.5246	0.531813	7.11871	5.49543	6.02093	8.88585	9.45927	6.86211	9.85059	10.3269	9.85177	8.20796	0.612989	10.0075	8.8838	10.8897	8.70785	7.91456	9.20055	9.26733	0.427179	10.9651	9.11941	10.0422	0.922827	4.12191	4.70913	7.11414	7.23868
ENSG00000066136	NFYC	13.0487	16.2277	20.1647	16.9499	16.9717	15.3994	12.9995	14.3412	15.7628	0.84112	17.7781	14.5182	18.0442	18.1336	20.2555	17.7459	0.920773	16.4518	13.9929	15.2223	1.22945	21.3272	20.6543	23.8891	20.0921	13.4847	12.4559	20.6203	21.1694	21.8737	19.5074	1.28973	24.7375	19.8426	19.847	20.6612	14.4521	13.4471	18.8313	1.7171	23.5816	20.3668	21.9742	1.60739	19.1951	28.535	20.8065	22.1668
ENSG00000066185	ZMYND12	0	0.089843	0	0	0.038413	0	0	0	0.016032	0.0115659	0	0.181037	0.020399	0.076537	0.086525	0.0728996	0.0315937	0	0.082408	0.041204	0.041204	0	0.136398	0.192863	0.080188	0.047974	0.027836	0	0.080719	0.092122	0.0731222	0.0211435	0.018338	0.141955	0.043601	0	0.040891	0	0.0407975	0.0216595	0.124864	0	0.062432	0.062432	0	0	0.047198	0.158769
ENSG00000066230	SLC9A3	0.36378	0.409267	0.481978	0.4084	0.747888	0.526596	0.836915	0.755662	0.566311	0.0656502	0.607402	0.923303	0.566	0.333427	1.00232	0.686491	0.122731	0.495283	0.526007	0.510645	0.015362	0.492163	0.4605	0.280675	0.833298	0.769041	0.946049	0.454946	0.452833	0.648136	0.593071	0.072686	0.985509	1.0567	0.359727	0.8665	0.842103	0.561537	0.77868	0.108702	0.39832	0.668325	0.533322	0.135003	0.551572	0.497244	0.518792	0.419251
ENSG00000066248	NGEF	1.33427	1.17445	1.22331	0.749404	1.23547	0.351329	0.071363	0.1017	0.780162	0.18963	1.28278	1.94213	2.86901	0.904917	1.05743	1.61125	0.360898	0.869419	0.260229	0.564824	0.304595	0.084253	0.041019	0.027316	0	0.025348	0.083581	0.017724	0	0	0.0310268	0.0110591	0.673721	0.547224	0.362885	0.026836	0.04699	0.346982	0.334106	0.106239	0.044436	0.047036	0.045736	0.0013	0.050032	0.165063	0.037075	0.047116
ENSG00000066279	ASPM	0.331377	0.748588	1.48407	0.504311	1.95813	1.94946	2.49263	3.31328	1.59773	0.366712	1.25878	0.702811	1.38053	1.56438	1.85477	1.35225	0.190897	1.46542	2.77721	2.12132	0.655899	0.814593	0.930043	1.22428	0.705207	0.281377	0.284065	0.338211	0.680432	0.499326	0.639726	0.107241	1.89204	1.67026	1.20142	0.762624	0.363548	1.14213	1.172	0.230193	0.50879	0.645752	0.577271	0.068481	0.096505	0.21309	0.203694	0.337421
ENSG00000066294	CD84	0	0	0	0	0	0	0	0	0	0	0	0	0	0	0	0	0	0	0	0	0	0	0	0	0	0	0	0	0	0	0	0	0	0	0	0	0	0.015629	0.00260483	0.00260483	0	0	0	0	0	0	0	0
ENSG00000066322	ELOVL1	80.0848	125.456	141.502	78.2767	105.472	103.608	106.798	111.053	106.531	7.45103	86.4019	92.0348	122.488	115.905	109.251	105.216	6.91587	99.3523	92.7969	96.0746	3.27771	82.1158	88.6306	96.146	72.1528	45.1053	58.1665	94.6364	83.4268	73.7984	77.1309	5.63462	95.535	112.655	160.59	87.5028	74.6476	71.9725	100.484	13.4589	101.385	99.8834	100.634	0.75063	48.8006	58.5185	37.5766	59.4496
ENSG00000066336	SPI1	0	0	0.030606	0	0	0	0	0	0.00382575	0.00382575	0	0.03834	0	0	0	0.007668	0.007668	0	0	0	0	0	0	0	0	0	0	0	0	0	0	0	0.013501	0	0	0	0	0	0.00225017	0.00225017	0	0	0	0	0	0	0	0
ENSG00000066379	POLR1H	16.6317	15.8725	10.6678	13.132	9.43564	12.7419	12.5859	10.12	12.6484	0.91754	12.1432	15.4406	13.8644	9.42382	10.2475	12.2239	1.11336	11.0673	8.72665	9.89699	1.17034	11.6603	12.5658	12.8085	5.89518	5.37626	9.6923	8.16515	7.87263	7.12802	9.01824	0.935537	14.42	16.1932	11.799	7.09727	10.3703	12.7239	12.1006	1.29917	11.7602	8.25857	10.0094	1.75083	7.02449	7.23341	6.15684	6.97288
ENSG00000066382	MPPED2	0	0	0	0	0	0	0	0	0	0	0	0	0	0	0	0	0	0	0	0	0	0	0	0	0	0	0	0	0	0	0	0	0	0	0	0	0	0	0	0	0	0	0	0	0	0	0	0
ENSG00000066405	CLDN18	0	0	0	0	0	0	0	0.020224	0.002528	0.002528	0	0	0	0	0	0	0	0	0	0	0	0	0.00623	0.02902	0.014581	0.006162	0.009336	0	0	0	0.00725878	0.00321563	0	0	0	0	0	0	0	0	0	0	0	0	0	0	0	0
ENSG00000066422	ZBTB11	2.36523	2.39666	2.19261	1.3578	2.44848	3.68997	3.9041	3.61924	2.74676	0.315768	1.39227	2.18738	2.06005	2.26714	2.33717	2.0488	0.170469	1.89125	3.17112	2.53119	0.639934	2.74322	2.53539	2.49115	3.2227	2.36048	1.91558	2.20818	2.51424	3.00181	2.55475	0.131972	2.50203	3.27439	3.77735	3.02283	1.97957	1.79125	2.72457	0.31492	2.1479	2.16622	2.15706	0.0091635	3.01255	3.07126	3.06701	2.68841
ENSG00000066427	ATXN3	0.906183	1.5253	1.33883	1.91556	1.93873	1.53889	1.66566	1.83291	1.58276	0.121699	2.60807	1.94816	2.04706	1.63096	1.78986	2.00482	0.166567	1.45591	1.37024	1.41307	0.0428345	3.02589	1.80603	1.53635	2.21814	1.53831	1.18311	1.04802	2.13631	1.76859	1.80675	0.19984	2.79212	3.57202	3.05955	2.65827	1.75096	1.88953	2.62041	0.283988	1.43288	1.81056	1.62172	0.18884	1.08333	2.4058	1.49121	1.04818
ENSG00000066455	GOLGA5	9.33331	9.48958	8.64992	8.44767	8.53682	15.6138	15.2011	14.4842	11.2195	1.1484	9.11804	9.3436	10.5128	7.76466	8.80522	9.10887	0.443026	7.38639	11.8353	9.61087	2.22447	13.2387	15.786	13.9158	18.6824	15.223	11.0552	18.6522	21.097	21.2736	16.5471	1.19254	10.7361	13.4939	19.058	14.3049	9.83125	10.1629	12.9312	1.43565	13.8401	12.9752	13.4076	0.432419	23.7962	23.8596	20.595	23.5228
ENSG00000066468	FGFR2	9.4104	17.2743	11.9582	17.9593	19.576	13.1512	14.545	15.4782	14.9191	1.189	16.7568	18.9719	12.4011	13.4222	16.5052	15.6114	1.19379	23.5038	17.8905	20.6971	2.80665	5.91441	2.08246	4.72579	6.98858	3.94526	4.72196	2.47489	3.38559	4.72543	4.32938	0.521454	23.015	22.4021	9.6054	13.0401	12.0492	7.06234	14.529	2.72248	9.53052	10.9706	10.2505	0.720023	4.71	7.43193	6.89682	4.54729
ENSG00000066557	LRRC40	2.26577	3.08108	2.92026	2.62634	4.00922	4.95106	6.32487	6.75137	4.11624	0.607634	3.15498	3.05272	3.195	2.89847	3.16886	3.09401	0.0545243	2.57982	4.45827	3.51905	0.939229	2.57595	2.11357	2.07324	2.60561	1.95784	1.65383	1.02291	2.82095	2.01216	2.0929	0.182175	3.59025	5.10308	4.19596	3.61384	2.28197	3.76099	3.75768	0.375439	2.10611	1.89509	2.0006	0.105506	0.548755	0.922853	1.0287	1.66634
ENSG00000066583	ISOC1	27.5805	36.3756	13.7186	29.8452	17.6398	17.4791	17.0586	20.4266	22.5155	2.77793	22.3919	25.4025	30.8684	18.5177	21.5769	23.7515	2.0898	15.8678	13.5595	14.7136	1.15416	18.2789	18.6677	21.7929	10.8411	9.25078	8.68521	12.9719	11.9664	12.8751	13.9256	1.52759	16.2662	17.1735	14.9823	17.6011	13.3424	14.8097	15.6959	0.657563	13.8407	14.1993	14.02	0.179276	11.2351	15.5468	9.14688	8.56694
ENSG00000066629	EML1	0.741764	0.678373	0.700556	0.526682	0.446389	0.24787	0.312688	0.452973	0.513412	0.0645732	0.30225	0.199853	0.627819	0.657595	0.673665	0.492236	0.100056	0.231275	0.392081	0.311678	0.080403	0.673566	0.796484	0.588202	0.285844	0.176581	0.193984	0	0.068963	0.028783	0.31249	0.0993949	0.301254	0.396246	0.75346	0.135228	0.268643	0.626836	0.413611	0.0952892	0.061772	0.03455	0.048161	0.013611	0.674951	1.50095	0.447811	0.777837
ENSG00000066651	TRMT11	2.89026	3.94772	4.08161	2.02055	4.10543	3.69223	4.74385	6.31837	3.975	0.446976	2.27852	2.84869	3.41806	4.60633	4.0495	3.44022	0.414184	2.43462	2.62758	2.5311	0.096477	2.41135	2.54812	2.24287	3.52453	4.00732	2.93474	2.43508	3.30198	2.9002	2.92291	0.196668	3.51531	3.53298	3.77265	4.902	3.98533	5.39052	4.18313	0.318898	2.66209	1.6024	2.13224	0.529847	2.14417	2.3559	2.49781	3.83226
ENSG00000066654	THUMPD1	3.47797	3.91912	4.31532	3.75309	5.04946	6.21658	6.86227	7.03302	5.07835	0.509605	4.5779	3.91502	4.6343	4.28041	4.6968	4.42089	0.145252	3.77628	7.2057	5.49099	1.71471	4.00995	4.56807	5.31725	4.52976	3.85409	3.434	3.32219	4.73634	4.55701	4.25874	0.216974	5.07062	5.15597	4.81855	5.67738	4.23955	4.61988	4.93033	0.201224	4.37202	3.62167	3.99685	0.375173	2.67194	3.75402	3.20806	3.94353
ENSG00000066697	MSANTD3	17.2436	19.3518	14.857	14.7947	13.1357	22.9479	20.9875	22.9777	18.287	1.36105	17.0813	13.5764	20.5807	16.0266	15.0061	16.4542	1.18286	16.6424	18.6386	17.6405	0.998081	9.64139	5.68114	8.65906	18.7972	9.94271	10.1076	13.2438	12.2897	16.8064	11.6854	1.36682	17.0826	19.9906	32.0335	31.545	25.6783	22.8945	24.8708	2.48247	27.1147	31.3342	29.2245	2.10978	4.99958	7.40593	8.70651	10.1294
ENSG00000066735	KIF26A	5.48979	3.84982	2.15237	6.23555	4.4921	1.26789	1.04237	0.777742	3.16345	0.754653	6.47985	4.78376	4.49146	4.63317	5.47241	5.17213	0.367758	2.6797	0.548282	1.61399	1.06571	3.83234	2.443	4.53799	0.937339	1.56072	0.889374	0.847496	2.09148	0.650866	1.97674	0.467006	1.39416	1.82959	0.687343	0.298142	0.524394	1.24647	0.996684	0.239502	0.445735	0.590032	0.517883	0.0721485	0.31896	0.639136	0.492643	0.268401
ENSG00000066739	ATG2B	1.3757	1.20648	1.20781	0.655339	1.58273	2.50769	2.66293	2.5881	1.72335	0.269258	0.515716	0.826007	1.2541	1.33189	1.42387	1.07032	0.172404	1.26941	2.03134	1.65037	0.380966	2.189	2.3104	1.80204	2.38897	2.02529	1.66715	1.8392	2.20686	2.59575	2.11385	0.10144	1.40971	2.1303	2.35803	2.07341	1.32617	1.33434	1.77199	0.190107	1.4081	1.41836	1.41323	0.005128	1.9409	1.70711	2.5986	2.49945
ENSG00000066777	ARFGEF1	4.25526	4.22846	4.64518	3.32071	4.8573	8.85449	9.15683	9.36313	6.08517	0.905032	3.45134	3.33311	5.08462	4.99801	4.63044	4.2995	0.378625	5.55905	7.886	6.72253	1.16347	5.4713	5.75355	5.36709	6.79314	6.37858	4.75619	5.02616	7.15594	6.08618	5.86535	0.26846	6.23914	6.31441	8.50599	6.68645	5.52839	11.09	7.39407	0.844149	4.32452	5.03355	4.67903	0.35451	5.37377	5.27827	5.89072	5.67587
ENSG00000066813	ACSM2B	0	0	0	0	0	0	0	0	0	0	0	0	0	0	0	0	0	0	0	0	0	0	0	0	0	0.017567	0	0	0	0	0.00195189	0.00195189	0	0	0	0	0	0	0	0	0	0	0	0	0	0	0	0.036
ENSG00000066827	ZFAT	27.9863	27.465	26.5283	34.5985	32.0046	34.0678	33.0843	28.3092	30.5055	1.15398	20.9294	24.6936	23.2797	24.2056	23.8525	23.3922	0.657463	30.1344	26.5007	28.3175	1.81685	24.2199	15.4649	18.46	40.2639	47.6261	35.4281	48.019	41.1661	50.5948	35.6936	4.41761	24.0528	30.6404	20.3686	17.7913	15.5472	12.138	20.0897	2.68482	19.0214	26.3893	22.7054	3.68396	33.8378	28.92	60.5712	59.7426
ENSG00000066855	MTFR1	7.12165	7.99294	6.95438	5.67943	7.41378	7.53448	8.73234	9.03639	7.55818	0.37462	6.47212	9.29025	9.51919	7.16467	7.36434	7.96211	0.608348	5.42349	7.60531	6.5144	1.09091	5.19956	5.888	6.06452	6.32654	5.22977	4.69452	6.95931	7.41128	6.58902	6.04028	0.295943	6.11184	7.73851	5.97172	6.14892	4.30394	5.84073	6.01928	0.445632	4.35799	4.51832	4.43815	0.0801655	6.81276	6.54642	6.70328	6.52423
ENSG00000066923	STAG3	2.40314	3.58062	1.27302	4.56357	10.6073	1.30583	1.1538	1.2892	3.27206	1.13865	4.03458	6.5549	2.92929	2.22576	1.73029	3.49496	0.857303	0.819038	1.09389	0.956465	0.137427	0.95831	1.32867	1.32778	0.593382	0.800305	0.983857	0.996384	1.90818	1.07989	1.10853	0.126264	1.72064	1.27928	1.24521	0.34798	0.276834	0.642178	0.918688	0.237621	0.297789	0.457693	0.377741	0.079952	1.82366	2.87961	1.23766	1.91863
ENSG00000066926	FECH	1.54575	3.77792	4.2662	1.75265	4.6397	8.45081	3.48929	3.7449	3.9584	0.752675	1.60629	1.61409	3.98157	2.57564	4.9125	2.93802	0.657465	2.65791	6.42376	4.54083	1.88292	4.61162	1.52358	2.80422	5.49971	2.39491	2.13365	3.91072	2.8457	2.75625	3.16448	0.422457	5.86518	3.0903	2.51253	3.35952	3.41421	2.16414	3.40098	0.531971	5.32283	2.89649	4.10966	1.21317	1.04214	1.59605	2.56615	1.35427
ENSG00000066933	MYO9A	1.09017	1.22047	0.920094	1.3172	1.51867	1.7232	2.028	2.03337	1.4814	0.147991	1.12572	0.988275	1.40408	1.15349	1.31084	1.19648	0.0729316	1.64823	2.33027	1.98925	0.341023	1.73178	2.11288	2.15775	1.20931	1.22349	1.05725	1.24353	1.70889	1.39435	1.53769	0.135747	1.26106	1.487	2.01455	1.10527	1.02391	2.66644	1.59304	0.259046	1.20174	1.54234	1.37204	0.170299	0.867597	0.99951	1.08909	1.17968
ENSG00000067048	DDX3Y	0	0	0	0	0	0	0	0	0	0	0	0	0	0	0	0	0	0	0	0	0	0	0	0	0	0	0	0	0	0	0	0	0	0	0	0	0	0	0	0	0	0	0	0	0	0	0	0
ENSG00000067057	PFKP	281.887	290.936	232.433	316.283	224.926	190.367	190.988	164.271	236.512	19.3445	321.409	143.004	306.277	248.349	228.106	249.429	31.7764	228.134	189.184	208.659	19.4747	190.07	159.687	135.976	76.9528	71.4524	94.0916	51.6348	48.4573	71.8924	100.024	16.7234	235.809	133.464	294.601	135.873	120.087	111.908	171.957	30.6587	140.252	165.412	152.832	12.5797	30.5835	73.9447	39.6057	29.6735
ENSG00000067064	IDI1	16.6531	14.935	13.893	12.3382	15.0634	20.1261	21.3841	19.5325	16.7407	1.15255	13.8892	8.92163	17.1448	13.6562	12.8107	13.2845	1.31652	8.58132	11.9332	10.2573	1.67594	13.33	9.81842	11.5145	21.8341	28.9482	26.2324	21.9288	25.3319	25.7428	20.5201	2.37209	12.8481	9.42395	26.3617	27.3955	22.0582	24.2611	20.3914	3.05309	17.0985	11.804	14.4512	2.64726	48.9612	29.7614	61.6642	54.9496
ENSG00000067066	SP100	4.73306	3.35759	4.17363	3.77263	2.26782	9.00492	7.07298	6.39427	5.09711	0.786358	2.56136	1.80647	2.85562	2.50243	2.34021	2.41322	0.173076	5.3288	4.48874	4.90877	0.420027	19.3054	12.4861	8.99904	30.0227	24.3009	24.8743	14.6378	16.0994	16.0735	18.5332	2.23823	5.67611	11.8135	17.1514	41.3891	24.303	23.8436	20.6961	5.06024	20.2857	26.9276	23.6066	3.32096	4.05286	24.2659	6.59619	20.6058
ENSG00000067082	KLF6	21.0654	17.0082	22.0277	32.2486	18.0899	61.1778	65.7365	52.8835	36.2797	7.21657	40.2061	12.8805	26.6907	21.6136	17.5897	23.7961	4.69096	18.2231	49.9006	34.0618	15.8388	42.6394	32.3238	28.553	23.4234	42.2191	33.6198	20.2681	29.2971	24.2256	30.7299	2.62642	17.9366	18.994	59.5228	35.8262	58.5856	138.518	54.8972	18.2996	40.0854	38.8907	39.4881	0.597342	5.99119	11.3598	11.0039	11.9863
ENSG00000067113	PLPP1	2.30567	2.41095	1.69839	1.23787	2.30841	2.23697	2.42276	2.89577	2.1896	0.178233	1.55366	2.34177	2.82331	1.977	1.55918	2.05098	0.242458	2.94491	1.58035	2.26263	0.682282	1.63008	1.22629	0.79032	2.54985	3.36069	3.53891	3.01978	1.99915	1.74679	2.20687	0.321449	1.06976	1.59567	2.45768	3.59025	2.23423	1.49976	2.07456	0.366922	2.02365	1.91131	1.96748	0.0561705	1.47908	1.48379	2.6909	2.05247
ENSG00000067141	NEO1	2.19141	3.98531	0.175674	3.37828	0.585486	0.168451	0.22687	0.102793	1.35179	0.566053	3.87548	4.97927	4.19281	0.612332	0.594724	2.85092	0.934932	0.739824	0.813724	0.776774	0.03695	1.975	2.38716	2.32095	0.123387	0.093745	0.076831	0.113946	0.195078	0.079891	0.818443	0.354429	2.85485	2.90023	1.87765	0.070631	0.091384	0.135601	1.32172	0.566777	0.061431	0.052266	0.0568485	0.0045825	0.232442	0.816799	0.304503	0.103967
ENSG00000067167	TRAM1	18.0038	24.0801	23.7528	25.4656	22.6079	49.777	55.8676	52.5913	34.0183	5.56559	24.5363	17.7264	24.6986	23.6956	23.1918	22.7697	1.29057	22.9421	42.848	32.8951	9.95295	32.0613	25.5984	26.3318	36.5075	24.1469	19.2784	33.1174	39.066	34.9146	30.1136	2.18767	26.8859	29.7485	44.424	58.2958	29.3994	25.4705	35.704	5.30449	35.9827	39.7663	37.8745	1.89182	24.8864	21.2629	26.9667	27.7453
ENSG00000067177	PHKA1	2.17409	2.38633	2.32547	1.87369	3.13945	2.57679	2.47733	2.7147	2.45848	0.132925	2.5365	2.87566	3.20587	2.48469	2.66411	2.75336	0.1317	2.6635	2.41441	2.53895	0.124541	1.50289	1.16745	1.14932	1.62925	1.30751	1.28541	0.791973	0.869869	0.941695	1.18282	0.0941348	3.39527	3.71463	2.24739	1.71025	1.29296	1.1824	2.25715	0.439829	0.984838	0.965807	0.975322	0.0095155	1.45369	7.12906	1.54062	2.45027
ENSG00000067182	TNFRSF1A	34.0332	28.7734	42.376	33.0001	32.256	26.1638	27.9	26.6303	31.3916	1.88989	29.9728	26.1259	30.5818	32.95	33.0815	30.5424	1.26639	32.1464	29.2823	30.7143	1.43206	37.2766	34.4504	31.7119	37.2786	35.0271	35.365	40.4625	39.2755	38.2206	36.5631	0.89848	23.5098	21.9148	37.2853	31.6576	41.4918	36.7483	32.1013	3.23741	41.4571	40.3349	40.896	0.56113	21.217	27.9924	21.554	24.654
ENSG00000067191	CACNB1	0.186222	0.461698	0.628176	0.261797	0.697266	0.363628	0.242973	0.470603	0.414045	0.0652504	0.391192	0.261939	0.792093	0.709779	0.670529	0.565106	0.101421	0.411542	0.450176	0.430859	0.019317	0.238288	0.560924	0.249436	0.172653	0.079574	0.045407	0.108249	0.051848	0.127923	0.181589	0.0534682	0.580715	0.26237	0.380483	0.072625	0.068643	0.12142	0.247709	0.0831474	0.06678	0.02784	0.04731	0.01947	0.016611	0.104903	0.082311	0.066607
ENSG00000067208	EVI5	2.60731	2.32747	2.80116	1.30842	2.65456	3.54068	3.69363	3.94046	2.85921	0.302553	1.03772	1.39119	2.24394	2.14927	2.14928	1.79428	0.243834	1.47837	3.9789	2.72863	1.25026	2.57865	1.81306	1.87194	4.42235	4.37828	2.66114	2.30798	3.89758	3.68667	3.06863	0.345811	2.89069	2.60668	4.96158	5.8537	4.72168	5.48405	4.41973	0.553743	4.74004	3.00922	3.87463	0.865412	1.72238	2.81759	2.49187	2.73136
ENSG00000067221	STOML1	4.95291	4.47869	5.92331	2.67699	2.8901	2.78298	3.35086	2.26307	3.66486	0.459803	3.31159	4.061	5.11343	5.17728	4.15829	4.36432	0.351054	3.73796	3.43533	3.58664	0.151312	2.54138	1.86476	2.39645	2.95606	2.21661	3.2363	2.26062	1.99776	2.28744	2.41749	0.146243	2.54118	3.09246	5.70202	1.86311	3.5909	5.68553	3.74587	0.659188	4.74726	2.61147	3.67936	1.0679	1.07524	1.39574	1.25178	1.52787
ENSG00000067225	PKM	908.801	841.273	900.161	936.609	820.383	645.971	679.172	627.323	794.962	44.4389	940.32	810.446	822.785	861.027	881.422	863.2	23.1308	1014.96	792.145	903.552	111.406	736.146	782.018	756.843	406.331	321.061	547.687	393.306	349.456	370.767	518.179	63.695	712.201	739.084	615.418	579.438	544.33	567.771	626.374	32.9436	469.97	624.169	547.07	77.0993	414.836	507.186	265.938	316.91
ENSG00000067248	DHX29	4.70863	5.32339	5.02093	3.89507	5.50347	8.78646	9.62713	9.29439	6.51993	0.81692	4.73849	4.88995	5.88886	5.16797	5.06216	5.14949	0.198862	3.64512	7.60413	5.62462	1.9795	4.10121	3.58083	5.60188	6.02511	5.52746	4.32777	4.21497	6.32822	5.77531	5.05364	0.331678	5.58806	6.12572	7.18873	6.68937	5.10466	6.03673	6.12221	0.304805	4.66812	3.78146	4.22479	0.443329	3.24689	5.23026	4.27073	6.56311
ENSG00000067334	DNTTIP2	3.55287	3.7022	4.36807	4.50171	4.92419	7.35882	7.54096	7.35959	5.41355	0.607276	6.73742	3.24268	4.75015	3.88352	3.70389	4.46353	0.618736	2.86965	6.60373	4.73669	1.86704	3.8218	2.45918	3.66511	5.87933	4.02032	3.94171	2.91285	4.81688	4.36427	3.98683	0.334042	3.60434	3.45039	7.86204	7.62671	5.10113	6.14076	5.6309	0.782377	4.04591	2.82255	3.43423	0.611677	3.3066	3.90565	5.36808	5.02768
ENSG00000067365	METTL22	13.3977	13.8499	5.54199	4.60956	9.83242	7.76189	8.68693	9.24149	9.11524	1.16781	4.53298	14.5779	11.5817	9.03153	8.60627	9.66609	1.66839	7.81301	11.1914	9.50221	1.68919	7.07658	8.27084	7.56283	7.78837	7.74178	6.76609	6.46296	5.52622	6.5888	7.08716	0.28199	9.6015	13.8841	7.75804	6.03233	7.48224	7.31852	8.67946	1.14135	8.04358	6.2597	7.15164	0.891942	6.63742	10.3647	6.03225	4.71738
ENSG00000067369	TP53BP1	5.38674	6.00933	6.31448	5.24849	7.57612	7.57981	8.18905	8.77217	6.88452	0.467471	4.95947	4.52768	6.47312	6.53907	6.97089	5.89405	0.482254	8.54172	6.95732	7.74952	0.792199	5.23895	5.35092	4.45237	6.49525	6.6046	3.64027	4.74676	5.17111	5.54642	5.24963	0.311151	6.76328	5.97271	8.04306	6.65211	4.76992	9.02146	6.87042	0.613166	5.34082	5.07066	5.20574	0.135079	5.16029	4.68675	6.801	5.56102
ENSG00000067445	TRO	3.30108	3.56897	0.95676	2.4591	1.75863	2.21516	2.64412	3.17812	2.51024	0.307008	2.06624	2.0423	3.77081	1.21868	1.44732	2.10907	0.447124	4.92386	1.58034	3.2521	1.67176	1.54571	2.62548	1.58237	0.351677	0.394191	0.374243	1.19871	1.20342	0.905817	1.13129	0.246999	2.55131	3.24835	2.1632	0.115528	0.232926	0.137466	1.40813	0.575324	0.054983	0.166244	0.110614	0.0556305	0.015605	0.05545	0.042676	0.025055
ENSG00000067533	RRP15	1.63024	1.67237	1.36472	1.51401	1.38558	1.63868	2.14898	2.09088	1.68068	0.104081	1.99509	1.66933	1.69413	1.07875	1.25086	1.53763	0.164912	1.20061	1.52518	1.3629	0.162282	1.12564	1.07434	1.26263	0.935869	0.668439	0.600383	0.65646	1.14705	0.776452	0.916363	0.0825538	1.00562	0.9731	1.77809	1.17117	0.82539	1.17203	1.15423	0.135749	0.685219	0.563302	0.62426	0.0609585	0.691365	1.06352	0.893089	0.995621
ENSG00000067560	RHOA	275.559	212.15	196.896	226.966	193.657	192.741	189.384	188.421	209.472	10.5353	217.61	217.122	215.698	195.621	202.957	209.802	4.4568	199.592	186.34	192.966	6.62585	164.568	202.767	194.629	153.582	126.395	147.64	169.183	175.491	150.936	165.021	7.95107	171.84	174.431	165.59	216.506	172.24	211.226	185.306	9.13658	181.754	197.187	189.471	7.71655	116.157	135.973	120.375	132.043
ENSG00000067596	DHX8	7.75944	6.99007	7.95667	8.37706	8.70855	9.36618	8.32493	9.33225	8.35189	0.28285	9.91185	6.39696	8.52251	7.94067	9.28534	8.41147	0.604443	8.60561	7.68181	8.14371	0.4619	8.6632	9.17395	9.26024	7.78306	9.72816	5.43937	7.41024	7.74514	7.28874	8.05468	0.439197	10.8679	9.30919	9.98861	7.01693	9.83936	8.15171	9.19562	0.568309	8.80903	9.07388	8.94145	0.132428	7.1562	8.51734	6.78981	8.40732
ENSG00000067601	PMS2P4	0.7547	0.897635	0.64498	0.474081	0.550143	0.505885	0.386481	1.09622	0.663766	0.0846248	0.684511	0.808126	0.785987	0.738753	0.62373	0.728221	0.0336612	1.08024	0.263333	0.671784	0.408451	0.606521	0.687419	0.399539	1.21705	0.703229	0.356359	0.363164	0.643721	0.764241	0.637916	0.0890287	0.656733	1.39152	1.24138	1.04542	0.645719	1.52092	1.08361	0.151258	0.675171	0.64173	0.658451	0.0167205	0.302005	1.19087	0.273485	0.412057
ENSG00000067606	PRKCZ	146.616	63.4902	50.1618	47.038	58.3004	100.774	70.1844	47.5458	73.0138	12.2099	28.753	30.2467	33.7657	38.0687	34.614	33.0896	1.65016	34.1142	37.2815	35.6978	1.58366	109.08	94.9869	64.739	161.909	298.922	218.865	188.026	161.212	201.749	166.61	23.8044	29.18	24.5594	39.6335	21.2904	32.1634	24.3815	28.5347	2.72212	35.8965	43.5513	39.7239	3.8274	486.995	360.884	433.334	405.55
ENSG00000067646	ZFY	0	0	0	0	0	0	0	0	0	0	0	0	0	0	0	0	0	0	0	0	0	0	0	0	0	0	0	0	0	0	0	0	0	0	0	0	0	0	0	0	0	0	0	0	0	0	0	0
ENSG00000067704	IARS2	42.6703	41.7541	32.2461	31.1324	34.4629	38.9667	44.9182	46.5923	39.0929	2.07775	33.9816	32.2852	40.2245	34.2395	36.1897	35.3841	1.35938	31.8651	43.797	37.8311	5.96594	22.2267	25.6276	23.0138	22.3048	30.3047	23.5405	22.2715	24.074	24.6992	24.2292	0.8548	27.1966	26.6405	31.1503	32.4394	29.9631	38.3147	30.9508	1.7333	22.6718	23.1912	22.9315	0.259709	15.989	19.269	20.0379	26.8236
ENSG00000067715	SYT1	0.15862	0.130503	0.347045	0.130182	0.472006	1.77873	1.86419	2.24472	0.890749	0.319953	0.307307	0.137139	0.576728	0.410691	0.337853	0.353944	0.0715162	1.44166	0.930485	1.18607	0.255589	0.125248	0.114149	0.039476	0.4963	0.504798	0.474059	0.390575	0.529705	1.08545	0.417751	0.1052	0.206046	0.287382	0.642146	0.746071	0.266135	0.282351	0.405022	0.0931505	1.49816	1.24547	1.37181	0.126345	0.375491	0.224611	0.482039	0.575602
ENSG00000067798	NAV3	0	0.033481	0.224554	0.005772	0.008001	0	0.003547	0.079093	0.044306	0.0274535	0	0.009525	0.009127	0.004014	0	0.0045332	0.00209034	0	0	0	0	0.014814	0.00561	0.011866	0.303755	0.224669	0.065855	0.065406	0.042533	0.07136	0.0895409	0.0346597	0	0.010814	0.397929	0.245254	0.037806	0.014856	0.117776	0.067586	0.167306	0.022752	0.095029	0.072277	0.193734	0	0.435762	0.662762
ENSG00000067829	IDH3G	33.1912	47.2353	36.5612	43.3928	33.8111	46.9227	39.64	38.5435	39.9122	1.93862	42.1491	38.0824	48.6632	36.5317	36.814	40.4481	2.28606	49.5905	41.5242	45.5574	4.03318	37.5875	33.5381	40.4516	37.4136	23.9922	28.7799	39.3235	34.9834	38.8307	34.9889	1.81661	49.9999	36.7688	32.3148	31.1219	33.3714	27.6608	35.2063	3.19707	48.2235	36.7092	42.4664	5.75715	36.3487	55.7189	31.7041	39.5087
ENSG00000067836	ROGDI	45.2155	43.8777	42.7363	32.7709	38.8272	31.9982	32.8591	28.1701	37.0569	2.27185	41.6322	49.7929	57.2848	53.9545	48.5243	50.2377	2.65202	58.6478	41.0293	49.8386	8.80925	41.7348	41.2452	39.8449	29.9868	23.8631	34.1803	33.7426	27.5469	32.0649	33.8011	2.07657	51.0326	50.2603	32.1083	32.2416	50.092	48.6042	44.0565	3.77101	55.0115	38.4742	46.7429	8.26865	13.3983	25.5721	14.9142	22.5321
ENSG00000067840	PDZD4	0.087831	0.034366	0.02922	0	0.063841	0	0	0.032203	0.0309326	0.0113446	0.042438	0.026344	0.044029	0.028632	0	0.0282886	0.00791236	0.024286	0.045425	0.0348555	0.0105695	0.02458	0.025495	0.049614	0	0.029314	0.015176	0	0	0.013933	0.017568	0.00555498	0.010022	0	0.026202	0	0.021506	0.052953	0.0184472	0.00818887	0	0	0	0	0	0.025313	0	0
ENSG00000067842	ATP2B3	0.325257	0.076586	0.051673	0.048026	0.070419	0.221188	0.158801	0.079655	0.128951	0.0351155	0.024611	0.027313	0.015472	0.034127	0.006972	0.021699	0.00474401	0.043132	0.06491	0.054021	0.010889	1.07055	1.19022	0.841019	0.56391	0.574867	0.650788	0.285122	0.26214	0.28273	0.635705	0.113948	0.049609	0.044181	0.073259	0.014684	0.037769	0.018577	0.0396798	0.00879428	0.005959	0.031657	0.018808	0.012849	2.07889	2.85149	0.683944	0.463562
ENSG00000067900	ROCK1	2.55245	2.35845	3.37831	2.35736	4.27051	5.41551	5.86502	6.58518	4.09785	0.598161	2.97256	2.51244	3.57391	3.5884	3.49403	3.22827	0.211848	2.8103	5.4778	4.14405	1.33375	3.83772	3.84546	3.97527	4.8236	3.62586	2.53822	2.49818	4.76717	3.76671	3.74202	0.271451	3.78733	3.53282	5.37331	5.30394	3.10038	3.76051	4.14305	0.391306	2.34002	2.49987	2.41994	0.079925	1.7926	1.70954	2.30528	2.429
ENSG00000067955	CBFB	4.95783	4.93177	5.07841	4.38503	4.92828	6.89956	6.17807	6.6112	5.49627	0.327813	6.24211	5.70209	4.66913	4.85684	5.50964	5.39596	0.286491	3.83789	6.65215	5.24502	1.40713	7.71731	5.40513	7.58884	5.9133	6.27043	5.46874	5.26215	5.74762	5.87982	6.13926	0.303643	5.82463	6.65888	9.65819	8.0763	5.43801	7.14648	7.13375	0.634461	4.75479	5.50619	5.13049	0.375695	3.94128	5.13708	4.99848	5.0324
ENSG00000067992	PDK3	1.7724	0.638209	0.229461	0.583776	0.82751	0.052676	0.443499	0.337881	0.610676	0.186947	0.763088	1.17558	0.579038	0.306071	0.4707	0.658895	0.149013	0.402326	0.149196	0.275761	0.126565	0.991907	1.84563	1.42075	0.030957	0.133755	0.025246	0.049898	0.071208	0.016875	0.50958	0.238602	0.36606	0.444051	0.034858	0	0.018908	0.009562	0.145573	0.0828042	0	0	0	0	0.232433	1.0337	0.09397	0.124993
ENSG00000068001	HYAL2	11.1111	12.7097	15.5183	13.6136	15.2173	15.5513	15.0694	13.6658	14.0571	0.560337	15.5872	17.6746	15.0648	14.1695	15.2393	15.5471	0.581079	17.7536	11.8244	14.789	2.96456	14.465	15.0887	16.8212	18.9187	14.031	16.947	18.4638	15.4749	16.9513	16.3513	0.568796	19.6826	20.6529	13.5847	14.138	19.6859	17.0198	17.4606	1.2428	21.1523	17.3806	19.2665	1.88588	8.3764	10.2742	9.01551	12.2821
ENSG00000068024	HDAC4	0.684562	1.20747	1.48665	0.744063	1.34467	0.451762	0.72298	0.398971	0.880142	0.145608	0.474635	0.752806	0.719013	1.27314	1.26071	0.896062	0.158844	0.819189	0.990413	0.904801	0.085612	0.831123	1.20426	1.58727	0.378479	0.591698	0.443973	0.458635	0.356591	0.695856	0.727543	0.139879	0.638106	0.39292	0.174202	0.621576	0.38378	0.803699	0.502381	0.092587	0.55892	0.422217	0.490568	0.0683515	0.115018	0.630695	0.152556	0.397022
ENSG00000068028	RASSF1	15.6887	12.7818	14.5228	6.47345	10.8426	10.2284	11.6475	9.94017	11.5157	1.01852	7.79204	10.7102	13.4027	14.2118	12.2484	11.673	1.13484	10.7849	11.4889	11.1369	0.352011	15.5089	11.1734	16.7649	13.9942	10.0389	14.2298	10.6753	11.3066	10.26	12.6613	0.831838	15.4531	13.1704	16.2359	15.9577	19.5955	21.6237	17.0061	1.24959	15.9338	12.5621	14.248	1.68581	5.10641	8.55538	5.04156	6.9398
ENSG00000068078	FGFR3	5.6529	3.1193	7.42953	2.1822	7.85187	5.97666	4.32354	4.49665	5.12908	0.70039	3.06749	5.91547	5.69666	8.2083	7.36537	6.05066	0.878258	5.96096	4.7412	5.35108	0.60988	21.1226	34.0788	25.5588	10.8704	19.6978	13.3435	19.7929	16.0251	14.8112	19.4779	2.35241	4.85508	4.97114	1.67011	3.50708	3.76484	4.74657	3.91914	0.513779	6.10069	3.56052	4.8306	1.27008	11.7526	13.3641	9.02009	5.59652
[truncated: 59,633 more rows]
[truncated: 21 more columns]

## Sheet: FPKM_Avg
Gene ID	Gene Name	TSC-NonTarget	SEM	EVT-NonTarget	SEM	STB3D-NonTarget	SEM	TSC-GCM1KOall	SEM	EVT-GCM1KOall	SEM	STB3D-GCM1KOall	SEM
[truncated: 60,664 more rows]

## Sheet: FPKMmatrix_TSCspec-vs-EVT
Gene.ID	Gene.Name	KO1.TSC	SEM	KO1.EVT	SEM	KO1.STB3D	SEM	KO2.TSC	SEM	KO2.EVT	SEM	KO2.STB3D	SEM	NT.TSC	SEM	NT.EVT	SEM	NT.STD3D	SEM
[truncated: 95 more rows]

[truncated: 9 more sheets: FPKMmatrix_TSCspec-vs-STB, FPKMmatrix_STBspec-vs-TSC, FPKMmatrix_EVTspec-vs-TSC, KO1-TSCvsNT-TSC, KO2vsNT_TSC, KO1vsNT_EVT, KO2vsNT_EVT, KO1vsNT_STB3D, KO2vsNT_STB3D]
